# Supplementary material for: Crystal structure and Hirshfeld surface analysis of (3aSR,6RS,6aSR,7RS,11bSR,11cRS)-2,2-dibenzyl-2,3,6a,11c-tetra­hydro-1H,6H,7H-3a,6:7,11b-di­epoxy­dibenzo[de,h]isoquinolin-2-ium tri­fluoro­methane­sulfonate
Source: Acta Crystallogr E Crystallogr Commun. 2021 Oct 8;77(Pt 11):1072–7. doi: 10.1107/S2056989021010173 (PMC8587987; doi:10.1107/S2056989021010173)
Supplement: Supplementary file 1 [file e-77-01072-sup1.cif]

##############################################################################
#                                                                            #
# This CIF contains the data in a paper accepted for publication in          #
# Acta Crystallographica Section E. It conforms to the requirements of       #
# Notes for Authors for Acta Crystallographica Section E, and has been       #
# peer reviewed under the auspices of the IUCr Commission on Journals.       #
#                                                                            #
# Full details of the Crystallographic Information File format               #
# are given in the paper "The Crystallographic Information File (CIF):       #
# a New Standard Archive File for Crystallography" by S. R. Hall, F. H.      #
# Allen and I. D. Brown [Acta Cryst. (1991), A47, 655-685].                  #
#                                                                            #
# The current version of the core CIF dictionary is obtainable from          #
# ftp://ftp.iucr.org/pub/cif_core.dic.                                       #
#                                                                            #
# Software is freely available for graphical display of the structure(s)     #
# in this CIF. For information consult the CIF software page                 #
# http://www.iucr.org/resources/cif/software.                                #
#                                                                            #
# This file may be used for bona fide research purposes within the           #
# scientific community so long as proper attribution is given to the journal # 
# article from which it was obtained.                                        #
#                                                                            #
##############################################################################
data_I
_audit_creation_method     'SHELXL-2018/3'
_journal_date_recd_electronic     2021-08-30
_journal_date_accepted     2021-10-01
_journal_name_full     'Acta Crystallographica, Section E'
_journal_year     2021
_journal_volume     77
_journal_issue     11
_journal_page_first     0
_journal_page_last     0
_journal_paper_category     GO
_journal_paper_doi     10.1107/S2056989021010173
_journal_coeditor_code     WM5617
_publ_contact_author_name     'Sixberth Mlowe'
_publ_contact_author_address
;
University of Dar es Salaam,
Dar es Salaam University College of Education,
Department of Chemistry,
PO Box 2329, Dar es Salaam,
Tanzania
;
_publ_contact_author_email     'sixberth.mlowe@duce.ac.tz'
_publ_contact_author_fax     ?
_publ_contact_author_phone     ?
_publ_section_title
;\
Crystal structure and Hirshfeld surface analysis of
(3a<i>SR</i>,6<i>RS</i>,6a<i>SR</i>,7<i>RS</i>,11b<i>SR</i>,11c<i>RS</i>)-2,\
2-dibenzyl-2,3,6a,11c-tetrahydro-1<i>H</i>,6<i>H</i>,7<i>H</i>-3a,6:\
7,11b-diepoxydibenzo[<i>de</i>,<i>h</i>]isoquinolin-2-ium
trifluoromethanesulfonate
;
_publ_section_title_footnote     .
loop_
    _publ_author_name
    _publ_author_address
    'Zeliha Atio\(glu'
;
Department of Aircraft Electrics and Electronics,
School of Applied Sciences,
Cappadocia University,
Mustafapa\,sa, 50420 \"Urg\"up,
Nev\,sehir,
Turkey
;
    'Mehmet Akkurt'
;
Department of Physics,
Faculty of Sciences,
Erciyes University,
38039 Kayseri,
Turkey
;
    'Gunay Z. Mammadova'
;
Department of Chemistry,
Baku State University,
Z. Khalilov str. 23, AZ, 1148 Baku,
Azerbaijan
;
    'Sixberth Mlowe'
;
University of Dar es Salaam,
Dar es Salaam University College of Education,
Department of Chemistry,
PO Box 2329, Dar es Salaam,
Tanzania
;
_publ_section_synopsis
;
In the crystal, dimeric C---H...O hydrogen bonds connect pairs of cations,
producing two <i>R</i>^2^~2~(6) ring motifs parallel to the (001) plane.
Intermolecular C---H...O hydrogen connections connect the cations and anions,
producing a three-dimensional network.
;
_chemical_name_systematic
;\
(3a<i>SR</i>,6<i>RS</i>,6a<i>SR</i>,7<i>RS</i>,11b<i>SR</i>,11c<i>RS</i>)-\
2,2-Dibenzyl-2,3,6a,11c-tetrahydro-1<i>H</i>,6<i>H</i>,7<i>H</i>-\
3a,6:7,11b-diepoxydibenzo[<i>de</i>,<i>h</i>]isoquinolin-2-ium
trifluoromethanesulfonate
;
_chemical_name_common     ?
_chemical_formula_moiety     'C30 H28 N O2 +, C F3 O3 S -'
_chemical_formula_sum     'C31 H28 F3 N O5 S'
_chemical_formula_iupac     'C30 H28 N O2 +, C F3 O3 S -'
_chemical_formula_weight     583.60
_chemical_melting_point     ?
_space_group_crystal_system     monoclinic
_space_group_name_H-M_alt     'P 21/n'
_space_group_name_Hall     '-P 2yn'
loop_
    _space_group_symop_operation_xyz
    'x, y, z'
    '-x+1/2, y+1/2, -z+1/2'
    '-x, -y, -z'
    'x-1/2, -y-1/2, z-1/2'
_cell_length_a     11.1507(9)
_cell_length_b     18.4653(15)
_cell_length_c     12.8519(10)
_cell_angle_alpha     90
_cell_angle_beta     91.786(4)
_cell_angle_gamma     90
_cell_volume     2644.9(4)
_cell_formula_units_Z     4
_cell_measurement_reflns_used     9807
_cell_measurement_theta_min     2.72
_cell_measurement_theta_max     34.64
_cell_measurement_temperature     100(2)
_exptl_crystal_description     'fragment'
_exptl_crystal_colour     'colourless'
_exptl_crystal_size_max     0.400
_exptl_crystal_size_mid     0.320
_exptl_crystal_size_min     0.160
_exptl_crystal_density_diffrn     1.466
_exptl_crystal_density_meas     ?
_exptl_crystal_density_method     ?
_exptl_crystal_F_000     1216
_exptl_absorpt_coefficient_mu     0.188
_exptl_absorpt_correction_type     multi-scan
_exptl_absorpt_process_details
;
(<i>SADABS</i>; (Bruker, 2013)
;
_exptl_absorpt_correction_T_min     0.924
_exptl_absorpt_correction_T_max     0.971
_diffrn_ambient_temperature     100(2)
_diffrn_source     ?
_diffrn_radiation_type     MoK\a
_diffrn_radiation_wavelength     0.71073
_diffrn_measurement_device_type
                              'Bruker KAPPA APEXII area-detector diffractometer'
_diffrn_measurement_method     '\f and \w scans'
_diffrn_detector_area_resol_mean     ?
_diffrn_reflns_number     101039
_diffrn_reflns_av_R_equivalents     0.0379
_diffrn_reflns_av_unetI/netI     0.0244
_diffrn_reflns_theta_min     3.247
_diffrn_reflns_theta_max     35.109
_diffrn_reflns_theta_full     25.242
_diffrn_measured_fraction_theta_max     0.996
_diffrn_measured_fraction_theta_full     0.997
_diffrn_reflns_limit_h_min     -18
_diffrn_reflns_limit_h_max     18
_diffrn_reflns_limit_k_min     -29
_diffrn_reflns_limit_k_max     29
_diffrn_reflns_limit_l_min     -20
_diffrn_reflns_limit_l_max     20
_refine_special_details     ?
_reflns_number_total     11684
_reflns_number_gt     9164
_reflns_threshold_expression     'I > 2\s(I)'
_refine_ls_structure_factor_coef     Fsqd
_refine_ls_matrix_type     full
_refine_ls_R_factor_all     0.0559
_refine_ls_R_factor_gt     0.0392
_refine_ls_wR_factor_gt     0.0992
_refine_ls_wR_factor_ref     0.1090
_refine_ls_goodness_of_fit_ref     1.036
_refine_ls_restrained_S_all     1.036
_refine_ls_number_reflns     11684
_refine_ls_number_parameters     370
_refine_ls_number_restraints     0
_refine_ls_hydrogen_treatment     constr
_refine_ls_weighting_scheme     calc
_refine_ls_weighting_details
              'w=1/[\s^2^(Fo^2^)+(0.0527P)^2^+0.8665P] where P=(Fo^2^+2Fc^2^)/3'
_atom_sites_solution_hydrogens     geom
_atom_sites_solution_primary     ?
_atom_sites_solution_secondary     ?
_refine_ls_shift/su_max     0.001
_refine_ls_shift/su_mean     0.000
_refine_diff_density_max     0.557
_refine_diff_density_min     -0.323
_refine_ls_extinction_method     none
_refine_ls_extinction_coef     .
loop_
    _atom_type_symbol
    _atom_type_description
    _atom_type_scat_dispersion_real
    _atom_type_scat_dispersion_imag
    _atom_type_scat_source
    'C' 'C' 0.0033 0.0016
                         'International Tables Vol C Tables 4.2.6.8 and 6.1.1.4'
    'H' 'H' 0.0000 0.0000
                         'International Tables Vol C Tables 4.2.6.8 and 6.1.1.4'
    'N' 'N' 0.0061 0.0033
                         'International Tables Vol C Tables 4.2.6.8 and 6.1.1.4'
    'O' 'O' 0.0106 0.0060
                         'International Tables Vol C Tables 4.2.6.8 and 6.1.1.4'
    'F' 'F' 0.0171 0.0103
                         'International Tables Vol C Tables 4.2.6.8 and 6.1.1.4'
    'S' 'S' 0.1246 0.1234
                         'International Tables Vol C Tables 4.2.6.8 and 6.1.1.4'
_computing_data_collection
;
APEX2 (Bruker, 2013)
;
_computing_cell_refinement
;
SAINT (Bruker, 2013)
;
_computing_data_reduction
;
SAINT (Bruker, 2013)
;
_computing_structure_solution
;
SHELXT (Sheldrick, 2015a)
;
_computing_structure_refinement
;
SHELXL (Sheldrick, 2015b)
;
_computing_molecular_graphics
;
ORTEP-3 for Windows (Farrugia, 2012)
;
_computing_publication_material
;
PLATON (Spek, 2020)
;
loop_
    _atom_site_type_symbol
    _atom_site_label
    _atom_site_fract_x
    _atom_site_fract_y
    _atom_site_fract_z
    _atom_site_U_iso_or_equiv
    _atom_site_adp_type
    _atom_site_calc_flag
    _atom_site_occupancy
    _atom_site_disorder_assembly
    _atom_site_disorder_group
    C C1 0.67175(8) 0.69811(5) 0.60647(6) 0.01270(14) Uani d 1 . .
    H H1A 0.747874 0.677220 0.634517 0.015 Uiso calc 1 . .
    H H1B 0.660815 0.745773 0.640139 0.015 Uiso calc 1 . .
    C C3 0.56390(8) 0.73115(5) 0.43738(7) 0.01317(14) Uani d 1 . .
    H H3A 0.547400 0.782451 0.454167 0.016 Uiso calc 1 . .
    H H3B 0.572480 0.727711 0.361102 0.016 Uiso calc 1 . .
    C C3A 0.45754(7) 0.68617(5) 0.46733(7) 0.01244(13) Uani d 1 . .
    C C4 0.33252(8) 0.71172(5) 0.43326(7) 0.01597(15) Uani d 1 . .
    H H4A 0.308749 0.759245 0.413203 0.019 Uiso calc 1 . .
    C C5 0.26370(8) 0.65278(5) 0.43772(8) 0.01802(16) Uani d 1 . .
    H H5A 0.179772 0.649930 0.423199 0.022 Uiso calc 1 . .
    C C6 0.34705(8) 0.59090(5) 0.47087(7) 0.01522(15) Uani d 1 . .
    H H6A 0.318689 0.541383 0.450425 0.018 Uiso calc 1 . .
    C C6A 0.37463(8) 0.60180(5) 0.58913(7) 0.01364(14) Uani d 1 . .
    H H6AA 0.300307 0.606996 0.630059 0.016 Uiso calc 1 . .
    C C7 0.46800(8) 0.54992(5) 0.64181(7) 0.01394(14) Uani d 1 . .
    H H7A 0.451157 0.497142 0.631813 0.017 Uiso calc 1 . .
    C C7A 0.48436(8) 0.57402(5) 0.75456(7) 0.01427(14) Uani d 1 . .
    C C8 0.44763(9) 0.54734(5) 0.84856(7) 0.01733(16) Uani d 1 . .
    H H8A 0.402374 0.503863 0.852077 0.021 Uiso calc 1 . .
    C C9 0.47929(9) 0.58649(5) 0.93883(7) 0.01878(17) Uani d 1 . .
    H H9A 0.457904 0.568103 1.004751 0.023 Uiso calc 1 . .
    C C10 0.54120(9) 0.65153(5) 0.93385(7) 0.01802(16) Uani d 1 . .
    H H10A 0.559234 0.677754 0.995979 0.022 Uiso calc 1 . .
    C C11 0.57744(8) 0.67895(5) 0.83794(7) 0.01554(15) Uani d 1 . .
    H H11A 0.619080 0.723684 0.833689 0.019 Uiso calc 1 . .
    C C11A 0.55031(8) 0.63849(5) 0.75004(7) 0.01308(14) Uani d 1 . .
    C C11B 0.57023(7) 0.64936(4) 0.63521(6) 0.01173(13) Uani d 1 . .
    C C11C 0.44891(7) 0.67267(4) 0.58601(6) 0.01203(13) Uani d 1 . .
    H H11B 0.410997 0.713740 0.623614 0.014 Uiso calc 1 . .
    C C21 0.73244(8) 0.63896(5) 0.44464(7) 0.01377(14) Uani d 1 . .
    H H21A 0.796779 0.620964 0.492774 0.017 Uiso calc 1 . .
    H H21B 0.667561 0.602337 0.443280 0.017 Uiso calc 1 . .
    C C22 0.78218(8) 0.64321(5) 0.33735(7) 0.01362(14) Uani d 1 . .
    C C23 0.90600(8) 0.64983(5) 0.32688(7) 0.01655(15) Uani d 1 . .
    H H23A 0.956202 0.657652 0.386914 0.020 Uiso calc 1 . .
    C C24 0.95663(10) 0.64511(5) 0.22957(8) 0.02055(18) Uani d 1 . .
    H H24A 1.040992 0.649480 0.223331 0.025 Uiso calc 1 . .
    C C25 0.88364(11) 0.63400(5) 0.14165(8) 0.02207(19) Uani d 1 . .
    H H25A 0.917969 0.630847 0.075074 0.026 Uiso calc 1 . .
    C C26 0.76053(11) 0.62749(6) 0.15095(8) 0.02329(19) Uani d 1 . .
    H H26A 0.710660 0.620084 0.090611 0.028 Uiso calc 1 . .
    C C27 0.70971(9) 0.63177(6) 0.24837(8) 0.01922(17) Uani d 1 . .
    H H27A 0.625384 0.626885 0.254281 0.023 Uiso calc 1 . .
    C C31 0.77333(8) 0.77043(5) 0.47355(7) 0.01412(14) Uani d 1 . .
    H H31A 0.854007 0.752709 0.495500 0.017 Uiso calc 1 . .
    H H31B 0.774954 0.781084 0.398112 0.017 Uiso calc 1 . .
    C C32 0.74928(8) 0.83997(5) 0.53068(7) 0.01367(14) Uani d 1 . .
    C C33 0.80181(9) 0.85231(5) 0.62951(7) 0.01728(16) Uani d 1 . .
    H H33A 0.845512 0.814676 0.663914 0.021 Uiso calc 1 . .
    C C34 0.79037(10) 0.91940(6) 0.67762(8) 0.02248(19) Uani d 1 . .
    H H34A 0.826658 0.927443 0.744486 0.027 Uiso calc 1 . .
    C C35 0.72616(11) 0.97452(6) 0.62822(9) 0.0249(2) Uani d 1 . .
    H H35A 0.718829 1.020368 0.660952 0.030 Uiso calc 1 . .
    C C36 0.67257(10) 0.96247(5) 0.53069(9) 0.02229(19) Uani d 1 . .
    H H36A 0.627312 0.999915 0.497391 0.027 Uiso calc 1 . .
    C C37 0.68486(9) 0.89567(5) 0.48138(7) 0.01687(16) Uani d 1 . .
    H H37A 0.649310 0.888096 0.414119 0.020 Uiso calc 1 . .
    N N2 0.68218(6) 0.70948(4) 0.49050(6) 0.01197(12) Uani d 1 . .
    O O12 0.58114(6) 0.57491(3) 0.60106(5) 0.01313(11) Uani d 1 . .
    O O13 0.45803(6) 0.61386(3) 0.42482(5) 0.01393(11) Uani d 1 . .
    C C12 0.98295(10) 0.44106(6) 0.32533(9) 0.0245(2) Uani d 1 . .
    O O1 1.07300(8) 0.32602(6) 0.24533(7) 0.0354(2) Uani d 1 . .
    O O2 1.00070(9) 0.31955(5) 0.42121(6) 0.03010(18) Uani d 1 . .
    O O3 0.85862(7) 0.32820(4) 0.27351(6) 0.02074(14) Uani d 1 . .
    F F1 0.96005(9) 0.47174(5) 0.23305(7) 0.0473(2) Uani d 1 . .
    F F2 0.90315(7) 0.46548(4) 0.39205(8) 0.0396(2) Uani d 1 . .
    F F3 1.09111(7) 0.46368(5) 0.35900(7) 0.03702(18) Uani d 1 . .
    S S1 0.97774(2) 0.34243(2) 0.31472(2) 0.01773(5) Uani d 1 . .
loop_
    _atom_site_aniso_label
    _atom_site_aniso_U_11
    _atom_site_aniso_U_22
    _atom_site_aniso_U_33
    _atom_site_aniso_U_12
    _atom_site_aniso_U_13
    _atom_site_aniso_U_23
    C1 0.0115(3) 0.0134(3) 0.0132(3) -0.0015(3) -0.0003(3) 0.0007(3)
    C3 0.0111(3) 0.0128(3) 0.0155(3) 0.0004(3) -0.0014(3) 0.0016(3)
    C3A 0.0103(3) 0.0116(3) 0.0153(3) 0.0002(3) -0.0011(3) -0.0009(3)
    C4 0.0117(3) 0.0177(4) 0.0183(4) 0.0022(3) -0.0029(3) -0.0004(3)
    C5 0.0113(3) 0.0219(4) 0.0207(4) -0.0005(3) -0.0027(3) -0.0017(3)
    C6 0.0113(3) 0.0155(4) 0.0188(4) -0.0029(3) 0.0003(3) -0.0024(3)
    C6A 0.0110(3) 0.0125(3) 0.0175(3) -0.0014(3) 0.0014(3) -0.0012(3)
    C7 0.0128(3) 0.0113(3) 0.0179(4) -0.0013(3) 0.0031(3) -0.0003(3)
    C7A 0.0130(3) 0.0129(3) 0.0170(3) 0.0009(3) 0.0019(3) 0.0011(3)
    C8 0.0176(4) 0.0152(4) 0.0194(4) 0.0019(3) 0.0045(3) 0.0039(3)
    C9 0.0194(4) 0.0204(4) 0.0168(4) 0.0063(3) 0.0041(3) 0.0038(3)
    C10 0.0183(4) 0.0201(4) 0.0156(4) 0.0057(3) -0.0005(3) 0.0002(3)
    C11 0.0143(4) 0.0157(4) 0.0164(3) 0.0014(3) -0.0020(3) 0.0000(3)
    C11A 0.0119(3) 0.0128(3) 0.0145(3) 0.0009(3) 0.0004(3) 0.0010(3)
    C11B 0.0106(3) 0.0100(3) 0.0146(3) 0.0001(2) 0.0004(3) -0.0001(2)
    C11C 0.0101(3) 0.0115(3) 0.0145(3) 0.0005(2) 0.0001(3) -0.0010(2)
    C21 0.0133(3) 0.0116(3) 0.0164(3) 0.0013(3) 0.0016(3) -0.0003(3)
    C22 0.0131(3) 0.0122(3) 0.0156(3) 0.0001(3) 0.0006(3) -0.0008(3)
    C23 0.0140(4) 0.0171(4) 0.0187(4) -0.0012(3) 0.0024(3) -0.0025(3)
    C24 0.0208(4) 0.0178(4) 0.0236(4) -0.0025(3) 0.0082(3) -0.0025(3)
    C25 0.0333(5) 0.0157(4) 0.0177(4) -0.0007(4) 0.0074(4) -0.0001(3)
    C26 0.0309(5) 0.0227(4) 0.0160(4) 0.0038(4) -0.0032(4) -0.0018(3)
    C27 0.0177(4) 0.0209(4) 0.0188(4) 0.0013(3) -0.0029(3) -0.0030(3)
    C31 0.0127(3) 0.0125(3) 0.0172(3) -0.0023(3) 0.0015(3) 0.0003(3)
    C32 0.0138(3) 0.0122(3) 0.0151(3) -0.0025(3) 0.0012(3) 0.0001(3)
    C33 0.0188(4) 0.0173(4) 0.0157(3) -0.0055(3) -0.0004(3) 0.0015(3)
    C34 0.0297(5) 0.0222(4) 0.0158(4) -0.0099(4) 0.0042(3) -0.0037(3)
    C35 0.0310(5) 0.0168(4) 0.0273(5) -0.0052(4) 0.0096(4) -0.0062(3)
    C36 0.0229(5) 0.0139(4) 0.0303(5) 0.0011(3) 0.0043(4) 0.0003(3)
    C37 0.0173(4) 0.0136(4) 0.0196(4) -0.0010(3) -0.0005(3) 0.0015(3)
    N2 0.0105(3) 0.0110(3) 0.0144(3) -0.0006(2) -0.0001(2) 0.0003(2)
    O12 0.0115(3) 0.0100(2) 0.0181(3) 0.0002(2) 0.0031(2) -0.0004(2)
    O13 0.0125(3) 0.0128(3) 0.0165(3) -0.0017(2) 0.0011(2) -0.0028(2)
    C12 0.0229(5) 0.0225(5) 0.0279(5) -0.0046(4) -0.0027(4) 0.0011(4)
    O1 0.0193(4) 0.0552(6) 0.0318(4) 0.0077(4) 0.0022(3) -0.0185(4)
    O2 0.0398(5) 0.0281(4) 0.0217(3) 0.0043(3) -0.0110(3) 0.0035(3)
    O3 0.0173(3) 0.0217(3) 0.0230(3) 0.0002(3) -0.0032(3) -0.0028(3)
    F1 0.0658(6) 0.0315(4) 0.0432(5) -0.0135(4) -0.0198(4) 0.0176(3)
    F2 0.0332(4) 0.0242(4) 0.0618(5) 0.0008(3) 0.0086(4) -0.0171(3)
    F3 0.0293(4) 0.0414(4) 0.0401(4) -0.0172(3) -0.0037(3) -0.0041(3)
    S1 0.01597(10) 0.02037(11) 0.01662(10) 0.00469(8) -0.00298(7) -0.00322(7)
_geom_special_details
;
 All esds (except the esd in the dihedral angle between two l.s. planes)
 are estimated using the full covariance matrix.  The cell esds are taken
 into account individually in the estimation of esds in distances, angles
 and torsion angles; correlations between esds in cell parameters are only
 used when they are defined by crystal symmetry.  An approximate (isotropic)
 treatment of cell esds is used for estimating esds involving l.s. planes.
;
loop_
    _geom_bond_atom_site_label_1
    _geom_bond_atom_site_label_2
    _geom_bond_site_symmetry_2
    _geom_bond_distance
    _geom_bond_publ_flag
    C1 C11B . 1.5014(12) ?
    C1 N2 . 1.5132(11) ?
    C1 H1A . 0.9900 ?
    C1 H1B . 0.9900 ?
    C3 C3A . 1.5077(12) ?
    C3 N2 . 1.5198(11) ?
    C3 H3A . 0.9900 ?
    C3 H3B . 0.9900 ?
    C3A O13 . 1.4427(10) ?
    C3A C4 . 1.5231(12) ?
    C3A C11C . 1.5514(12) ?
    C4 C5 . 1.3339(13) ?
    C4 H4A . 0.9500 ?
    C5 C6 . 1.5253(14) ?
    C5 H5A . 0.9500 ?
    C6 O13 . 1.4515(11) ?
    C6 C6A . 1.5543(13) ?
    C6 H6A . 1.0000 ?
    C6A C11C . 1.5500(12) ?
    C6A C7 . 1.5544(13) ?
    C6A H6AA . 1.0000 ?
    C7 O12 . 1.4560(11) ?
    C7 C7A . 1.5214(13) ?
    C7 H7A . 1.0000 ?
    C7A C8 . 1.3787(13) ?
    C7A C11A . 1.4014(12) ?
    C8 C9 . 1.4029(14) ?
    C8 H8A . 0.9500 ?
    C9 C10 . 1.3876(15) ?
    C9 H9A . 0.9500 ?
    C10 C11 . 1.4037(13) ?
    C10 H10A . 0.9500 ?
    C11 C11A . 1.3800(12) ?
    C11 H11A . 0.9500 ?
    C11A C11B . 1.5125(12) ?
    C11B O12 . 1.4494(10) ?
    C11B C11C . 1.5369(12) ?
    C11C H11B . 1.0000 ?
    C21 C22 . 1.5043(12) ?
    C21 N2 . 1.5421(11) ?
    C21 H21A . 0.9900 ?
    C21 H21B . 0.9900 ?
    C22 C27 . 1.3956(13) ?
    C22 C23 . 1.3967(13) ?
    C23 C24 . 1.3909(13) ?
    C23 H23A . 0.9500 ?
    C24 C25 . 1.3870(15) ?
    C24 H24A . 0.9500 ?
    C25 C26 . 1.3869(17) ?
    C25 H25A . 0.9500 ?
    C26 C27 . 1.3925(15) ?
    C26 H26A . 0.9500 ?
    C27 H27A . 0.9500 ?
    C31 C32 . 1.5074(12) ?
    C31 N2 . 1.5365(11) ?
    C31 H31A . 0.9900 ?
    C31 H31B . 0.9900 ?
    C32 C37 . 1.3952(13) ?
    C32 C33 . 1.4007(13) ?
    C33 C34 . 1.3921(14) ?
    C33 H33A . 0.9500 ?
    C34 C35 . 1.3869(17) ?
    C34 H34A . 0.9500 ?
    C35 C36 . 1.3897(16) ?
    C35 H35A . 0.9500 ?
    C36 C37 . 1.3955(14) ?
    C36 H36A . 0.9500 ?
    C37 H37A . 0.9500 ?
    C12 F1 . 1.3318(14) ?
    C12 F2 . 1.3333(14) ?
    C12 F3 . 1.3357(13) ?
    C12 S1 . 1.8271(12) ?
    O1 S1 . 1.4404(9) ?
    O2 S1 . 1.4476(8) ?
    O3 S1 . 1.4387(8) ?
loop_
    _geom_angle_atom_site_label_1
    _geom_angle_atom_site_label_2
    _geom_angle_atom_site_label_3
    _geom_angle_site_symmetry_1
    _geom_angle_site_symmetry_3
    _geom_angle
    _geom_angle_publ_flag
    C11B C1 N2 . . 114.03(7) ?
    C11B C1 H1A . . 108.7 ?
    N2 C1 H1A . . 108.7 ?
    C11B C1 H1B . . 108.7 ?
    N2 C1 H1B . . 108.7 ?
    H1A C1 H1B . . 107.6 ?
    C3A C3 N2 . . 114.76(7) ?
    C3A C3 H3A . . 108.6 ?
    N2 C3 H3A . . 108.6 ?
    C3A C3 H3B . . 108.6 ?
    N2 C3 H3B . . 108.6 ?
    H3A C3 H3B . . 107.6 ?
    O13 C3A C3 . . 113.64(7) ?
    O13 C3A C4 . . 101.07(7) ?
    C3 C3A C4 . . 118.43(7) ?
    O13 C3A C11C . . 102.99(6) ?
    C3 C3A C11C . . 114.39(7) ?
    C4 C3A C11C . . 104.37(7) ?
    C5 C4 C3A . . 104.92(8) ?
    C5 C4 H4A . . 127.5 ?
    C3A C4 H4A . . 127.5 ?
    C4 C5 C6 . . 106.07(8) ?
    C4 C5 H5A . . 127.0 ?
    C6 C5 H5A . . 127.0 ?
    O13 C6 C5 . . 100.79(7) ?
    O13 C6 C6A . . 102.46(7) ?
    C5 C6 C6A . . 106.05(7) ?
    O13 C6 H6A . . 115.3 ?
    C5 C6 H6A . . 115.3 ?
    C6A C6 H6A . . 115.3 ?
    C11C C6A C6 . . 100.00(7) ?
    C11C C6A C7 . . 100.40(7) ?
    C6 C6A C7 . . 117.10(7) ?
    C11C C6A H6AA . . 112.6 ?
    C6 C6A H6AA . . 112.6 ?
    C7 C6A H6AA . . 112.6 ?
    O12 C7 C7A . . 99.81(7) ?
    O12 C7 C6A . . 102.95(7) ?
    C7A C7 C6A . . 107.06(7) ?
    O12 C7 H7A . . 115.1 ?
    C7A C7 H7A . . 115.1 ?
    C6A C7 H7A . . 115.1 ?
    C8 C7A C11A . . 120.71(8) ?
    C8 C7A C7 . . 134.42(8) ?
    C11A C7A C7 . . 104.86(7) ?
    C7A C8 C9 . . 117.80(9) ?
    C7A C8 H8A . . 121.1 ?
    C9 C8 H8A . . 121.1 ?
    C10 C9 C8 . . 121.38(9) ?
    C10 C9 H9A . . 119.3 ?
    C8 C9 H9A . . 119.3 ?
    C9 C10 C11 . . 120.66(9) ?
    C9 C10 H10A . . 119.7 ?
    C11 C10 H10A . . 119.7 ?
    C11A C11 C10 . . 117.51(9) ?
    C11A C11 H11A . . 121.2 ?
    C10 C11 H11A . . 121.2 ?
    C11 C11A C7A . . 121.86(8) ?
    C11 C11A C11B . . 133.76(8) ?
    C7A C11A C11B . . 104.27(7) ?
    O12 C11B C1 . . 115.03(7) ?
    O12 C11B C11A . . 100.71(6) ?
    C1 C11B C11A . . 117.03(7) ?
    O12 C11B C11C . . 102.84(6) ?
    C1 C11B C11C . . 113.06(7) ?
    C11A C11B C11C . . 106.53(7) ?
    C11B C11C C6A . . 102.54(7) ?
    C11B C11C C3A . . 111.64(7) ?
    C6A C11C C3A . . 102.16(6) ?
    C11B C11C H11B . . 113.2 ?
    C6A C11C H11B . . 113.2 ?
    C3A C11C H11B . . 113.2 ?
    C22 C21 N2 . . 117.07(7) ?
    C22 C21 H21A . . 108.0 ?
    N2 C21 H21A . . 108.0 ?
    C22 C21 H21B . . 108.0 ?
    N2 C21 H21B . . 108.0 ?
    H21A C21 H21B . . 107.3 ?
    C27 C22 C23 . . 118.90(9) ?
    C27 C22 C21 . . 121.51(8) ?
    C23 C22 C21 . . 119.12(8) ?
    C24 C23 C22 . . 120.75(9) ?
    C24 C23 H23A . . 119.6 ?
    C22 C23 H23A . . 119.6 ?
    C25 C24 C23 . . 119.83(10) ?
    C25 C24 H24A . . 120.1 ?
    C23 C24 H24A . . 120.1 ?
    C26 C25 C24 . . 119.99(9) ?
    C26 C25 H25A . . 120.0 ?
    C24 C25 H25A . . 120.0 ?
    C25 C26 C27 . . 120.28(9) ?
    C25 C26 H26A . . 119.9 ?
    C27 C26 H26A . . 119.9 ?
    C26 C27 C22 . . 120.25(9) ?
    C26 C27 H27A . . 119.9 ?
    C22 C27 H27A . . 119.9 ?
    C32 C31 N2 . . 115.24(7) ?
    C32 C31 H31A . . 108.5 ?
    N2 C31 H31A . . 108.5 ?
    C32 C31 H31B . . 108.5 ?
    N2 C31 H31B . . 108.5 ?
    H31A C31 H31B . . 107.5 ?
    C37 C32 C33 . . 119.13(8) ?
    C37 C32 C31 . . 120.24(8) ?
    C33 C32 C31 . . 120.30(8) ?
    C34 C33 C32 . . 120.40(9) ?
    C34 C33 H33A . . 119.8 ?
    C32 C33 H33A . . 119.8 ?
    C35 C34 C33 . . 120.19(9) ?
    C35 C34 H34A . . 119.9 ?
    C33 C34 H34A . . 119.9 ?
    C34 C35 C36 . . 119.79(9) ?
    C34 C35 H35A . . 120.1 ?
    C36 C35 H35A . . 120.1 ?
    C35 C36 C37 . . 120.37(10) ?
    C35 C36 H36A . . 119.8 ?
    C37 C36 H36A . . 119.8 ?
    C32 C37 C36 . . 120.11(9) ?
    C32 C37 H37A . . 119.9 ?
    C36 C37 H37A . . 119.9 ?
    C1 N2 C3 . . 112.75(7) ?
    C1 N2 C31 . . 108.23(6) ?
    C3 N2 C31 . . 108.19(6) ?
    C1 N2 C21 . . 107.41(6) ?
    C3 N2 C21 . . 111.80(6) ?
    C31 N2 C21 . . 108.33(7) ?
    C11B O12 C7 . . 96.31(6) ?
    C3A O13 C6 . . 95.89(6) ?
    F1 C12 F2 . . 108.40(11) ?
    F1 C12 F3 . . 107.55(10) ?
    F2 C12 F3 . . 107.45(9) ?
    F1 C12 S1 . . 110.65(8) ?
    F2 C12 S1 . . 111.39(8) ?
    F3 C12 S1 . . 111.23(8) ?
    O3 S1 O1 . . 115.08(5) ?
    O3 S1 O2 . . 115.39(5) ?
    O1 S1 O2 . . 114.31(6) ?
    O3 S1 C12 . . 103.67(5) ?
    O1 S1 C12 . . 103.51(6) ?
    O2 S1 C12 . . 102.48(5) ?
loop_
    _geom_torsion_atom_site_label_1
    _geom_torsion_atom_site_label_2
    _geom_torsion_atom_site_label_3
    _geom_torsion_atom_site_label_4
    _geom_torsion_site_symmetry_1
    _geom_torsion_site_symmetry_2
    _geom_torsion_site_symmetry_3
    _geom_torsion_site_symmetry_4
    _geom_torsion
    _geom_torsion_publ_flag
    N2 C3 C3A O13 . . . . -72.16(9) ?
    N2 C3 C3A C4 . . . . 169.47(7) ?
    N2 C3 C3A C11C . . . . 45.73(10) ?
    O13 C3A C4 C5 . . . . 34.74(9) ?
    C3 C3A C4 C5 . . . . 159.53(8) ?
    C11C C3A C4 C5 . . . . -71.91(9) ?
    C3A C4 C5 C6 . . . . -1.85(10) ?
    C4 C5 C6 O13 . . . . -31.30(9) ?
    C4 C5 C6 C6A . . . . 75.15(9) ?
    O13 C6 C6A C11C . . . . 38.02(8) ?
    C5 C6 C6A C11C . . . . -67.23(8) ?
    O13 C6 C6A C7 . . . . -69.21(9) ?
    C5 C6 C6A C7 . . . . -174.45(7) ?
    C11C C6A C7 O12 . . . . -34.81(8) ?
    C6 C6A C7 O12 . . . . 72.18(9) ?
    C11C C6A C7 C7A . . . . 69.87(8) ?
    C6 C6A C7 C7A . . . . 176.86(7) ?
    O12 C7 C7A C8 . . . . -147.50(10) ?
    C6A C7 C7A C8 . . . . 105.58(11) ?
    O12 C7 C7A C11A . . . . 34.01(8) ?
    C6A C7 C7A C11A . . . . -72.91(8) ?
    C11A C7A C8 C9 . . . . -0.49(13) ?
    C7 C7A C8 C9 . . . . -178.79(9) ?
    C7A C8 C9 C10 . . . . 2.63(14) ?
    C8 C9 C10 C11 . . . . -2.06(14) ?
    C9 C10 C11 C11A . . . . -0.70(13) ?
    C10 C11 C11A C7A . . . . 2.86(13) ?
    C10 C11 C11A C11B . . . . 178.34(9) ?
    C8 C7A C11A C11 . . . . -2.30(14) ?
    C7 C7A C11A C11 . . . . 176.44(8) ?
    C8 C7A C11A C11B . . . . -178.94(8) ?
    C7 C7A C11A C11B . . . . -0.19(9) ?
    N2 C1 C11B O12 . . . . 65.09(9) ?
    N2 C1 C11B C11A . . . . -176.98(7) ?
    N2 C1 C11B C11C . . . . -52.64(9) ?
    C11 C11A C11B O12 . . . . 149.99(10) ?
    C7A C11A C11B O12 . . . . -33.96(8) ?
    C11 C11A C11B C1 . . . . 24.55(14) ?
    C7A C11A C11B C1 . . . . -159.40(7) ?
    C11 C11A C11B C11C . . . . -103.03(11) ?
    C7A C11A C11B C11C . . . . 73.01(8) ?
    O12 C11B C11C C6A . . . . 33.75(8) ?
    C1 C11B C11C C6A . . . . 158.40(7) ?
    C11A C11B C11C C6A . . . . -71.70(8) ?
    O12 C11B C11C C3A . . . . -74.93(8) ?
    C1 C11B C11C C3A . . . . 49.72(9) ?
    C11A C11B C11C C3A . . . . 179.62(7) ?
    C6 C6A C11C C11B . . . . -119.49(7) ?
    C7 C6A C11C C11B . . . . 0.69(8) ?
    C6 C6A C11C C3A . . . . -3.75(8) ?
    C7 C6A C11C C3A . . . . 116.43(7) ?
    O13 C3A C11C C11B . . . . 77.25(8) ?
    C3 C3A C11C C11B . . . . -46.55(9) ?
    C4 C3A C11C C11B . . . . -177.53(7) ?
    O13 C3A C11C C6A . . . . -31.68(8) ?
    C3 C3A C11C C6A . . . . -155.48(7) ?
    C4 C3A C11C C6A . . . . 73.54(8) ?
    N2 C21 C22 C27 . . . . -89.63(10) ?
    N2 C21 C22 C23 . . . . 98.39(10) ?
    C27 C22 C23 C24 . . . . -0.03(14) ?
    C21 C22 C23 C24 . . . . 172.16(9) ?
    C22 C23 C24 C25 . . . . 0.27(15) ?
    C23 C24 C25 C26 . . . . -0.12(15) ?
    C24 C25 C26 C27 . . . . -0.26(16) ?
    C25 C26 C27 C22 . . . . 0.50(16) ?
    C23 C22 C27 C26 . . . . -0.35(14) ?
    C21 C22 C27 C26 . . . . -172.35(9) ?
    N2 C31 C32 C37 . . . . -94.11(10) ?
    N2 C31 C32 C33 . . . . 92.59(10) ?
    C37 C32 C33 C34 . . . . -0.33(14) ?
    C31 C32 C33 C34 . . . . 173.05(9) ?
    C32 C33 C34 C35 . . . . 0.37(15) ?
    C33 C34 C35 C36 . . . . 0.38(16) ?
    C34 C35 C36 C37 . . . . -1.18(16) ?
    C33 C32 C37 C36 . . . . -0.47(14) ?
    C31 C32 C37 C36 . . . . -173.84(9) ?
    C35 C36 C37 C32 . . . . 1.22(15) ?
    C11B C1 N2 C3 . . . . 50.16(9) ?
    C11B C1 N2 C31 . . . . 169.79(7) ?
    C11B C1 N2 C21 . . . . -73.44(8) ?
    C3A C3 N2 C1 . . . . -46.62(9) ?
    C3A C3 N2 C31 . . . . -166.28(7) ?
    C3A C3 N2 C21 . . . . 74.51(9) ?
    C32 C31 N2 C1 . . . . -53.16(9) ?
    C32 C31 N2 C3 . . . . 69.30(9) ?
    C32 C31 N2 C21 . . . . -169.32(7) ?
    C22 C21 N2 C1 . . . . -163.77(7) ?
    C22 C21 N2 C3 . . . . 72.05(9) ?
    C22 C21 N2 C31 . . . . -47.07(9) ?
    C1 C11B O12 C7 . . . . -178.83(7) ?
    C11A C11B O12 C7 . . . . 54.39(7) ?
    C11C C11B O12 C7 . . . . -55.49(7) ?
    C7A C7 O12 C11B . . . . -53.98(7) ?
    C6A C7 O12 C11B . . . . 56.21(7) ?
    C3 C3A O13 C6 . . . . 179.68(7) ?
    C4 C3A O13 C6 . . . . -52.35(7) ?
    C11C C3A O13 C6 . . . . 55.39(7) ?
    C5 C6 O13 C3A . . . . 50.91(7) ?
    C6A C6 O13 C3A . . . . -58.38(7) ?
    F1 C12 S1 O3 . . . . -57.94(9) ?
    F2 C12 S1 O3 . . . . 62.72(9) ?
    F3 C12 S1 O3 . . . . -177.43(8) ?
    F1 C12 S1 O1 . . . . 62.53(10) ?
    F2 C12 S1 O1 . . . . -176.81(8) ?
    F3 C12 S1 O1 . . . . -56.96(9) ?
    F1 C12 S1 O2 . . . . -178.33(9) ?
    F2 C12 S1 O2 . . . . -57.67(9) ?
    F3 C12 S1 O2 . . . . 62.18(9) ?
loop_
    _geom_hbond_atom_site_label_D
    _geom_hbond_atom_site_label_H
    _geom_hbond_atom_site_label_A
    _geom_hbond_site_symmetry_A
    _geom_hbond_distance_DH
    _geom_hbond_distance_HA
    _geom_hbond_distance_DA
    _geom_hbond_angle_DHA
    _geom_hbond_publ_flag
    C1 H1A O1 3_766 0.99 2.49 3.4043(13) 153.9 yes
    C6 H6A O12 3_666 1.00 2.52 3.3040(11) 135.2 yes
    C6A H6AA O3 3_666 1.00 2.50 3.4407(12) 156.8 yes
    C7 H7A O13 3_666 1.00 2.41 3.2563(11) 142.1 yes
    C21 H21B O12 . 0.99 2.33 2.9151(11) 117.1 yes
    C21 H21B O13 . 0.99 2.35 3.0974(11) 131.6 yes
    C31 H31A O2 3_766 0.99 2.33 3.2751(13) 158.7 yes
    C9 H9A Cg10 4_576 0.95 2.71 3.2958(11) 121 yes
_shelx_space_group_comment
;
The symmetry employed for this shelxl refinement is uniquely defined
by the following loop, which should always be used as a source of
symmetry information in preference to the above space-group names.
They are only intended as comments.
;
_shelx_estimated_absorpt_T_min     0.929
_shelx_estimated_absorpt_T_max     0.971
_shelx_hkl_file
;
   1   0   0 -4.7520  0.1435   5
   1   0   0 -4.7145  0.0842   8
   1   0   0 -4.7192  0.0844  10
   1   0   0 -4.8924  0.1193  10
  -1   0   0 -4.7929  0.1134   5
  -1   0   0 -4.6872  0.0546   8
  -1   0   0 -4.9009  0.0781  10
  -1   0   0 -4.5405  0.0988  10
   1   0   0 -4.6147  0.1314   1
   2   0   0 3254.75   63.69   5
   2   0   0 3034.93   58.92   1
  -2   0   0 3246.88   60.20   1
   3   0   0 -0.3785  0.5849  10
   3   0   0 -0.2983  0.6025  10
  -3   0   0 0.48146 0.77605   5
  -3   0   0 -0.1953  0.3594   9
  -3   0   0 0.02693 0.25155   8
   3   0   0 0.16153 0.73859   5
   3   0   0 0.46999 0.59807   8
  -3   0   0 0.57611 0.60954  10
   3   0   0 0.06195 0.67732   1
  -3   0   0 -0.7760  0.6849   1
  -3   0   0 -0.1268  0.8295   3
  -3   0   0 -0.1397  0.5925  10
   4   0   0 1962.08   37.47   1
  -4   0   0 1970.50   39.22   3
  -4   0   0 1984.92   37.15   4
  -4   0   0 2021.23   40.00   5
  -4   0   0 2002.83   38.27  10
  -4   0   0 1982.51   38.22  10
  -4   0   0 1943.39   37.35   1
   4   0   0 1992.05   38.31  10
   4   0   0 2025.75   38.34  10
   4   0   0 2023.84   39.96   5
   4   0   0 1977.67   36.94   8
   5   0   0 1.61596 0.79791  10
  -5   0   0 0.51241 0.75397  10
  -5   0   0 -0.4969  0.9399   5
  -5   0   0 0.17896 0.53375   8
  -5   0   0 -1.1822  0.6872  10
   5   0   0 -0.7288  0.7445  10
   5   0   0 -0.6582  0.8187   1
   5   0   0 0.91262 0.89073   5
  -5   0   0 -2.2806  0.7648   1
  -5   0   0 -0.6721  0.9834   3
  -5   0   0 1.26363 0.80228   4
   5   0   0 1.96237 0.82906   8
  -6   0   0 149.217   4.734   3
  -6   0   0 154.108   4.061   4
  -6   0   0 152.792   4.228  10
   6   0   0 153.841   4.372   1
  -6   0   0 142.279   4.838   5
   6   0   0 155.766   4.215   8
  -6   0   0 145.663   4.175   1
  -6   0   0 156.733   3.790   2
   6   0   0 155.783   4.361  10
  -6   0   0 157.588   4.277  10
  -6   0   0 142.614   3.992   8
  -7   0   0 -0.8793  0.9001   4
  -7   0   0 -0.1363  1.2269   3
  -7   0   0 0.28601 0.75660   2
  -7   0   0 -0.7202  0.7412   8
  -7   0   0 -0.5746  0.7961  10
  -7   0   0 0.14237 1.18226   5
  -7   0   0 -1.3772  0.9146   1
   7   0   0 -2.3639  0.8780  10
   7   0   0 -1.0814  1.0907   1
  -7   0   0 -0.7086  0.9083  10
  -8   0   0 242.935   5.741   2
  -8   0   0 235.943   6.934   3
  -8   0   0 241.271   6.056   8
   8   0   0 246.501   6.615   1
  -8   0   0 242.678   6.206   1
  -8   0   0 236.469   6.162   4
  -8   0   0 243.825   7.474   5
   8   0   0 247.772   6.601  10
  -8   0   0 248.527   6.352  10
  -8   0   0 237.462   6.288  10
   9   0   0 0.64025 1.46449   1
  -9   0   0 -0.3387  1.4488   5
  -9   0   0 0.01732 1.57629   3
  -9   0   0 -0.8558  1.1452  10
  -9   0   0 -0.7532  0.9571  10
  -9   0   0 -0.5585  1.1970   4
  -9   0   0 -1.4484  1.0866   1
  -9   0   0 -1.9674  0.8227   8
 -10   0   0 80.4824  3.6257   4
 -10   0   0 89.8176  4.7032   3
  10   0   0 82.1733  4.1983   1
 -10   0   0 80.0834  4.3939   5
 -10   0   0 82.8940  3.5823  10
 -11   0   0 0.48443 2.05592   3
  11   0   0 -2.0421  1.5680   1
 -11   0   0 -1.9727  1.2550  10
 -11   0   0 -1.7760  1.3110   4
 -11   0   0 0.27998 1.80699   5
 -12   0   0 0.72241 1.85329   5
 -12   0   0 -0.9293  1.4617   4
 -12   0   0 2.29610 2.29641   3
  12   0   0 0.02592 1.85335   1
 -12   0   0 -1.1255  1.2916  10
  13   0   0 0.39582 1.97232   1
 -13   0   0 1.88466 2.48776   3
 -13   0   0 -0.2015  1.5552   4
 -13   0   0 0.70636 1.45029  10
 -13   0   0 -0.5338  1.9003   5
 -14   0   0 34.5043  4.1766   3
 -14   0   0 31.8461  2.7616  10
 -14   0   0 25.1953  3.5857   5
  14   0   0 35.3928  3.7436   1
 -15   0   0 0.16772 1.58912  10
  15   0   0 1.41706 2.47041   1
 -15   0   0 -1.5683  2.7437   3
 -16   0   0 29.8480  4.2965   3
 -16   0   0 19.9551  2.4465  10
  16   0   0 20.9688  3.5630   1
  17   0   0 0.70183 2.65739   1
 -17   0   0 3.13007 3.31210   3
 -17   0   0 0.06011 1.43056  10
  18   0   0 2.53584 2.92135   1
 -18   0   0 5.20833 3.62578   3
   0  -1   0 0.00255 0.02343  10
   0  -1   0 0.01920 0.06531  10
   0   1   0 -0.0210  0.0190  10
   0   1   0 -0.0242  0.0362   9
   0   1   0 0.00320 0.06711  10
   1  -1   0 -0.6027  0.1180   8
   1  -1   0 -0.4748  0.1239  10
  -1  -1   0 -0.6549  0.1312  10
   1  -1   0 -0.6080  0.1800   6
  -1  -1   0 -0.8556  0.1392   9
   1  -1   0 -0.4619  0.1826   1
  -1  -1   0 -0.5907  0.1571   5
  -1  -1   0 -0.5163  0.1279   7
  -1  -1   0 -0.6654  0.0669  10
   1  -1   0 -0.6462  0.1689  10
   1   1   0 -0.6299  0.1773   1
   1   1   0 -0.6514  0.1705  10
  -1   1   0 -0.8174  0.1586   9
  -1   1   0 -0.4983  0.1197  10
  -1   1   0 -0.5021  0.1228   6
  -1   1   0 -0.6358  0.0511  10
   1   1   0 -0.9148  0.1711   5
  -1   1   0 -0.7155  0.0923   8
   1   1   0 -0.5324  0.1121  10
   2  -1   0 1.37248 0.52232   1
   2  -1   0 0.29453 0.36428  10
   2  -1   0 -0.0027  0.3312   8
  -2  -1   0 1.01511 0.50837   5
  -2  -1   0 0.70914 0.39698  10
  -2  -1   0 0.94087 0.38341  10
  -2  -1   0 0.40722 0.31514   9
  -2  -1   0 0.82467 0.57035   1
   2   1   0 0.98125 0.56758   5
   2   1   0 0.50406 0.37707  10
  -2   1   0 0.51479 0.49016   5
  -2   1   0 0.07566 0.14085   8
  -2   1   0 1.14339 0.42454   9
  -2   1   0 0.27008 0.32369  10
   2   1   0 0.60407 0.50150   1
  -2   1   0 1.40376 0.55316   1
  -3  -1   0 33.6074  1.5945   1
  -3  -1   0 35.0441  1.7512   5
  -3  -1   0 34.2204  1.5321   4
   3  -1   0 32.0144  1.4834   8
   3  -1   0 34.9760  1.5425  10
  -3  -1   0 34.7514  1.3967  10
   3  -1   0 34.1780  1.6478   1
  -3  -1   0 33.6590  1.6295   3
   3  -1   0 32.8229  1.7541   5
  -3  -1   0 33.3112  1.4640  10
  -3  -1   0 35.6379  1.4389  10
  -3   1   0 32.1584  1.4396  10
  -3   1   0 26.7223  1.2479   9
  -3   1   0 34.2976  1.6506   1
  -3   1   0 34.2542  1.9814   3
  -3   1   0 28.9075  1.4157  10
   3   1   0 36.8182  1.5518  10
   3   1   0 33.6016  1.5771   1
  -3   1   0 32.0766  1.7054   5
  -4  -1   0 0.22218 0.68273  10
   4  -1   0 -0.6198  0.6985   1
  -4  -1   0 0.43175 0.93189   3
  -4  -1   0 0.11574 0.38745   8
  -4  -1   0 0.14774 0.84389   1
   4  -1   0 -1.0269  0.7920   5
  -4  -1   0 0.69762 0.76425   4
  -4  -1   0 -0.5563  0.8898   5
   4  -1   0 -0.2027  0.7114  10
   4  -1   0 0.41232 0.67198   8
  -4  -1   0 0.57668 0.69623  10
  -4  -1   0 -0.8327  0.7370   1
  -4   1   0 -0.6213  0.6765  10
  -4   1   0 -0.1896  0.7898   1
   4   1   0 -0.4640  0.7877   5
  -4   1   0 -0.0883  0.2627   8
  -4   1   0 0.40350 0.46498   9
  -4   1   0 -0.1452  0.6248   4
  -4   1   0 0.68614 0.86690   5
  -4   1   0 -0.6745  0.6974  10
   4   1   0 0.32795 0.73178  10
  -4   1   0 -0.3725  0.8860   3
   4   1   0 0.42059 0.80108   1
  -5  -1   0 162.288   4.166  10
   5  -1   0 157.068   4.098   8
  -5  -1   0 154.100   4.143   1
  -5  -1   0 157.746   4.426   3
  -5  -1   0 154.798   4.728   5
   5  -1   0 166.086   4.761   5
  -5  -1   0 153.690   4.099  10
  -5  -1   0 158.562   4.044   4
   5  -1   0 161.493   4.284  10
   5  -1   0 150.379   4.203   1
   5   1   0 157.836   4.234  10
   5   1   0 167.461   4.806   5
  -5   1   0 157.239   4.605   3
  -5   1   0 152.756   4.132  10
  -5   1   0 170.649   4.902   5
  -5   1   0 154.984   4.161   1
  -5   1   0 156.250   3.760   2
  -5   1   0 156.591   3.908   4
   5   1   0 148.843   4.180   1
  -5   1   0 165.148   4.215  10
   6  -1   0 2.56775 1.06859   1
   6  -1   0 2.49627 0.90718   8
  -6  -1   0 1.45364 0.92313  10
  -6  -1   0 2.54179 0.86728  10
  -6  -1   0 0.90170 1.21627   3
   6  -1   0 2.58678 0.98211  10
   6  -1   0 1.94040 0.96388  10
  -6  -1   0 2.58780 1.19218   5
  -6  -1   0 1.60643 0.79783   8
  -6  -1   0 1.86053 0.73947   2
  -6  -1   0 2.18682 0.98593   4
  -6  -1   0 2.07421 0.98240   1
  -6   1   0 1.47290 1.22403   3
  -6   1   0 2.39152 1.17656   5
  -6   1   0 2.19562 0.93962  10
  -6   1   0 2.71297 0.90794  10
  -6   1   0 2.55471 0.87859   4
   6   1   0 3.34529 1.08685   1
   6   1   0 2.13204 0.96692  10
  -6   1   0 1.39918 0.70008   8
  -6   1   0 3.30838 0.83172   2
  -6   1   0 2.18936 1.02349   1
   7  -1   0 78.4175  3.2373  10
  -7  -1   0 76.7054  2.9488  10
  -7  -1   0 77.3891  2.9404  10
   7  -1   0 80.6970  3.1124   8
  -7  -1   0 82.2530  2.5846   2
  -7  -1   0 73.9257  3.5815   3
  -7  -1   0 82.5394  3.0591   4
  -7  -1   0 77.4060  3.6214   5
  -7  -1   0 78.8309  2.8959   8
   7  -1   0 83.6076  3.3470   1
  -7  -1   0 73.8705  3.0634   1
   7  -1   0 79.4116  3.1931  10
  -7   1   0 70.4444  2.8955  10
   7   1   0 75.6655  3.0249  10
  -7   1   0 80.1323  3.6535   5
  -7   1   0 78.2082  3.0807   1
  -7   1   0 77.6836  2.8006   8
  -7   1   0 79.5818  2.8485   4
  -7   1   0 82.2610  3.0071  10
   7   1   0 78.0672  3.2397   1
  -7   1   0 81.1762  3.7594   3
  -8  -1   0 109.325   3.714  10
   8  -1   0 109.965   4.106   1
  -8  -1   0 108.549   4.322   3
  -8  -1   0 107.859   3.313   2
  -8  -1   0 103.982   4.502   5
   8  -1   0 112.684   3.933   8
  -8  -1   0 114.927   3.597   8
  -8  -1   0 102.926   3.869   4
  -8  -1   0 108.250   3.763   1
  -8  -1   0 102.905   3.684  10
   8  -1   0 106.402   3.963  10
  -8   1   0 108.601   4.401   3
  -8   1   0 110.394   3.722   1
  -8   1   0 117.532   4.785   5
  -8   1   0 107.476   3.728  10
  -8   1   0 105.363   3.511   8
  -8   1   0 111.517   3.760  10
   8   1   0 111.637   4.021  10
  -8   1   0 111.358   3.608   4
   8   1   0 108.792   4.151   1
  -9  -1   0 183.010   6.203   3
  -9  -1   0 179.206   5.228  10
  -9  -1   0 181.101   5.193   1
  -9  -1   0 182.972   5.283  10
  -9  -1   0 176.821   5.034   8
  -9  -1   0 167.869   6.247   5
  -9  -1   0 177.224   5.196   4
   9  -1   0 168.572   5.625   1
  -9  -1   0 175.425   4.681   2
  -9   1   0 173.155   5.160   1
  -9   1   0 179.061   5.057   4
  -9   1   0 175.076   5.255  10
   9   1   0 161.390   5.521   1
  -9   1   0 173.097   6.282   5
  -9   1   0 170.425   6.175   3
  -9   1   0 169.258   5.160  10
  10  -1   0 55.0814  3.5190   1
 -10  -1   0 53.1298  2.9209  10
 -10  -1   0 56.2402  3.7242   5
 -10  -1   0 58.9759  3.3044   4
 -10  -1   0 52.8100  3.6585   3
 -10  -1   0 54.9617  2.5290   2
 -10   1   0 53.9082  2.9658  10
 -10   1   0 56.8530  3.1309   4
 -10   1   0 51.0221  3.6536   5
  10   1   0 53.1537  3.4075   1
 -10   1   0 49.7163  3.7007   3
  11  -1   0 157.110   5.755   1
 -11  -1   0 152.688   5.053   4
 -11  -1   0 133.538   4.827  10
 -11  -1   0 145.660   6.104   3
 -11  -1   0 137.864   6.134   5
  11   1   0 146.199   5.611   1
 -11   1   0 156.388   6.388   3
 -11   1   0 154.635   5.005   4
 -11   1   0 138.201   4.888  10
 -11   1   0 148.314   6.258   5
 -12  -1   0 44.3382  4.1071   5
  12  -1   0 32.3232  3.2136   1
 -12  -1   0 34.2104  3.7088   3
 -12  -1   0 35.3988  2.8695   4
 -12  -1   0 34.5350  2.6540  10
 -12   1   0 38.5982  2.7626  10
  12   1   0 38.7393  3.4224   1
 -12   1   0 33.3333  2.7097   4
 -12   1   0 35.2347  3.6907   3
 -12   1   0 32.6519  3.5978   5
 -13  -1   0 3.53944 1.64682  10
 -13  -1   0 5.58692 2.60122   3
 -13  -1   0 1.05894 2.08172   5
  13  -1   0 0.72267 2.13414   1
 -13  -1   0 4.47509 1.81136   4
  13   1   0 3.03148 2.08284   1
 -13   1   0 2.00714 1.58063  10
 -13   1   0 0.03875 2.33783   3
 -13   1   0 2.31474 1.75569   4
 -13   1   0 2.11957 2.15015   5
 -14  -1   0 6.06104 2.52261   5
  14  -1   0 4.16553 2.52924   1
 -14  -1   0 5.28304 2.80341   3
 -14  -1   0 4.06682 1.70582  10
 -14   1   0 6.44410 2.66781   5
  14   1   0 4.80611 2.38033   1
 -14   1   0 3.25834 2.88760   3
 -14   1   0 8.26273 1.91570  10
 -15  -1   0 9.91783 2.03393  10
 -15  -1   0 11.1610  3.2316   3
  15  -1   0 12.5220  3.0878   1
 -15   1   0 12.6660  2.1062  10
  15   1   0 8.37546 2.76521   1
 -15   1   0 18.1312  3.7601   3
 -16  -1   0 50.7075  3.2892  10
  16  -1   0 68.7819  5.1226   1
 -16  -1   0 62.7704  5.7985   3
 -16   1   0 51.9224  3.3254  10
  16   1   0 56.3945  4.9873   1
 -16   1   0 61.1596  5.6033   3
 -17  -1   0 -0.7309  3.1610   3
  17  -1   0 1.37692 2.86426   1
 -17  -1   0 1.18815 1.50326  10
  17   1   0 2.85829 2.95508   1
 -17   1   0 2.70361 3.40922   3
 -17   1   0 -0.8030  1.4203  10
  18  -1   0 48.8137  5.0760   1
 -18  -1   0 52.0117  5.8992   3
 -18   1   0 53.0067  5.9185   3
  18   1   0 53.3416  5.2080   1
   0  -2   0 -11.835   0.225  10
   0  -2   0 -11.843   0.274   1
   0  -2   0 -11.654   0.163  10
   0   2   0 -11.914   0.190   9
   0   2   0 -11.940   0.139  10
   0   2   0 -11.951   0.222  10
   0   2   0 -12.034   0.243   1
  -2  -2   0 399.539   7.779   7
  -2  -2   0 406.484   7.894   1
   2  -2   0 381.041   7.767   8
  -2  -2   0 387.430   8.014  10
   2  -2   0 399.213   8.095  10
   2  -2   0 409.983   7.950   1
  -2   2   0 331.915   7.937  10
   2   2   0 409.729   7.910   1
  -2   2   0 412.949   7.833   9
   2   2   0 374.510   7.989  10
   2   2   0 417.411   8.515   5
  -2   2   0 404.433   7.905   1
   3  -2   0 145.338   3.633   1
  -3  -2   0 144.221   3.951   5
   3  -2   0 148.173   3.628  10
  -3  -2   0 148.307   3.559  10
  -3  -2   0 143.339   3.499   4
  -3  -2   0 145.010   3.568   1
  -3  -2   0 144.049   3.455   7
   3  -2   0 144.166   3.457   8
  -3  -2   0 146.755   3.681   3
  -3  -2   0 125.701   3.462  10
   3   2   0 151.391   3.612   1
  -3   2   0 144.817   3.596   1
  -3   2   0 142.620   3.973   5
  -3   2   0 150.035   3.546  10
   3   2   0 151.645   3.984   5
  -3   2   0 142.771   3.381   9
   3   2   0 149.377   3.544  10
  -4  -2   0 62.0322  2.1641  10
  -4  -2   0 60.4277  2.4702   3
   4  -2   0 62.8134  2.4022   1
   4  -2   0 66.2310  2.2616   8
   4  -2   0 62.7064  2.2337  10
  -4  -2   0 60.3488  2.5704   5
  -4  -2   0 61.1992  2.2658   1
  -4  -2   0 64.7639  2.2450  10
  -4  -2   0 62.8304  2.1967   4
  -4  -2   0 64.7082  2.2292  10
   4   2   0 62.5642  2.5863   5
  -4   2   0 62.6462  2.5398   3
  -4   2   0 58.9476  2.1979  10
  -4   2   0 57.1079  2.2813   1
  -4   2   0 64.5008  2.0104   9
  -4   2   0 63.6819  2.7202   5
   4   2   0 65.7607  2.2206  10
   4   2   0 62.4992  2.3467   1
  -4   2   0 62.2506  2.0048   4
  -4   2   0 61.4174  2.1861  10
  -5  -2   0 86.0573  2.8144  10
   5  -2   0 88.3237  2.8111   8
  -5  -2   0 88.4272  2.8844   4
  -5  -2   0 89.9292  3.3367   5
   5  -2   0 85.9648  2.9971   1
  -5  -2   0 87.9628  2.9201   1
   5  -2   0 85.7223  2.9537  10
  -5  -2   0 85.5341  3.0141   3
  -5  -2   0 86.6806  2.8249  10
  -5   2   0 85.7007  3.3212   5
   5   2   0 92.6390  3.0052   1
  -5   2   0 85.6121  2.8151  10
  -5   2   0 84.7731  2.6742   4
   5   2   0 91.9903  3.3642   5
   5   2   0 90.8407  2.8626  10
  -5   2   0 84.0729  2.8331  10
  -5   2   0 85.8633  2.8799   1
   6  -2   0 49.7079  2.4994   1
  -6  -2   0 49.5983  2.3220   1
   6  -2   0 46.5488  2.3955  10
  -6  -2   0 47.3563  2.4950   3
  -6  -2   0 48.7191  2.3327   4
  -6  -2   0 45.9801  1.8934   2
  -6  -2   0 50.2915  2.2127  10
  -6  -2   0 47.4276  2.3841   1
   6  -2   0 48.3641  2.3109   8
  -6  -2   0 46.3733  2.1885  10
  -6  -2   0 43.9609  2.0968   8
  -6   2   0 47.5888  2.1591   4
  -6   2   0 47.1685  2.4261   1
  -6   2   0 49.4859  2.2518  10
   6   2   0 49.4068  2.2589  10
  -6   2   0 54.4929  2.7312   3
  -6   2   0 48.2643  2.7103   5
   6   2   0 49.2667  2.4628   1
  -6   2   0 47.0802  2.2331  10
  -7  -2   0 925.939  20.700   5
  -7  -2   0 951.441  19.191  10
   7  -2   0 942.915  18.707   8
  -7  -2   0 935.724  18.127   2
   7  -2   0 936.381  19.415  10
  -7  -2   0 931.904  18.464   8
  -7  -2   0 947.978  19.931   3
  -7  -2   0 934.494  18.711   1
  -7  -2   0 943.397  19.203  10
   7  -2   0 942.303  19.109   1
  -7  -2   0 945.343  18.713   4
  -7   2   0 951.994  20.137   3
  -7   2   0 819.741  18.347   8
  -7   2   0 931.281  20.709   5
  -7   2   0 938.787  18.463   4
  -7   2   0 947.677  19.218  10
  -7   2   0 918.465  18.702   1
   7   2   0 939.326  19.348  10
   7   2   0 925.475  19.009   1
  -7   2   0 966.263  19.302  10
   8  -2   0 30.8648  2.2332   8
   8  -2   0 26.9491  2.2119  10
  -8  -2   0 23.6237  1.9695   4
  -8  -2   0 21.2416  2.3866   5
  -8  -2   0 27.2119  1.9913   1
   8  -2   0 28.0684  2.2694  10
  -8  -2   0 25.7167  2.0221  10
  -8  -2   0 23.4928  2.4128   3
  -8  -2   0 22.4161  1.7848   2
   8  -2   0 24.4212  2.2015   1
  -8  -2   0 29.5330  2.0068   8
  -8  -2   0 29.7827  2.0966  10
  -8   2   0 24.2060  2.5043   5
   8   2   0 30.5030  2.3370  10
  -8   2   0 26.6834  1.9975   1
  -8   2   0 24.6302  2.5462   3
   8   2   0 26.2783  2.2513   1
  -8   2   0 26.7200  2.0294   4
  -8   2   0 27.1705  2.0881  10
  -8   2   0 25.0913  1.9358   8
  -8   2   0 30.0044  2.0602  10
  -9  -2   0 1035.26   20.97   1
   9  -2   0 1023.61   21.67   1
  -9  -2   0 1021.88   22.53   3
  -9  -2   0 1081.27   21.14   4
  -9  -2   0 1037.40   21.56  10
  -9  -2   0 1067.78   20.35   2
  -9  -2   0 978.762  23.388   5
  -9  -2   0 1041.33   21.61  10
  -9   2   0 1045.81   20.83   4
  -9   2   0 1053.73   21.09   1
  -9   2   0 983.758  23.393   5
  -9   2   0 1020.56   21.57  10
  -9   2   0 1060.86   21.66  10
   9   2   0 1028.16   21.55   1
  -9   2   0 1088.42   22.98   3
 -10  -2   0 74.6270  4.2895   5
 -10  -2   0 83.7039  3.5010  10
 -10  -2   0 85.9635  3.0604   2
 -10  -2   0 89.0229  3.7311   4
 -10  -2   0 81.9493  4.4575   3
  10  -2   0 78.3998  4.0279   1
 -10   2   0 88.6765  3.5612   4
 -10   2   0 77.8044  4.3525   3
 -10   2   0 80.5459  3.5498  10
  10   2   0 81.8592  4.0104   1
 -10   2   0 78.8505  4.4752   5
 -11  -2   0 246.451   6.935   4
 -11  -2   0 249.460   8.081   3
 -11  -2   0 234.465   6.754  10
  11  -2   0 235.135   7.427   1
 -11  -2   0 233.674   8.273   5
 -11   2   0 232.203   6.790  10
 -11   2   0 242.377   8.197   3
 -11   2   0 243.439   6.648   4
 -11   2   0 234.883   8.375   5
  11   2   0 232.996   7.344   1
  12  -2   0 6.40545 2.20113   1
 -12  -2   0 3.81390 1.56009  10
 -12  -2   0 4.27075 2.16352   5
 -12  -2   0 0.72930 1.71716   4
 -12  -2   0 6.31894 2.29028   3
 -12   2   0 6.91999 2.32157   5
 -12   2   0 6.35255 1.68148  10
  12   2   0 5.51957 2.09806   1
 -12   2   0 2.76642 1.52539   4
 -12   2   0 3.40999 2.54417   3
 -13  -2   0 72.7730  4.9685   3
 -13  -2   0 63.8786  3.4890  10
 -13  -2   0 60.3855  4.6243   5
  13  -2   0 65.5047  4.3682   1
 -13  -2   0 66.2217  3.9910   4
  13   2   0 61.6710  4.2860   1
 -13   2   0 65.7451  3.5465  10
 -13   2   0 66.7361  4.7599   3
 -13   2   0 61.0666  4.5799   5
  14  -2   0 0.88662 2.19169   1
 -14  -2   0 2.85823 2.00907   4
 -14  -2   0 4.45511 2.75583   3
 -14  -2   0 1.08117 2.30156   5
 -14  -2   0 -2.0602  1.4192  10
 -14   2   0 -0.6566  2.7412   3
  14   2   0 -0.8285  2.0995   1
 -14   2   0 0.92117 1.53018  10
 -14   2   0 3.83423 2.37599   5
 -15  -2   0 0.91393 1.56676  10
  15  -2   0 3.17694 2.50381   1
 -15  -2   0 -4.3264  2.5488   3
 -15   2   0 0.70680 2.99060   3
 -15   2   0 -0.1806  1.5288  10
  15   2   0 2.02767 2.39220   1
 -16  -2   0 13.5983  3.6583   3
 -16  -2   0 15.1860  2.2436  10
  16  -2   0 17.6917  3.5012   1
 -16   2   0 18.5911  2.3741  10
 -16   2   0 14.3517  3.8324   3
  16   2   0 19.1130  3.4675   1
 -17  -2   0 16.9582  2.0733  10
 -17  -2   0 9.67864 3.71801   3
  17  -2   0 11.7594  3.4159   1
 -17   2   0 14.8203  2.1353  10
  17   2   0 23.0079  3.8644   1
 -17   2   0 13.5657  3.7724   3
   0  -3   0 -5.6951  0.3320  10
   0  -3   0 -5.0363  0.4905  10
   0  -3   0 -5.1948  0.5405   1
   0   3   0 -5.8742  0.4204   9
   0   3   0 -5.3436  0.5019   1
   0   3   0 -5.0356  0.4630  10
   0   3   0 -5.6835  0.2783  10
   1  -3   0 298.745   5.986  10
  -1  -3   0 246.977   5.842  10
  -1  -3   0 285.639   5.874   1
   1  -3   0 285.034   5.900   1
   1  -3   0 287.307   5.629   6
   1   3   0 285.369   5.861   1
  -1   3   0 271.460   5.787   9
  -1   3   0 298.552   6.044  10
  -1   3   0 286.439   5.909   1
   1   3   0 288.064   5.988  10
   2  -3   0 315.896   6.614  10
  -2  -3   0 304.971   6.517  10
  -2  -3   0 300.660   6.368   1
   2  -3   0 314.359   6.367   8
  -2  -3   0 304.605   6.136   7
   2  -3   0 301.978   6.457   1
   2   3   0 299.506   6.456  10
   2   3   0 299.447   6.393   1
  -2   3   0 307.921   6.502  10
  -2   3   0 314.331   6.492   1
  -2   3   0 302.293   6.289   6
  -2   3   0 306.272   6.324   9
  -2   3   0 308.421   6.320   8
  -3  -3   0 879.822  17.346   4
  -3  -3   0 883.149  17.314   7
   3  -3   0 903.893  17.229   8
  -3  -3   0 910.341  17.418   1
   3  -3   0 904.234  17.895  10
  -3  -3   0 873.880  17.966   3
   3  -3   0 915.688  17.535   1
  -3  -3   0 919.279  17.805  10
  -3   3   0 920.117  17.793  10
   3   3   0 920.463  18.656   5
  -3   3   0 903.213  17.310   9
  -3   3   0 879.120  17.081   4
   3   3   0 876.899  17.719  10
   3   3   0 914.095  17.478   1
  -3   3   0 893.021  17.443   1
   4  -3   0 45.4989  2.0120  10
   4  -3   0 54.1843  2.2838   1
  -4  -3   0 52.2609  2.0512  10
  -4  -3   0 47.5441  1.8937  10
  -4  -3   0 46.2835  2.1665   3
  -4  -3   0 49.8620  2.3822   5
  -4  -3   0 46.1745  2.0928   1
   4  -3   0 50.7141  2.0661   8
  -4  -3   0 51.7923  2.2397   4
   4   3   0 48.7274  2.1511   1
  -4   3   0 49.5159  2.2030   1
  -4   3   0 52.8088  1.9153   4
   4   3   0 47.7367  2.3410   5
  -4   3   0 47.0419  1.8455   9
  -4   3   0 47.5662  2.3503   5
   4   3   0 49.3144  1.9624  10
  -4   3   0 48.6064  2.0101  10
   5  -3   0 0.66290 0.77339   8
  -5  -3   0 2.34187 0.94892   1
  -5  -3   0 1.40157 0.80709  10
  -5  -3   0 1.74713 1.00335   4
  -5  -3   0 1.57435 0.79575  10
  -5  -3   0 0.99971 1.08095   5
  -5  -3   0 -0.1646  0.3871   8
  -5  -3   0 0.99688 0.71838   2
  -5  -3   0 0.84565 0.83530  10
   5  -3   0 2.87145 1.00953   1
   5  -3   0 1.50994 0.87811  10
  -5  -3   0 -0.4232  0.8832   3
   5   3   0 0.39837 0.93447   1
  -5   3   0 1.08728 0.67966   9
  -5   3   0 0.96875 0.73923   4
  -5   3   0 1.33831 0.83797  10
  -5   3   0 1.66367 0.78076  10
  -5   3   0 2.68629 1.11933   3
  -5   3   0 -0.0890  0.2825   8
  -5   3   0 1.58738 0.95347   1
  -5   3   0 0.59777 1.00588   5
   5   3   0 1.28021 0.79313  10
  -6  -3   0 3.21806 1.08649   4
  -6  -3   0 0.20982 1.05633   5
   6  -3   0 0.06605 0.82943  10
  -6  -3   0 -0.1899  0.9804   3
  -6  -3   0 2.25579 0.78225   2
   6  -3   0 -0.3688  0.9849   1
  -6  -3   0 2.08415 0.99626   1
  -6  -3   0 -1.3787  0.8088  10
  -6  -3   0 -0.3572  0.7938  10
   6  -3   0 0.22551 0.88713   8
  -6  -3   0 -0.2635  0.6486   8
   6   3   0 0.77722 1.00309   1
  -6   3   0 0.48784 1.10997   3
  -6   3   0 -0.5123  0.8544  10
   6   3   0 0.27451 0.89374  10
  -6   3   0 0.13049 0.31421   8
  -6   3   0 1.33569 1.02167   1
  -6   3   0 -1.2338  1.0103   5
  -6   3   0 0.64491 0.81228   4
  -6   3   0 0.92289 0.87618  10
   7  -3   0 891.145  18.864  10
  -7  -3   0 901.053  18.126   1
  -7  -3   0 893.724  17.883   8
  -7  -3   0 927.316  18.673  10
   7  -3   0 905.734  18.576   1
  -7  -3   0 906.845  18.224   4
  -7  -3   0 913.319  18.647  10
  -7  -3   0 885.960  20.084   5
   7  -3   0 893.564  18.160   8
  -7  -3   0 898.073  17.567   2
  -7  -3   0 894.203  19.204   3
  -7  -3   0 926.325  18.219   1
   7   3   0 932.005  18.581   1
   7   3   0 885.613  18.678  10
  -7   3   0 891.900  19.493   3
  -7   3   0 908.733  18.660  10
  -7   3   0 885.918  20.076   5
  -7   3   0 908.987  18.743  10
  -7   3   0 881.180  18.215   1
  -7   3   0 895.397  17.846   4
  -8  -3   0 72.9802  3.2991   4
  -8  -3   0 74.7944  3.0413   1
  -8  -3   0 73.7502  2.9228   8
  -8  -3   0 69.6822  3.4813   3
  -8  -3   0 76.1737  3.1651  10
  -8  -3   0 76.2451  3.0214  10
  -8  -3   0 77.6886  3.8728   5
  -8  -3   0 73.9592  2.6633   2
   8  -3   0 70.0683  3.3652  10
   8  -3   0 75.7865  3.1809   8
   8  -3   0 70.7531  3.4310   1
  -8   3   0 72.7999  3.0760  10
   8   3   0 72.7941  3.4261   1
  -8   3   0 71.9455  3.0935  10
  -8   3   0 74.2846  2.9876   4
  -8   3   0 67.1961  3.6677   5
  -8   3   0 71.1076  2.8676   8
   8   3   0 68.7967  3.2493  10
  -8   3   0 73.6790  3.7789   3
  -8   3   0 73.4582  3.2328   1
  -9  -3   0 161.271   4.849   1
   9  -3   0 153.770   5.337   1
  -9  -3   0 155.788   5.957   5
  -9  -3   0 159.116   5.043   4
  -9  -3   0 163.282   4.905  10
  -9  -3   0 153.556   5.678   3
  -9  -3   0 157.703   4.926  10
  -9  -3   0 155.757   4.397   2
  -9   3   0 144.845   5.784   5
  -9   3   0 154.566   4.599   4
  -9   3   0 163.388   6.065   3
  -9   3   0 157.678   4.903   1
   9   3   0 150.436   5.263   1
  -9   3   0 153.861   4.902  10
  -9   3   0 156.062   4.943  10
  10  -3   0 31.5337  2.9003   1
 -10  -3   0 30.7549  3.0587   3
 -10  -3   0 28.1999  3.0390   5
 -10  -3   0 36.6260  2.5324  10
 -10  -3   0 36.8513  2.1509   2
 -10  -3   0 33.3412  2.6218   4
  10   3   0 32.8936  2.8916   1
 -10   3   0 31.5743  3.2399   5
 -10   3   0 29.9984  2.4010  10
 -10   3   0 33.6535  2.5415   4
 -10   3   0 31.0536  3.2703   3
 -11  -3   0 9.18216 2.38326   5
 -11  -3   0 7.07199 1.68235  10
  11  -3   0 9.43841 2.21017   1
 -11  -3   0 8.74292 2.41948   3
 -11  -3   0 8.98815 1.96691   4
  11   3   0 9.21289 2.13351   1
 -11   3   0 12.7461  2.4803   5
 -11   3   0 10.2944  2.6414   3
 -11   3   0 10.9206  1.8554   4
 -11   3   0 10.6844  1.7862  10
 -12  -3   0 -0.1685  1.6056   4
 -12  -3   0 2.86868 2.21248   5
 -12  -3   0 0.56878 1.43749  10
 -12  -3   0 -0.1035  2.0760   3
  12  -3   0 0.65879 1.90059   1
  12   3   0 0.31961 1.93333   1
 -12   3   0 1.77403 1.41054  10
 -12   3   0 0.52973 2.29732   3
 -12   3   0 1.44060 1.57472   4
 -12   3   0 0.74666 2.00491   5
  13  -3   0 1.71191 2.03409   1
 -13  -3   0 -0.7172  1.8924   5
 -13  -3   0 1.17557 2.35317   3
 -13  -3   0 0.45087 1.43815  10
 -13  -3   0 -1.3107  1.7472   4
 -13   3   0 2.18279 1.55514  10
 -13   3   0 2.05930 2.39782   3
 -13   3   0 2.10267 2.03973   5
  13   3   0 0.03327 2.09728   1
 -14  -3   0 17.6709  2.7181   4
  14  -3   0 14.4763  2.9046   1
 -14  -3   0 18.2152  2.3561  10
 -14  -3   0 15.7652  3.3852   3
 -14   3   0 20.0908  3.3257   5
 -14   3   0 20.5707  3.6243   3
 -14   3   0 18.8738  2.3866  10
  14   3   0 14.8561  3.0155   1
 -15  -3   0 10.3529  3.2303   3
  15  -3   0 6.83733 2.80527   1
 -15  -3   0 8.10213 1.95940  10
  15   3   0 5.70906 2.79860   1
 -15   3   0 -0.1710  3.0196   3
 -15   3   0 6.65393 1.88767  10
  16  -3   0 -1.3949  2.5669   1
 -16  -3   0 0.89923 1.57069  10
 -16  -3   0 5.35332 3.15558   3
 -16   3   0 1.66847 3.33402   3
  16   3   0 -2.0641  2.5423   1
 -16   3   0 0.52088 1.69115  10
 -17  -3   0 72.6597  6.2666   3
 -17  -3   0 73.3988  3.5022  10
  17  -3   0 71.1932  5.8035   1
 -17   3   0 68.4374  3.5676  10
  17   3   0 67.4019  5.6468   1
 -17   3   0 80.4664  6.6579   3
   0  -4   0 7973.10  153.09  10
   0  -4   0 8034.71  153.22  10
   0  -4   0 7834.50  148.25   1
   0   4   0 8080.47  148.09   9
   0   4   0 7948.63  152.50  10
   0   4   0 7820.13  148.63   1
  -1  -4   0 1077.88   21.29  10
   1  -4   0 1088.60   20.98   1
   1  -4   0 1101.36   21.45  10
  -1  -4   0 1095.55   21.40  10
  -1  -4   0 1088.80   20.94   1
   1   4   0 1065.78   20.92   1
  -1   4   0 1116.59   21.45  10
  -1   4   0 1106.02   20.77   6
   1   4   0 1109.04   21.34  10
  -1   4   0 1095.74   21.34  10
  -1   4   0 1080.46   20.94   1
  -1   4   0 1112.21   20.91   9
   2  -4   0 23.7352  1.4428  10
   2  -4   0 23.3575  1.5669   1
   2  -4   0 24.0073  1.5239   8
  -2  -4   0 24.1880  1.3900  10
  -2  -4   0 25.6572  1.1795   7
  -2  -4   0 23.8102  1.4896   1
  -2   4   0 24.2570  1.7478   1
  -2   4   0 27.1727  1.4811  10
   2   4   0 24.4497  1.4632  10
  -2   4   0 25.2969  1.2678   6
  -2   4   0 26.1860  1.3802   9
  -2   4   0 26.9022  1.4151  10
   2   4   0 24.5007  1.6480   1
  -3  -4   0 591.945  11.935   1
   3  -4   0 596.722  12.287  10
  -3  -4   0 589.237  11.651   7
   3  -4   0 601.137  12.086   1
   3  -4   0 588.829  11.818   8
  -3  -4   0 568.054  12.115   3
  -3  -4   0 602.145  12.189  10
   3   4   0 607.123  12.169  10
  -3   4   0 596.832  11.828   9
  -3   4   0 590.618  11.930   6
   3   4   0 578.360  11.957   1
   3   4   0 615.217  12.846   5
  -3   4   0 587.372  12.142  10
  -3   4   0 602.729  11.812   8
  -3   4   0 587.006  11.984   1
   4  -4   0 860.293  17.091   1
  -4  -4   0 845.662  17.447   3
   4  -4   0 844.726  16.770   8
  -4  -4   0 858.378  16.920   1
  -4  -4   0 858.718  16.781   7
  -4  -4   0 835.766  16.489   2
   4  -4   0 863.453  17.425  10
  -4  -4   0 877.002  17.323  10
  -4  -4   0 845.631  16.897   4
   4   4   0 859.759  16.999   1
   4   4   0 885.297  18.274   5
  -4   4   0 873.665  17.313  10
  -4   4   0 844.567  16.726   8
  -4   4   0 848.718  16.952   1
   4   4   0 875.446  17.300  10
  -4   4   0 852.298  16.747   9
  -5  -4   0 138.294   3.876  10
   5  -4   0 131.980   3.993  10
  -5  -4   0 130.108   3.931   3
   5  -4   0 133.043   4.026   1
  -5  -4   0 132.160   3.483   2
   5  -4   0 132.931   3.846   8
  -5  -4   0 134.207   3.909   1
  -5  -4   0 133.702   3.840  10
  -5  -4   0 141.169   4.011   4
   5   4   0 136.650   3.920  10
  -5   4   0 132.352   3.913   1
  -5   4   0 135.123   4.393   5
  -5   4   0 134.110   3.557   4
   5   4   0 131.515   3.957   1
  -5   4   0 134.808   3.803  10
  -5   4   0 129.328   3.520   9
  -6  -4   0 1.29678 0.95449  10
   6  -4   0 -0.4208  0.8822   8
  -6  -4   0 1.14886 1.17713   4
  -6  -4   0 0.44059 0.83775  10
  -6  -4   0 1.05545 0.57453   8
  -6  -4   0 1.61492 1.02945   1
  -6  -4   0 1.22733 1.21528   5
  -6  -4   0 0.47944 1.12759   3
  -6  -4   0 0.35138 0.85246  10
  -6  -4   0 2.68302 0.91188   2
   6  -4   0 1.33925 1.07559   1
   6  -4   0 0.56264 0.90789  10
  -6   4   0 -0.2639  0.3578   8
  -6   4   0 1.96238 1.06148   1
  -6   4   0 -0.7846  0.7953  10
  -6   4   0 -0.2792  0.7828   4
   6   4   0 0.37073 0.90185  10
  -6   4   0 0.38832 0.91147  10
  -6   4   0 0.39749 1.11699   5
   6   4   0 0.86441 1.06549   1
  -6   4   0 -0.5443  1.2630   3
  -6   4   0 2.93300 0.78127   9
  -7  -4   0 298.761   7.230   1
  -7  -4   0 302.382   7.783   3
  -7  -4   0 308.049   7.108   8
   7  -4   0 308.422   7.715  10
  -7  -4   0 303.295   6.805   2
   7  -4   0 302.947   7.364   8
  -7  -4   0 303.340   8.429   5
  -7  -4   0 305.635   7.406  10
   7  -4   0 304.246   7.690   1
  -7  -4   0 299.924   7.387   4
  -7  -4   0 308.936   7.480  10
  -7   4   0 301.587   7.340   1
  -7   4   0 302.021   6.962   4
  -7   4   0 303.013   7.476  10
   7   4   0 306.768   7.588   1
   7   4   0 301.148   7.521  10
  -7   4   0 298.963   8.077   3
  -7   4   0 319.509   7.603  10
  -7   4   0 292.695   8.331   5
  -8  -4   0 41.6888  2.1561   2
  -8  -4   0 41.0940  2.4361  10
  -8  -4   0 47.5740  2.9148   4
  -8  -4   0 43.4725  3.1806   3
   8  -4   0 43.5467  2.9524   1
  -8  -4   0 42.3650  2.4396  10
  -8  -4   0 40.8534  2.5126   1
  -8  -4   0 46.1260  2.6782   1
  -8  -4   0 47.3202  3.2841   5
   8  -4   0 43.3016  2.7209   8
   8  -4   0 43.9988  2.6517  10
  -8  -4   0 48.0728  2.3383   8
  -8   4   0 42.5687  3.0424   5
  -8   4   0 42.8699  2.4469  10
  -8   4   0 43.9191  2.5475  10
   8   4   0 46.8019  2.5998  10
   8   4   0 41.9825  2.8529   1
  -8   4   0 44.3955  2.4971   4
  -8   4   0 33.8856  2.0602   8
  -8   4   0 44.7202  2.5777   1
  -8   4   0 44.0606  3.2658   3
  -9  -4   0 57.9045  3.2568   4
  -9  -4   0 55.8905  2.8864  10
  -9  -4   0 61.7323  3.7173   3
  -9  -4   0 59.4070  2.8934  10
  -9  -4   0 53.5429  2.6085   2
  -9  -4   0 51.7616  3.5595   5
   9  -4   0 58.1889  3.4592   1
  -9  -4   0 55.7971  2.9815   1
  -9   4   0 55.4241  2.9470  10
  -9   4   0 51.0927  3.4732   5
  -9   4   0 57.1630  3.0806   1
  -9   4   0 53.9128  2.8433  10
   9   4   0 53.3174  3.3131   1
  -9   4   0 58.2619  2.7901   4
  -9   4   0 58.0708  3.7461   3
 -10  -4   0 18.0815  2.1688   4
 -10  -4   0 16.8671  2.6003   5
 -10  -4   0 16.6512  1.9980  10
 -10  -4   0 17.1002  1.7051   2
 -10  -4   0 19.3714  2.5788   3
  10  -4   0 18.0186  2.3946   1
  10   4   0 18.0886  2.4004   1
 -10   4   0 18.8494  1.9278   4
 -10   4   0 16.5936  2.5039   5
 -10   4   0 19.0371  2.8051   3
 -10   4   0 18.8310  2.0851  10
  11  -4   0 -0.1774  1.7697   1
 -11  -4   0 -1.1214  1.5324   4
 -11  -4   0 -0.3833  1.7874   5
 -11  -4   0 3.47264 1.38481  10
 -11  -4   0 -0.3548  1.8824   3
 -11   4   0 4.80425 2.34954   3
 -11   4   0 0.00658 1.38785   4
 -11   4   0 -0.3007  1.7397   5
  11   4   0 -0.9619  1.7416   1
 -11   4   0 3.00861 1.54277  10
 -12  -4   0 71.5052  3.9570   4
 -12  -4   0 65.6135  3.4866  10
  12  -4   0 79.9170  4.5210   1
 -12  -4   0 81.5651  4.8805   3
 -12   4   0 64.3440  3.4256  10
  12   4   0 70.2203  4.4350   1
 -12   4   0 63.4864  3.5455   4
 -12   4   0 76.8081  5.2243   3
 -12   4   0 63.2087  4.4385   5
 -13  -4   0 -1.7312  1.7827   4
 -13  -4   0 1.33516 1.51991  10
  13  -4   0 -0.3558  2.0495   1
 -13  -4   0 -1.3244  2.2200   3
 -13   4   0 0.65850 1.49558  10
  13   4   0 -2.7609  1.9049   1
 -13   4   0 -0.2308  2.5491   3
 -13   4   0 -0.9953  1.8324   5
  14  -4   0 -2.2259  2.0383   1
 -14  -4   0 1.29207 1.60059  10
 -14  -4   0 0.25595 1.96644   4
 -14  -4   0 0.56151 2.59191   3
  14   4   0 -0.1442  2.3107   1
 -14   4   0 -4.3438  2.5605   3
 -14   4   0 -1.9439  2.1072   5
 -14   4   0 0.98416 1.61003  10
 -15  -4   0 1.82218 1.63791  10
 -15  -4   0 0.95008 2.78787   3
  15  -4   0 -0.7547  2.4654   1
 -15   4   0 0.36148 2.92662   3
  15   4   0 0.01229 2.36197   1
 -15   4   0 0.02574 1.62091  10
 -16  -4   0 -0.7486  1.5130  10
  16  -4   0 1.49251 2.60675   1
 -16  -4   0 3.79752 2.98053   3
  16   4   0 1.07288 2.59016   1
 -16   4   0 -0.8785  1.5674  10
 -16   4   0 1.50089 3.17644   3
  17  -4   0 1.46189 2.90555   1
 -17  -4   0 -5.2673  2.6713   3
 -17  -4   0 0.17364 1.46745  10
 -17   4   0 -3.5722  1.3388  10
 -17   4   0 1.24954 3.34685   3
  17   4   0 -1.5425  2.6785   1
   0  -5   0 -3.4417  0.6860  10
   0  -5   0 -1.6629  0.9163   1
   0  -5   0 -1.9528  0.7284  10
   0   5   0 -2.1625  0.9207   1
   0   5   0 -3.0441  0.7269  10
   0   5   0 -3.3476  0.7775   9
  -1  -5   0 1533.59   29.70  10
  -1  -5   0 1557.23   29.60  10
  -1  -5   0 1489.34   29.04   1
   1  -5   0 1498.57   29.08   1
   1  -5   0 1528.65   29.74  10
   1   5   0 1524.77   29.04   1
  -1   5   0 1534.08   29.62  10
   1   5   0 1541.12   29.62  10
  -1   5   0 1540.12   28.84   6
  -1   5   0 1546.23   29.74  10
  -1   5   0 1522.97   29.06   1
  -1   5   0 1521.82   28.99   9
   2  -5   0 74.2147  2.5173  10
   2  -5   0 70.5506  2.4579   8
  -2  -5   0 71.1679  1.9658   7
  -2  -5   0 69.5606  2.4078  10
  -2  -5   0 71.3834  2.3484  10
  -2  -5   0 70.8767  2.4811   1
  -2   5   0 73.1999  2.4581  10
   2   5   0 70.7585  2.4806   1
  -2   5   0 70.4746  2.0771   6
  -2   5   0 70.1995  2.3888   9
   2   5   0 68.0683  2.3483  10
  -2   5   0 70.2437  2.4952  10
  -2   5   0 69.4889  2.5358   1
   3  -5   0 461.715   9.819   1
  -3  -5   0 463.749   9.530   2
   3  -5   0 469.901   9.656   8
  -3  -5   0 463.143   9.925  10
  -3  -5   0 451.158   9.690   1
  -3  -5   0 463.759   9.265   7
   3  -5   0 456.945   9.997  10
  -3   5   0 464.423   9.561   6
   3   5   0 460.813   9.779   1
  -3   5   0 472.710   9.909  10
  -3   5   0 463.842   9.591   9
  -3   5   0 466.532  10.004  10
   3   5   0 470.832   9.877  10
  -3   5   0 460.722   9.800   1
  -4  -5   0 7.83922 1.23564   1
   4  -5   0 6.95787 1.09650  10
  -4  -5   0 7.34738 0.93617   7
   4  -5   0 7.12874 1.05780   8
  -4  -5   0 7.55505 1.13155  10
  -4  -5   0 7.52791 1.10123   3
   4  -5   0 5.44906 1.12046   1
  -4  -5   0 8.10693 1.08666   2
  -4   5   0 5.05204 1.02503  10
   4   5   0 6.26743 1.16495   1
  -4   5   0 8.33976 1.26449   1
   4   5   0 6.84009 1.28355   5
   4   5   0 9.04811 1.15693  10
  -4   5   0 8.43398 1.02105   9
  -5  -5   0 9.31145 1.33824   4
   5  -5   0 8.89908 1.26250  10
  -5  -5   0 9.25330 1.11755   2
  -5  -5   0 8.99954 1.26123  10
   5  -5   0 7.63929 1.32351   1
  -5  -5   0 7.96701 1.25404   1
  -5  -5   0 7.56336 1.26068   3
  -5  -5   0 6.98892 1.10796  10
   5  -5   0 9.94578 1.26079   8
  -5  -5   0 8.90883 1.13344   7
  -5   5   0 9.38448 1.35370   1
   5   5   0 7.53537 1.16223  10
  -5   5   0 13.4037  1.2446   9
   5   5   0 11.4931  1.4592   1
  -5   5   0 9.48389 1.25542  10
  -5   5   0 10.8972  1.2412   8
  -6  -5   0 32.6443  2.0728  10
  -6  -5   0 37.8877  1.9863   2
  -6  -5   0 35.4433  2.3034   4
   6  -5   0 39.3246  2.1848   8
  -6  -5   0 36.2349  2.0677  10
  -6  -5   0 34.8632  2.3885   3
  -6  -5   0 33.0089  2.1686   1
   6  -5   0 37.9728  2.3235   1
   6  -5   0 34.5529  2.1830  10
   6   5   0 34.8840  2.2132  10
  -6   5   0 28.5978  1.7834   8
  -6   5   0 38.5283  2.2145  10
  -6   5   0 34.9587  1.8092   9
  -6   5   0 32.2634  2.4085   5
   6   5   0 36.1240  2.4159   1
  -6   5   0 37.4403  2.3401   1
  -6   5   0 31.8466  2.0053  10
  -6   5   0 36.9721  2.8628   3
  -7  -5   0 31.8951  2.1631  10
   7  -5   0 32.3756  2.5441   1
  -7  -5   0 29.3211  2.0525  10
  -7  -5   0 31.4867  2.0955   2
  -7  -5   0 30.2137  2.3078   4
  -7  -5   0 23.8936  1.7928   8
   7  -5   0 34.1278  2.4761  10
  -7  -5   0 31.8017  2.6032   3
  -7  -5   0 31.3018  2.2795   1
  -7  -5   0 31.7053  2.1005  10
   7  -5   0 30.5650  2.3412   8
  -7   5   0 27.6345  2.2122   1
  -7   5   0 29.4600  2.0799  10
  -7   5   0 29.4721  2.0138   4
  -7   5   0 23.4440  1.5780   9
  -7   5   0 31.3142  2.1932  10
   7   5   0 27.9242  2.2545   1
   7   5   0 27.6084  2.1898  10
  -7   5   0 32.0225  2.6424   3
  -7   5   0 31.3014  2.5900   5
  -8  -5   0 314.551   7.521   8
  -8  -5   0 311.110   7.145   2
   8  -5   0 310.643   8.136  10
   8  -5   0 322.874   8.270   1
   8  -5   0 303.533   7.858   8
  -8  -5   0 314.332   7.797  10
  -8  -5   0 308.596   7.847  10
  -8  -5   0 311.888   7.901   4
  -8  -5   0 311.822   7.652   1
  -8  -5   0 306.387   8.235   3
  -8   5   0 312.783   7.906  10
  -8   5   0 309.060   7.749   1
  -8   5   0 317.521   8.786   3
   8   5   0 304.355   7.912  10
  -8   5   0 310.995   7.390   4
   8   5   0 303.382   8.033   1
  -8   5   0 322.369   9.025   5
  -8   5   0 317.512   7.951  10
  -9  -5   0 136.704   4.487   1
  -9  -5   0 136.046   5.184   3
  -9  -5   0 135.520   4.601  10
   9  -5   0 138.741   5.159   1
  -9  -5   0 134.095   4.847   4
  -9  -5   0 134.390   4.517   1
  -9  -5   0 135.840   4.076   2
  -9  -5   0 140.558   4.550  10
  -9   5   0 134.798   5.468   3
  -9   5   0 135.399   5.521   5
  -9   5   0 136.722   4.588   1
  -9   5   0 137.211   4.388   4
  -9   5   0 140.116   4.767  10
   9   5   0 135.839   5.038   1
 -10  -5   0 134.647   5.483   3
  10  -5   0 132.303   5.328   1
 -10  -5   0 136.644   5.058   4
 -10  -5   0 134.017   4.173   2
 -10  -5   0 132.349   4.706  10
 -10   5   0 146.561   6.114   3
 -10   5   0 144.423   5.937   5
 -10   5   0 145.015   4.616   4
  10   5   0 136.142   5.351   1
 -10   5   0 141.109   4.858  10
 -11  -5   0 23.3422  2.5458   4
 -11  -5   0 29.2773  2.5388  10
 -11  -5   0 24.9660  3.0851   3
  11  -5   0 18.8968  2.6839   1
 -11   5   0 23.7282  2.4601  10
 -11   5   0 24.1411  3.0725   5
 -11   5   0 23.3310  3.1400   3
  11   5   0 27.2649  2.9339   1
 -11   5   0 28.0965  2.3786   4
  12  -5   0 6.03640 2.34632   1
 -12  -5   0 7.12362 2.12133   4
 -12  -5   0 5.69811 1.72239  10
 -12  -5   0 11.2140  2.6559   3
 -12   5   0 9.78939 2.69663   3
 -12   5   0 6.75108 1.80160  10
  12   5   0 5.27627 2.19342   1
 -12   5   0 5.90442 2.29671   5
 -12   5   0 6.73440 1.74861   4
  13  -5   0 15.9476  2.8968   1
 -13  -5   0 9.90198 1.98414  10
 -13  -5   0 10.5834  2.4675   4
 -13  -5   0 16.4009  3.0421   3
  13   5   0 11.3685  2.5912   1
 -13   5   0 9.58172 2.86684   3
 -13   5   0 8.15215 2.53366   5
 -13   5   0 12.0867  2.1093  10
 -14  -5   0 27.9884  3.7406   3
  14  -5   0 29.9243  3.7165   1
 -14  -5   0 27.3163  3.1783   4
 -14  -5   0 23.2742  2.5367  10
  14   5   0 24.5303  3.4572   1
 -14   5   0 23.6875  3.7073   5
 -14   5   0 30.9402  4.0708   3
 -14   5   0 26.1053  2.6920  10
 -15  -5   0 16.0772  3.5859   3
 -15  -5   0 9.88868 2.06453  10
  15  -5   0 10.4098  2.9884   1
  15   5   0 12.2981  3.0397   1
 -15   5   0 5.72766 3.17842   3
 -15   5   0 14.3287  2.2837  10
 -16  -5   0 27.6090  4.3975   3
 -16  -5   0 33.2665  2.8091  10
  16  -5   0 33.1809  4.2151   1
 -16   5   0 30.5661  2.9314  10
  16   5   0 37.9148  4.2715   1
 -16   5   0 36.0316  4.9473   3
 -17  -5   0 59.3394  3.1972  10
  17  -5   0 65.0808  5.5726   1
 -17  -5   0 53.2471  5.7203   3
  17   5   0 59.8631  5.3562   1
 -17   5   0 63.9161  6.1925   3
 -17   5   0 54.9667  3.3939  10
   0  -6   0 4021.09   74.25   1
   0  -6   0 3986.03   75.90  10
   0   6   0 3921.13   74.20   9
   0   6   0 4004.89   75.78  10
   1  -6   0 787.565  16.250  10
  -1  -6   0 785.926  16.211  10
  -1  -6   0 795.049  15.924   1
   1  -6   0 787.121  15.937   1
  -1  -6   0 812.100  16.130  10
  -1   6   0 797.060  15.764   9
  -1   6   0 807.096  15.922   1
  -1   6   0 786.551  15.361   6
   1   6   0 795.202  15.895   1
   1   6   0 810.644  16.158  10
  -1   6   0 809.900  16.265  10
  -1   6   0 809.376  16.169  10
   2  -6   0 401.641   8.622   1
  -2  -6   0 393.796   7.885   7
  -2  -6   0 396.045   8.551  10
   2  -6   0 402.560   8.442   8
   2  -6   0 390.255   8.741  10
  -2  -6   0 394.045   8.678  10
  -2  -6   0 393.190   8.517   1
  -2   6   0 393.960   8.600  10
  -2   6   0 401.233   8.728  10
  -2   6   0 391.422   8.017   6
  -2   6   0 384.868   8.533   1
  -2   6   0 386.674   8.382   9
   2   6   0 383.533   8.535   1
   2   6   0 394.903   8.575  10
   3  -6   0 5.75247 1.12696   1
  -3  -6   0 9.75819 1.25746   2
  -3  -6   0 7.19902 1.15980   1
  -3  -6   0 3.54846 0.82544  10
   3  -6   0 6.52349 1.08092   8
  -3  -6   0 6.57982 0.81667   7
   3  -6   0 8.90330 1.21225  10
   3   6   0 7.04033 1.04754  10
  -3   6   0 6.20471 1.03598   9
  -3   6   0 6.28228 0.93336   6
  -3   6   0 6.33443 1.03632  10
   3   6   0 7.45657 1.22526   1
  -3   6   0 6.46982 1.13295  10
  -3   6   0 7.46857 1.17823   1
   4  -6   0 339.292   7.989   1
  -4  -6   0 346.092   7.566   2
   4  -6   0 348.694   8.115  10
  -4  -6   0 350.784   7.980  10
   4  -6   0 356.451   7.822   8
  -4  -6   0 351.396   7.311   7
  -4  -6   0 340.400   7.809   1
  -4   6   0 343.344   7.927   1
   4   6   0 341.312   7.870   1
  -4   6   0 331.666   7.980  10
  -4   6   0 347.616   7.636   9
  -4   6   0 342.659   7.919  10
   4   6   0 350.988   7.902  10
  -4   6   0 352.775   7.691   6
   5  -6   0 641.291  13.743  10
  -5  -6   0 549.920  13.262  10
  -5  -6   0 636.805  13.489   3
  -5  -6   0 648.660  13.277   1
   5  -6   0 638.864  13.535   1
  -5  -6   0 637.442  12.810   2
  -5  -6   0 646.297  12.874   7
  -5  -6   0 636.289  13.557  10
   5  -6   0 630.952  13.204   8
  -5  -6   0 643.413  13.399   4
  -5   6   0 626.907  13.363   1
   5   6   0 654.831  13.455   1
  -5   6   0 639.344  13.012   9
  -5   6   0 644.468  13.566  10
   5   6   0 645.474  13.518  10
  -6  -6   0 223.910   5.857  10
   6  -6   0 224.731   6.104  10
  -6  -6   0 222.942   5.965   3
  -6  -6   0 221.820   5.436   2
   6  -6   0 221.336   6.158   1
   6  -6   0 225.139   5.862   8
  -6  -6   0 224.987   6.071   4
  -6  -6   0 215.435   5.788   1
  -6  -6   0 220.160   5.916  10
  -6   6   0 220.430   5.455   9
  -6   6   0 220.125   5.925   1
  -6   6   0 228.481   5.969  10
  -6   6   0 219.833   6.567   5
   6   6   0 222.567   5.941  10
   6   6   0 224.391   5.960   1
  -7  -6   0 -0.8377  1.0481   1
  -7  -6   0 -1.6825  1.0232  10
  -7  -6   0 1.50203 1.40307   3
  -7  -6   0 -0.6226  0.9959   2
   7  -6   0 0.81398 1.33822   1
  -7  -6   0 -0.3466  0.9236  10
  -7  -6   0 0.08706 1.40954   4
   7  -6   0 1.87193 1.14545  10
   7  -6   0 -0.5258  1.0282   8
  -7   6   0 1.82841 1.62018   3
  -7   6   0 0.67550 0.82720   9
  -7   6   0 -0.1783  0.7100   8
  -7   6   0 1.20162 0.95257  10
   7   6   0 -0.3584  1.2709   1
  -7   6   0 -0.4730  1.0879  10
  -7   6   0 0.09479 1.31160   5
  -7   6   0 1.00549 1.22918   1
   7   6   0 -0.8822  1.0692  10
   8  -6   0 0.33244 1.33590   1
  -8  -6   0 -0.3032  1.5864   3
  -8  -6   0 0.28162 1.19011   1
  -8  -6   0 0.55041 1.49203   4
  -8  -6   0 0.06679 1.19425  10
   8  -6   0 0.15846 1.24329  10
  -8  -6   0 0.62338 1.09208   2
  -8  -6   0 -1.1264  0.8973  10
  -8  -6   0 1.32296 0.99239   8
   8  -6   0 0.57082 1.28166   8
  -8  -6   0 0.47876 1.02588  10
  -8   6   0 -0.9855  1.2019   1
  -8   6   0 0.94298 1.25418  10
  -8   6   0 0.40708 1.72198   3
   8   6   0 2.26167 1.50494   1
  -8   6   0 -0.1399  0.9556  10
  -8   6   0 0.75760 1.54543   5
  -9  -6   0 118.747   4.685   4
  -9  -6   0 123.232   4.455  10
  -9  -6   0 118.515   4.855   3
   9  -6   0 112.360   4.770   1
  -9  -6   0 124.773   3.916   2
  -9   6   0 122.891   4.350   1
   9   6   0 121.725   4.761   1
  -9   6   0 120.066   4.399  10
  -9   6   0 110.879   5.090   5
  -9   6   0 117.095   5.381   3
 -10  -6   0 55.3807  3.5661   4
 -10  -6   0 54.6679  2.8174   2
 -10  -6   0 56.1111  4.1164   3
  10  -6   0 49.9955  3.6460   1
 -10  -6   0 58.1882  3.1318  10
 -10   6   0 55.8501  3.9859   3
 -10   6   0 49.5706  3.0346  10
  10   6   0 50.4536  3.5411   1
 -10   6   0 49.0540  3.7124   5
  11  -6   0 8.40789 2.08006   1
 -11  -6   0 6.45411 2.01816   4
 -11  -6   0 2.36675 2.06038   3
 -11  -6   0 4.91836 1.64751  10
 -11   6   0 3.12358 2.41193   3
 -11   6   0 4.34834 2.04432   5
  11   6   0 3.17346 1.96734   1
 -11   6   0 5.39034 1.66258  10
 -12  -6   0 -0.0324  1.8767   4
  12  -6   0 2.25483 2.09454   1
 -12  -6   0 -1.2342  1.3824  10
 -12  -6   0 0.55462 2.13074   3
 -12   6   0 0.99986 1.54888  10
 -12   6   0 0.27480 1.81338   5
  12   6   0 -2.0029  1.9949   1
 -12   6   0 1.65916 2.23183   3
 -13  -6   0 17.1756  2.2899  10
 -13  -6   0 18.1447  2.8291   4
  13  -6   0 13.0965  2.8522   1
 -13  -6   0 25.7940  3.4695   3
 -13   6   0 19.1661  3.3288   3
  13   6   0 15.7262  2.8756   1
 -13   6   0 18.4746  2.4128  10
 -13   6   0 15.2064  3.0482   5
 -14  -6   0 10.0143  3.0513   3
 -14  -6   0 13.0462  2.7516   4
  14  -6   0 11.1869  2.8471   1
 -14  -6   0 14.0555  2.2508  10
 -14   6   0 13.3151  2.2872  10
 -14   6   0 10.9579  3.1796   3
  14   6   0 13.8590  2.9818   1
 -15  -6   0 -1.4330  2.6373   3
 -15  -6   0 3.43906 1.71072  10
  15  -6   0 3.06536 2.63149   1
 -15   6   0 2.88920 3.20137   3
  15   6   0 -0.3548  2.3218   1
 -15   6   0 1.32600 1.76329  10
  16  -6   0 2.47465 2.67179   1
 -16  -6   0 1.43559 2.95808   3
 -16  -6   0 -0.0159  1.5099  10
 -16   6   0 -1.2427  1.6349  10
 -16   6   0 3.67186 3.44734   3
  16   6   0 -0.5334  2.5427   1
  17  -6   0 83.8550  6.1068   1
 -17  -6   0 79.4458  3.7049  10
  17   6   0 90.5659  6.1361   1
 -17   6   0 105.998   7.227   3
   0  -7   0 1.36418 0.94958  10
   0  -7   0 -0.2534  0.9995   1
   0   7   0 0.21493 0.83478  10
   0   7   0 -0.1638  0.9930   1
   0   7   0 -0.7014  0.8783   9
  -1  -7   0 2688.17   50.62   1
   1  -7   0 2622.88   50.64   1
  -1  -7   0 2709.81   51.76  10
   1  -7   0 2653.87   51.75  10
  -1  -7   0 2759.46   51.62  10
   1   7   0 2707.48   51.61  10
  -1   7   0 2632.11   50.58   1
  -1   7   0 2692.13   50.38   6
   1   7   0 2670.10   50.60   1
  -1   7   0 2672.38   50.53   9
  -1   7   0 2691.73   51.63  10
  -2  -7   0 346.568   7.099   7
  -2  -7   0 347.676   7.827  10
   2  -7   0 346.074   8.031  10
   2  -7   0 352.133   7.988   1
  -2  -7   0 347.938   7.985  10
  -2  -7   0 347.842   7.857   1
  -2   7   0 344.871   7.682   9
   2   7   0 338.081   7.873   1
  -2   7   0 349.006   7.869   1
  -2   7   0 354.072   8.028  10
  -2   7   0 338.121   7.835  10
  -2   7   0 344.941   7.200   6
   2   7   0 340.851   7.841  10
  -3  -7   0 51.8365  1.8133   7
   3  -7   0 52.8761  2.3282   8
   3  -7   0 52.2561  2.6342   1
   3  -7   0 55.8391  2.4715  10
  -3  -7   0 51.4769  2.3954   1
  -3  -7   0 51.8408  2.3210  10
  -3  -7   0 53.2782  2.3637  10
   3   7   0 50.8481  2.2764  10
  -3   7   0 51.3718  2.2836   9
  -3   7   0 54.6514  2.4283  10
  -3   7   0 51.1142  1.9805   6
  -3   7   0 53.1654  2.4047  10
  -3   7   0 47.3830  2.5568   1
   3   7   0 54.0476  2.6365   1
  -4  -7   0 96.4692  2.7507   7
  -4  -7   0 97.7327  3.3944   1
   4  -7   0 99.5404  3.5054  10
  -4  -7   0 93.4195  3.3008   2
   4  -7   0 95.1647  3.4444   1
   4  -7   0 101.623   3.439   8
  -4  -7   0 92.2637  3.2734  10
   4   7   0 100.429   3.281  10
  -4   7   0 89.6935  3.3580   1
  -4   7   0 99.6681  3.3916  10
  -4   7   0 99.7213  3.3187  10
  -4   7   0 95.1288  3.0464   6
   4   7   0 100.002   3.523   1
  -4   7   0 102.606   3.203   9
   5  -7   0 43.8766  2.5407   1
   5  -7   0 49.7851  2.5604  10
  -5  -7   0 45.5885  2.0934   7
   5  -7   0 47.9496  2.4087   8
  -5  -7   0 46.8391  2.5007   1
  -5  -7   0 48.0953  2.4700  10
  -5  -7   0 50.4582  2.4535   2
   5   7   0 47.6005  2.5373   1
  -5   7   0 48.3929  2.3984  10
   5   7   0 52.3165  2.5500  10
  -5   7   0 48.6969  2.5332   1
  -5   7   0 48.9540  2.2405   9
   6  -7   0 9.54725 1.60388   1
   6  -7   0 13.3851  1.6605  10
  -6  -7   0 14.6774  1.6686  10
  -6  -7   0 11.5467  1.4754   2
  -6  -7   0 10.8916  1.6840   4
  -6  -7   0 11.1884  1.5516   1
   6  -7   0 10.2604  1.5104   8
  -6  -7   0 12.0472  1.4844  10
  -6   7   0 11.4170  1.3245   9
  -6   7   0 11.9160  1.6739   1
   6   7   0 13.2500  1.6295  10
   6   7   0 10.6888  1.6531   1
  -6   7   0 8.99619 1.45232  10
   7  -7   0 29.0787  2.3613   8
  -7  -7   0 27.0435  2.1746   1
  -7  -7   0 29.5445  2.1869  10
  -7  -7   0 25.1782  2.3950   4
   7  -7   0 30.0266  2.4636  10
  -7  -7   0 27.2418  2.2345  10
  -7  -7   0 25.6465  1.9101   2
  -7  -7   0 26.4444  2.2755   3
   7  -7   0 27.1474  2.4466   1
  -7   7   0 23.9522  1.7703   9
  -7   7   0 27.1793  2.5511   3
  -7   7   0 23.9246  2.0574  10
  -7   7   0 25.3839  2.1949   1
  -7   7   0 24.8475  2.4938   5
   7   7   0 28.8207  2.2913  10
   7   7   0 23.7214  2.3139   1
  -7   7   0 28.7843  2.1224  10
   8  -7   0 125.592   4.443   8
   8  -7   0 118.697   4.762   1
  -8  -7   0 127.321   4.293  10
  -8  -7   0 116.526   4.705   3
  -8  -7   0 124.814   4.410  10
  -8  -7   0 116.119   4.259   1
  -8  -7   0 118.295   4.681   4
  -8  -7   0 128.360   3.932   2
  -8   7   0 122.847   5.266   3
  -8   7   0 123.136   4.388  10
  -8   7   0 112.532   4.949   5
   8   7   0 122.702   4.697   1
  -8   7   0 118.645   4.373   1
  -8   7   0 122.931   4.400  10
  -9  -7   0 0.69269 1.30241  10
  -9  -7   0 2.72639 1.64726   4
  -9  -7   0 2.86141 1.23737   2
   9  -7   0 0.81087 1.64326   1
  -9  -7   0 0.77618 1.65935   3
  -9   7   0 1.85859 1.78575   5
  -9   7   0 2.80265 1.36310   1
   9   7   0 0.00704 1.59168   1
  -9   7   0 2.22526 1.99005   3
  -9   7   0 2.61449 1.42392  10
 -10  -7   0 177.343   6.230   3
 -10  -7   0 181.063   6.103   4
 -10  -7   0 176.425   5.744  10
 -10  -7   0 183.531   5.155   2
  10  -7   0 177.998   6.419   1
 -10   7   0 176.597   5.869  10
  10   7   0 177.221   6.241   1
 -10   7   0 178.417   6.857   5
 -10   7   0 184.008   6.793   3
 -11  -7   0 28.1802  2.5594  10
 -11  -7   0 27.3110  3.1506   3
 -11  -7   0 26.2656  2.7762   4
  11  -7   0 34.5806  3.3906   1
 -11   7   0 28.6835  2.6545  10
  11   7   0 22.3490  2.9502   1
 -11   7   0 29.1900  3.4921   3
 -11   7   0 28.6544  3.3493   5
 -12  -7   0 20.0785  3.0910   3
 -12  -7   0 16.9124  2.2448  10
  12  -7   0 19.7503  3.0281   1
 -12  -7   0 22.3463  2.7924   4
  12   7   0 17.3141  2.8919   1
 -12   7   0 18.4182  2.3780  10
 -12   7   0 21.8810  3.3068   5
 -12   7   0 17.1638  3.1009   3
 -13  -7   0 5.02088 2.60574   3
  13  -7   0 4.83855 2.57099   1
 -13  -7   0 6.26200 1.82605  10
 -13  -7   0 6.17832 2.21388   4
 -13   7   0 3.92887 2.63831   3
 -13   7   0 7.63846 1.91883  10
 -13   7   0 6.22013 2.51502   5
  13   7   0 7.46718 2.54490   1
 -14  -7   0 58.0016  4.6714   4
  14  -7   0 61.3994  4.8296   1
 -14  -7   0 63.6593  3.7025  10
 -14  -7   0 70.8681  5.2282   3
 -14   7   0 66.9558  3.8056  10
  14   7   0 68.5870  4.8833   1
 -14   7   0 68.7131  5.7221   3
 -15  -7   0 36.0907  3.7243   4
  15  -7   0 34.9068  4.2827   1
 -15  -7   0 32.8284  2.9508  10
 -15  -7   0 37.1195  4.3903   3
 -15   7   0 36.1608  3.1876  10
  15   7   0 46.2368  4.4991   1
 -15   7   0 38.8677  4.9133   3
 -16  -7   0 7.26814 1.90798  10
  16  -7   0 10.1565  3.3885   1
 -16   7   0 13.7388  2.2809  10
 -16   7   0 10.1525  3.8175   3
  16   7   0 11.7553  3.2377   1
  17  -7   0 9.05087 3.35344   1
 -17   7   0 16.5298  4.1770   3
  17   7   0 16.7882  3.6141   1
   0  -8   0 243.323   6.141  10
   0  -8   0 238.574   6.085   1
   0   8   0 233.356   6.001   1
   0   8   0 240.658   5.824   9
   0   8   0 241.551   5.993  10
  -1  -8   0 2.53123 1.23896   1
   1  -8   0 0.18423 1.08343   1
   1  -8   0 1.64455 1.00678  10
  -1  -8   0 1.08375 0.99428  10
  -1   8   0 1.96185 1.19926   1
  -1   8   0 1.16794 0.94818  10
  -1   8   0 0.42303 0.96314   9
   1   8   0 0.13314 0.91159  10
   1   8   0 3.16658 1.14381   1
  -1   8   0 1.09961 0.61359   6
   1   8   0 2.17268 1.04442   9
  -2  -8   0 1323.45   25.28   7
   2  -8   0 1334.54   26.15   1
   2  -8   0 1323.29   26.66  10
  -2  -8   0 1341.18   26.64  10
  -2  -8   0 1305.18   26.03   1
  -2  -8   0 1377.51   26.48  10
  -2   8   0 1316.29   26.47  10
   2   8   0 1326.40   26.04   1
  -2   8   0 1317.50   26.06   1
  -2   8   0 1329.91   25.45   6
  -2   8   0 1313.95   25.85   9
   2   8   0 1318.47   26.44  10
   3  -8   0 37.2142  2.3491   1
  -3  -8   0 38.9651  2.0899  10
   3  -8   0 38.9634  2.2694  10
  -3  -8   0 41.4338  2.2834   1
  -3  -8   0 40.8058  1.6430   7
   3  -8   0 40.7267  2.2222   8
  -3  -8   0 41.7137  2.2253  10
  -3   8   0 42.7427  2.5940   1
  -3   8   0 41.2003  1.8666   6
   3   8   0 37.1765  2.2557   1
   3   8   0 37.6314  2.1296  10
  -3   8   0 41.2787  2.0632   9
  -3   8   0 43.8015  2.2913  10
  -3   8   0 38.7024  2.2459  10
   4  -8   0 11.1707  1.4723  10
   4  -8   0 10.8924  1.4347   8
  -4  -8   0 13.1355  1.6214   2
  -4  -8   0 9.90611 1.48597   1
  -4  -8   0 8.26832 1.14827  10
   4  -8   0 12.2644  1.6788   1
  -4  -8   0 8.63712 1.36051  10
  -4  -8   0 12.0640  1.0562   7
  -4   8   0 12.8057  1.4119   9
  -4   8   0 11.8948  1.2818   6
  -4   8   0 9.26899 1.37323  10
  -4   8   0 11.3711  1.4345  10
  -4   8   0 10.3083  1.4719   1
   4   8   0 13.3718  1.4821  10
   4   8   0 10.8721  1.5124   1
  -5  -8   0 6.78498 1.00472   7
  -5  -8   0 6.31352 1.39134  10
  -5  -8   0 7.35932 1.46136   2
   5  -8   0 8.01335 1.39451  10
   5  -8   0 5.18252 1.47937   1
   5  -8   0 7.41189 1.34559   8
  -5  -8   0 8.73396 1.51170   1
  -5   8   0 5.60227 1.13686   9
  -5   8   0 9.62455 1.42015  10
  -5   8   0 6.35736 1.31062  10
   5   8   0 5.58077 1.49764   1
   5   8   0 5.27184 1.30252  10
  -5   8   0 5.58601 1.40749   1
   6  -8   0 199.077   5.717   8
  -6  -8   0 190.238   5.347   2
  -6  -8   0 196.698   5.829   4
   6  -8   0 190.020   5.900   1
  -6  -8   0 199.658   5.063   7
   6  -8   0 199.138   5.952  10
  -6  -8   0 209.710   5.670   1
  -6  -8   0 196.746   5.547  10
  -6  -8   0 195.228   5.707  10
   6   8   0 191.120   5.712   1
  -6   8   0 197.943   5.226   9
  -6   8   0 193.822   5.774   1
  -6   8   0 210.068   5.801  10
   6   8   0 198.106   5.705  10
   7  -8   0 81.5108  3.6749  10
  -7  -8   0 84.8878  4.0608   4
  -7  -8   0 80.8540  3.3521   2
   7  -8   0 85.8593  3.9643   1
   7  -8   0 80.5809  3.5294   8
  -7  -8   0 80.9475  3.5214  10
  -7  -8   0 81.0960  3.4845   1
  -7  -8   0 87.2221  3.4827  10
   7   8   0 79.9697  3.7948   1
   7   8   0 85.8103  3.5431  10
  -7   8   0 81.5465  3.5588  10
  -7   8   0 82.5952  3.6725   1
  -7   8   0 85.7767  4.1027   3
  -7   8   0 83.8119  4.1396   5
  -7   8   0 88.8115  3.1456   9
  -8  -8   0 3.84673 1.48369  10
  -8  -8   0 5.43053 1.86318   4
   8  -8   0 4.17510 1.59950   8
  -8  -8   0 2.34599 1.35510   1
  -8  -8   0 3.38267 1.31174   2
   8  -8   0 4.33558 1.70628   1
  -8   8   0 4.18426 1.48809   1
   8   8   0 4.00414 1.72388   1
  -8   8   0 4.80018 1.75266   5
  -8   8   0 4.82116 2.05016   3
  -8   8   0 4.15456 1.52040  10
   9  -8   0 81.0480  4.2402   1
  -9  -8   0 76.8834  3.6098  10
  -9  -8   0 81.8541  4.1663   3
  -9  -8   0 77.6110  3.3542   2
  -9  -8   0 78.0394  4.1130   4
  -9   8   0 81.3018  4.3389   5
   9   8   0 71.5863  3.9681   1
  -9   8   0 68.8966  3.5776  10
  -9   8   0 76.0023  4.6625   3
  -9   8   0 78.6223  3.6977   1
  10  -8   0 2.13433 1.90822   1
 -10  -8   0 3.58496 1.93216   4
 -10  -8   0 0.53205 1.39388  10
 -10  -8   0 -0.6848  1.8561   3
 -10   8   0 3.67063 1.60420  10
 -10   8   0 2.46857 1.86580   5
  10   8   0 1.03984 1.83797   1
 -10   8   0 0.61330 2.15722   3
 -11  -8   0 5.58315 1.74973  10
  11  -8   0 8.43080 2.33119   1
 -11  -8   0 1.02890 2.20477   3
 -11  -8   0 4.26964 2.08379   4
 -11   8   0 5.18675 2.27406   5
 -11   8   0 6.68042 2.40615   3
 -11   8   0 4.28935 1.66676  10
  11   8   0 7.90258 2.31786   1
 -12  -8   0 89.6377  4.1740  10
 -12  -8   0 94.4238  4.8211   4
 -12  -8   0 88.0257  5.2578   3
  12  -8   0 86.6791  5.0420   1
 -12   8   0 75.0418  5.0854   3
 -12   8   0 78.7683  5.2222   5
  12   8   0 84.4993  4.9023   1
 -12   8   0 79.2398  4.0754  10
 -13  -8   0 74.8867  4.8256   4
 -13  -8   0 64.0336  3.7100  10
  13  -8   0 60.9052  4.7380   1
 -13   8   0 75.9545  5.0819   5
  13   8   0 72.4489  4.8389   1
 -13   8   0 66.2593  5.5504   3
 -13   8   0 69.6487  3.9686  10
 -14  -8   0 -0.0734  1.5588  10
  14  -8   0 1.43283 2.45881   1
 -14  -8   0 -1.9805  2.1883   4
 -14   8   0 -2.0221  2.8268   3
  14   8   0 2.77435 2.48869   1
 -14   8   0 -1.7769  1.5577  10
 -15  -8   0 8.28511 2.07935  10
  15  -8   0 8.50295 2.95497   1
 -15  -8   0 8.35668 2.76575   4
 -15   8   0 9.05653 2.19833  10
 -15   8   0 6.09513 3.16449   3
  15   8   0 6.43380 3.05469   1
  16  -8   0 0.82809 2.74713   1
 -16  -8   0 5.74787 1.83051  10
 -16   8   0 3.15914 3.41326   3
  16   8   0 -0.5596  2.7062   1
 -16   8   0 -3.3378  1.5821  10
  17  -8   0 30.8769  4.3765   1
 -17   8   0 40.5102  5.5867   3
  17   8   0 35.3105  4.4651   1
   0  -9   0 1.04449 1.00921  10
   0  -9   0 0.30995 1.22834   1
   0   9   0 -0.2109  1.0648   1
   0   9   0 0.64372 1.00558   9
   0   9   0 1.25371 1.05732  10
   1  -9   0 952.700  19.206  10
   1  -9   0 915.129  18.748   1
  -1  -9   0 931.777  19.123  10
  -1  -9   0 937.895  18.769   1
  -1   9   0 900.645  18.476   9
  -1   9   0 924.299  18.951  10
  -1   9   0 916.232  18.679   1
   1   9   0 876.670  18.402   9
   1   9   0 893.542  18.674   1
   1   9   0 920.731  18.906  10
  -1   9   0 920.169  17.781   6
  -2  -9   0 19.2486  1.8215   1
  -2  -9   0 18.7408  1.6304  10
   2  -9   0 16.9942  1.7892   1
  -2  -9   0 19.1548  1.7837  10
   2  -9   0 17.0169  1.7373  10
   2   9   0 19.0960  1.7051  10
   2   9   0 16.7257  1.7402   1
  -2   9   0 18.2935  1.7871   1
  -2   9   0 19.2802  1.3134   6
  -2   9   0 24.1776  1.7957   9
  -2   9   0 18.7841  1.7049  10
  -3  -9   0 17.3588  1.7644  10
   3  -9   0 14.1905  1.7364   1
   3  -9   0 15.7893  1.6674   8
  -3  -9   0 19.8474  1.6684  10
   3  -9   0 13.7559  1.6259  10
  -3  -9   0 17.3484  1.1878   7
  -3  -9   0 18.5515  1.8741   1
  -3   9   0 18.1224  1.4589   6
  -3   9   0 19.3449  1.6307   9
  -3   9   0 16.2983  1.6283  10
   3   9   0 16.4298  1.7828   1
  -3   9   0 13.9161  1.6883   1
   3   9   0 18.9182  1.7390  10
  -4  -9   0 135.147   3.480   7
  -4  -9   0 136.063   4.457   2
   4  -9   0 133.365   4.298   8
   4  -9   0 135.888   4.490  10
  -4  -9   0 137.675   4.399   1
  -4  -9   0 135.715   4.426  10
  -4  -9   0 128.496   4.168  10
   4  -9   0 128.160   4.410   1
   4   9   0 135.014   4.356  10
  -4   9   0 130.038   4.238  10
  -4   9   0 130.669   4.073   9
  -4   9   0 132.969   4.342  10
   4   9   0 133.656   4.509   1
  -4   9   0 129.905   4.468   1
  -4   9   0 135.193   3.785   6
  -5  -9   0 46.4436  2.7232  10
  -5  -9   0 49.6342  3.0753   2
   5  -9   0 49.9084  3.0207   1
  -5  -9   0 46.5018  2.6178   1
  -5  -9   0 46.1416  2.0695   7
   5  -9   0 48.0221  2.8058   8
   5  -9   0 44.4923  2.8590  10
  -5   9   0 46.9849  2.7464   1
  -5   9   0 49.9322  2.4355   6
  -5   9   0 51.2653  2.4773   9
  -5   9   0 43.7045  2.5329  10
   5   9   0 42.2039  2.6323  10
   5   9   0 49.9388  2.9803   1
  -5   9   0 49.6880  2.6234  10
  -6  -9   0 210.882   5.221   7
  -6  -9   0 206.231   6.160   4
  -6  -9   0 209.989   5.923   1
  -6  -9   0 217.021   6.099  10
   6  -9   0 211.215   6.065   8
   6  -9   0 206.333   6.214  10
  -6  -9   0 200.338   5.713   2
   6  -9   0 213.446   6.264   1
  -6   9   0 211.567   6.033  10
  -6   9   0 208.798   6.141   1
   6   9   0 198.420   6.067   1
  -6   9   0 212.348   5.572   9
  -6   9   0 198.868   5.977  10
   6   9   0 207.683   6.011  10
  -7  -9   0 212.496   6.122   1
   7  -9   0 206.780   6.526   1
   7  -9   0 221.525   6.439   8
  -7  -9   0 217.571   6.220  10
  -7  -9   0 217.633   6.634   4
  -7  -9   0 217.986   5.912   2
  -7  -9   0 219.749   6.385  10
   7  -9   0 213.590   6.613  10
  -7   9   0 207.943   6.893   3
  -7   9   0 221.355   6.380  10
  -7   9   0 224.207   6.415   1
   7   9   0 210.190   6.286  10
   7   9   0 211.681   6.499   1
  -7   9   0 218.596   5.769   9
  -8  -9   0 242.864   7.320   4
  -8  -9   0 244.702   7.068  10
  -8  -9   0 255.515   6.523   2
   8  -9   0 257.027   7.449   1
  -8  -9   0 237.541   6.782   1
   8   9   0 244.583   7.226   1
  -8   9   0 258.169   7.776   3
  -8   9   0 242.652   7.014   1
  -8   9   0 247.798   7.105  10
  -8   9   0 242.968   7.903   5
  -9  -9   0 45.9804  2.7917   2
  -9  -9   0 40.9876  3.2489   4
  -9  -9   0 44.4420  2.9305  10
   9  -9   0 38.9208  3.3453   1
  -9   9   0 42.0402  2.9372  10
  -9   9   0 42.6927  3.4489   5
  -9   9   0 38.9561  2.9819   1
  -9   9   0 39.5253  3.5129   3
   9   9   0 39.6215  3.1304   1
 -10  -9   0 122.777   4.840  10
  10  -9   0 129.198   5.579   1
 -10  -9   0 125.598   5.240   4
  10   9   0 123.205   5.318   1
 -10   9   0 132.544   4.981  10
 -10   9   0 116.830   5.632   5
 -10   9   0 114.809   5.649   3
 -11  -9   0 11.5270  2.5208   4
 -11  -9   0 8.77150 2.00035  10
  11  -9   0 8.73993 2.31690   1
 -11   9   0 11.9304  2.9371   3
 -11   9   0 11.1136  2.6299   5
 -11   9   0 7.69230 1.90444  10
  11   9   0 9.95857 2.49693   1
 -12  -9   0 -0.8807  1.5285  10
 -12  -9   0 0.21031 2.04805   4
  12  -9   0 2.51039 2.22790   1
  12   9   0 1.38010 2.16614   1
 -12   9   0 1.42597 1.69509  10
 -12   9   0 4.33214 2.29607   5
 -12   9   0 3.74611 2.53120   3
  13  -9   0 5.04484 2.59102   1
 -13  -9   0 6.89392 2.59818   4
 -13  -9   0 6.62287 1.96979  10
 -13   9   0 6.79813 2.50820   5
 -13   9   0 4.65110 2.82619   3
 -13   9   0 4.93090 1.89566  10
  13   9   0 7.19580 2.64472   1
 -14  -9   0 0.20224 2.43656   4
  14  -9   0 -0.8305  2.4377   1
 -14  -9   0 -0.4718  1.5951  10
 -14   9   0 -0.2422  2.8648   3
 -14   9   0 1.80374 1.82915  10
  14   9   0 -1.8938  2.2798   1
 -15  -9   0 9.78460 2.11159  10
 -15  -9   0 7.12809 2.77359   4
  15  -9   0 10.7174  3.1583   1
 -15   9   0 3.65600 1.89984  10
  15   9   0 7.27888 2.96347   1
 -15   9   0 3.41373 3.28283   3
 -16  -9   0 1.82768 1.69661  10
  16  -9   0 5.30070 3.15897   1
  16   9   0 5.47931 3.07344   1
 -16   9   0 0.68852 3.25617   3
 -16   9   0 -0.0379  1.7300  10
  17  -9   0 5.29326 3.32403   1
 -17   9   0 1.65904 3.45812   3
  17   9   0 14.9909  3.4957   1
   0 -10   0 2047.08   41.02  10
   0 -10   0 2051.02   40.16   1
   0  10   0 2083.91   39.32   6
   0  10   0 2121.64   40.17   1
   0  10   0 2073.59   39.94   9
   0  10   0 2074.21   40.83  10
  -1 -10   0 125.726   4.236  10
  -1 -10   0 124.349   4.249   1
   1 -10   0 132.174   4.380  10
   1 -10   0 126.235   4.332   1
  -1  10   0 129.763   4.082   9
   1  10   0 121.916   4.069  10
  -1  10   0 125.755   4.107  10
   1  10   0 124.543   4.362   1
  -1  10   0 124.402   3.184   6
  -1  10   0 120.049   4.304   1
   1  10   0 121.846   4.018   9
   2 -10   0 357.536   8.821  10
  -2 -10   0 364.269   8.660   1
  -2 -10   0 356.551   8.718  10
   2 -10   0 361.037   8.695   1
  -2  10   0 352.940   8.634   1
  -2  10   0 364.234   8.676  10
  -2  10   0 355.476   7.522   6
   2  10   0 338.481   8.494   1
   2  10   0 351.088   8.554  10
  -2  10   0 346.469   8.264   9
  -3 -10   0 69.0660  3.0990  10
  -3 -10   0 73.1969  3.3351   1
  -3 -10   0 67.8212  2.8967  10
   3 -10   0 70.1840  3.1016   8
  -3 -10   0 69.9307  2.3407   7
   3 -10   0 69.1751  3.1859  10
   3 -10   0 74.0340  3.4917   1
  -3  10   0 70.1313  2.9925   9
  -3  10   0 68.6082  3.0450  10
   3  10   0 69.2895  3.1403  10
  -3  10   0 69.7695  3.2488   1
   3  10   0 67.9893  3.3466   1
  -3  10   0 72.5715  2.4753   6
  -4 -10   0 514.159  11.458  10
   4 -10   0 520.256  11.421   8
  -4 -10   0 505.140  11.715  10
   4 -10   0 494.062  11.779  10
  -4 -10   0 502.179  11.257   2
  -4 -10   0 505.842  10.304   7
   4 -10   0 484.122  11.578   1
  -4 -10   0 503.060  11.409   1
   4  10   0 493.127  11.522   1
  -4  10   0 490.170  11.445   1
   4  10   0 516.134  11.558  10
  -4  10   0 497.908  11.114   9
  -4  10   0 516.726  10.744   6
  -4  10   0 501.955  11.517  10
  -5 -10   0 2.88783 1.56695   2
   5 -10   0 4.80292 1.52262  10
  -5 -10   0 1.31990 0.91278  10
  -5 -10   0 1.42228 1.42585   1
   5 -10   0 4.22598 1.45926   8
  -5 -10   0 3.74937 1.33834  10
  -5 -10   0 3.97738 0.96037   7
   5 -10   0 3.44156 1.50893   1
  -5  10   0 4.74123 1.35275   6
  -5  10   0 6.12551 1.33202  10
   5  10   0 5.91731 1.48237  10
  -5  10   0 2.40705 1.41297  10
  -5  10   0 4.83560 1.25126   9
  -5  10   0 4.04351 1.55866   1
   5  10   0 1.72422 1.41035   1
  -6 -10   0 421.103  10.435  10
   6 -10   0 418.234  10.550   1
   6 -10   0 426.422  10.611  10
   6 -10   0 426.982  10.175   8
  -6 -10   0 431.891   9.217   7
  -6 -10   0 425.205   9.788   2
  -6 -10   0 418.933  10.108   1
  -6  10   0 427.455  10.369   1
  -6  10   0 436.337  10.385  10
   6  10   0 417.863  10.231  10
  -6  10   0 427.261   9.779   9
   6  10   0 412.677  10.373   1
  -6  10   0 444.197  10.537  10
  -7 -10   0 45.7902  2.9604  10
   7 -10   0 48.0105  3.1140   8
   7 -10   0 41.9110  3.0834   1
  -7 -10   0 45.1598  3.3063   4
  -7 -10   0 44.7561  2.8477   1
  -7 -10   0 38.6674  3.0113   2
   7 -10   0 42.8067  3.1364  10
  -7  10   0 39.9519  2.6931  10
   7  10   0 37.4313  3.0404   1
  -7  10   0 38.6440  2.9805   1
  -8 -10   0 22.1953  2.3115   1
   8 -10   0 21.7461  2.6402   1
  -8 -10   0 17.4319  2.5385   4
  -8 -10   0 20.3405  2.2727  10
  -8 -10   0 18.6333  2.0493   2
   8  10   0 20.0366  2.6253   1
  -8  10   0 28.6407  3.0145   3
  -8  10   0 17.9151  2.5155   5
  -8  10   0 21.0864  2.3469   1
  -8  10   0 20.5916  2.2929  10
  -9 -10   0 245.704   7.501   4
  -9 -10   0 255.671   7.440  10
  -9 -10   0 250.495   6.682   2
   9 -10   0 245.548   7.909   1
   9  10   0 255.492   7.795   1
  -9  10   0 239.098   8.252   5
  -9  10   0 243.856   7.256   1
  -9  10   0 250.844   8.100   3
  -9  10   0 245.736   7.376  10
  10 -10   0 0.91931 2.03204   1
 -10 -10   0 1.37821 1.54576  10
 -10 -10   0 1.53992 1.85102   4
  10  10   0 -1.0563  1.8447   1
 -10  10   0 1.43313 1.85213   5
 -10  10   0 2.00911 2.29270   3
 -10  10   0 1.54758 1.62236  10
 -11 -10   0 56.0604  4.2713   4
  11 -10   0 56.3269  4.3893   1
 -11 -10   0 52.0967  3.5031  10
  11  10   0 57.5989  4.2369   1
 -11  10   0 51.6937  4.1541   5
 -11  10   0 57.7039  3.5713  10
 -11  10   0 58.2208  4.5808   3
  12 -10   0 9.97239 2.77749   1
 -12 -10   0 10.5047  2.6335   4
 -12 -10   0 7.86516 2.05000  10
 -12  10   0 10.8796  2.9134   5
  12  10   0 12.1274  2.8586   1
 -12  10   0 11.8132  3.1725   3
 -12  10   0 9.79673 2.23746  10
  13 -10   0 1.55972 2.47462   1
 -13 -10   0 -3.6361  2.1714   4
 -13 -10   0 -0.0340  1.6491  10
 -13  10   0 2.28993 2.18812   5
 -13  10   0 0.86794 1.82419  10
  13  10   0 -0.6357  2.3807   1
 -13  10   0 -0.5289  2.5856   3
 -14 -10   0 2.84710 2.41626   4
 -14 -10   0 2.27325 1.80068  10
  14 -10   0 3.42952 2.69241   1
 -14  10   0 -1.8595  2.8110   3
 -14  10   0 2.74028 1.93019  10
  14  10   0 2.87239 2.62429   1
 -15 -10   0 0.45905 2.48335   4
 -15 -10   0 -1.3277  1.6847  10
  15 -10   0 1.81335 2.90527   1
 -15  10   0 -1.7139  1.6444  10
 -15  10   0 -1.9854  3.1723   3
  15  10   0 -1.1913  2.5389   1
  16 -10   0 27.1891  4.1679   1
 -16 -10   0 20.3447  2.4503  10
 -16  10   0 24.8088  4.5789   3
 -16  10   0 27.4946  2.9906  10
  16  10   0 33.7197  4.4099   1
   0 -11   0 2.24683 1.21179  10
   0 -11   0 3.07018 1.36580   1
   0  11   0 0.91161 0.72549   6
   0  11   0 1.37817 1.28051   1
   0  11   0 0.81175 1.04968   9
   0  11   0 1.29214 1.19263  10
   1 -11   0 153.579   5.061   1
   1 -11   0 158.238   5.043  10
  -1 -11   0 152.571   5.085   1
  -1 -11   0 155.214   5.063  10
  -1  11   0 152.639   4.926  10
  -1  11   0 159.037   5.022   1
   1  11   0 151.505   4.670   9
  -1  11   0 162.299   4.817   9
   1  11   0 150.147   4.950   1
  -1  11   0 157.725   3.835   6
   1  11   0 163.148   4.918  10
   2 -11   0 0.69829 1.29565   1
   2 -11   0 0.27277 1.16128  10
  -2 -11   0 1.23392 1.29553   1
  -2 -11   0 1.32792 1.31021  10
  -2  11   0 -1.0251  1.3003   1
   2  11   0 0.94062 1.10518   9
  -2  11   0 1.22776 1.09689   9
  -2  11   0 2.47832 1.24646  10
   2  11   0 1.45836 1.33205   1
   2  11   0 1.30384 1.14938  10
  -2  11   0 1.40808 0.83508   6
  -3 -11   0 2.54753 0.90799   7
   3 -11   0 4.42476 1.37750   8
   3 -11   0 3.39375 1.35090  10
   3 -11   0 6.10896 1.68445   1
  -3 -11   0 2.92577 1.29912  10
  -3 -11   0 3.36385 1.44650   1
  -3  11   0 5.30167 1.58061   1
  -3  11   0 4.78433 1.38322  10
   3  11   0 2.88435 1.36774  10
  -3  11   0 3.71630 0.99071   6
  -3  11   0 4.20088 1.35469   9
   3  11   0 5.72943 1.63576   1
   4 -11   0 491.568  11.370   8
   4 -11   0 497.836  11.874  10
  -4 -11   0 490.324  11.453   1
  -4 -11   0 504.131  11.471  10
  -4 -11   0 494.549  10.184   7
  -4 -11   0 471.444  11.624  10
   4 -11   0 491.823  11.735   1
   4  11   0 497.226  11.535  10
  -4  11   0 507.277  10.603   6
  -4  11   0 503.324  11.598  10
  -4  11   0 484.727  11.521   1
   4  11   0 504.847  11.640   1
  -4  11   0 494.860  11.148   9
  -5 -11   0 129.611   4.693  10
  -5 -11   0 128.084   4.846   2
   5 -11   0 133.756   4.941  10
  -5 -11   0 130.727   4.445  10
   5 -11   0 124.128   4.850   1
  -5 -11   0 133.489   4.728   1
  -5 -11   0 138.433   3.672   7
   5 -11   0 142.644   4.899   8
  -5  11   0 132.888   4.170   6
  -5  11   0 134.595   4.402   9
  -5  11   0 130.440   4.923   1
  -5  11   0 136.905   4.755  10
  -5  11   0 139.468   4.717  10
   5  11   0 136.176   4.675  10
   5  11   0 130.492   4.979   1
   6 -11   0 20.1476  2.4275   1
   6 -11   0 22.4133  2.3546  10
  -6 -11   0 25.4872  2.4097   1
   6 -11   0 22.6437  2.3183   8
  -6 -11   0 23.7023  2.3314   2
  -6 -11   0 22.4552  1.6129   7
  -6 -11   0 18.0192  2.1754  10
  -6  11   0 26.2886  2.1550   9
  -6  11   0 28.5289  2.6202   1
   6  11   0 20.9392  2.4518   1
   6  11   0 23.5211  2.4115  10
  -6  11   0 17.8516  2.1095  10
   7 -11   0 29.8442  2.7636   8
  -7 -11   0 29.2991  2.6306  10
  -7 -11   0 28.2158  2.5408   1
   7 -11   0 26.9605  2.7624   1
  -7 -11   0 25.1949  2.7522   4
  -7 -11   0 31.7019  2.4943   2
  -7  11   0 27.7367  2.5415  10
   7  11   0 26.1979  2.7979   1
  -7  11   0 32.9588  2.8124   1
  -8 -11   0 122.714   4.550   1
   8 -11   0 115.886   5.170   1
  -8 -11   0 118.541   5.231   4
  -8 -11   0 110.298   4.520  10
  -8 -11   0 121.605   4.510   2
  -8  11   0 117.155   4.772   1
  -8  11   0 123.896   5.260   3
  -8  11   0 114.322   4.565  10
   8  11   0 104.609   4.875   1
  -9 -11   0 31.5987  2.8813  10
  -9 -11   0 37.9389  2.9476   2
  -9 -11   0 33.8138  3.2612   4
   9 -11   0 28.6620  3.1966   1
  -9  11   0 33.3779  2.9661   1
   9  11   0 27.5603  3.0653   1
  -9  11   0 30.6239  2.8297  10
  -9  11   0 35.4678  3.4740   5
  -9  11   0 30.5733  3.2869   3
 -10 -11   0 27.6255  2.7799  10
 -10 -11   0 29.0131  3.2780   4
  10 -11   0 26.8496  3.2585   1
 -10  11   0 23.8432  2.6520  10
 -10  11   0 24.5108  3.2867   5
  10  11   0 28.8462  3.2619   1
 -10  11   0 32.9155  3.6337   3
 -11 -11   0 40.6537  3.2668  10
 -11 -11   0 46.4468  3.8322   4
  11 -11   0 43.2806  3.9878   1
 -11  11   0 36.3741  3.9260   5
 -11  11   0 34.9571  3.1697  10
 -11  11   0 45.7176  4.3644   3
  11  11   0 39.9507  3.8333   1
 -12 -11   0 -2.5295  2.2155   4
 -12 -11   0 1.70294 1.76679  10
  12 -11   0 -0.8718  2.3373   1
 -12  11   0 1.57160 2.25347   5
  12  11   0 2.01501 2.33994   1
 -12  11   0 -1.2053  1.7626  10
 -12  11   0 2.69846 2.72857   3
 -13 -11   0 0.65901 2.39760   4
  13 -11   0 1.77046 2.57179   1
 -13 -11   0 3.01052 1.89046  10
 -13  11   0 6.00315 2.98833   3
 -13  11   0 3.93431 2.04340  10
  13  11   0 6.73984 2.84781   1
  14 -11   0 4.39998 2.93457   1
 -14 -11   0 2.16827 2.67407   4
 -14 -11   0 7.08931 2.15753  10
 -14  11   0 5.54907 2.16528  10
 -14  11   0 4.19801 3.34766   3
  14  11   0 4.98689 2.86577   1
 -15 -11   0 13.3312  2.3887  10
  15 -11   0 17.2054  3.7148   1
 -15 -11   0 15.9261  3.4323   4
 -15  11   0 20.2403  2.8054  10
  15  11   0 17.6119  3.6527   1
 -15  11   0 21.1968  4.3902   3
  16 -11   0 24.6027  4.1957   1
 -16 -11   0 27.0518  2.8096  10
  16  11   0 35.2729  4.3948   1
 -16  11   0 25.0130  4.4593   3
   0 -12   0 -1.1829  1.2197  10
   0 -12   0 -1.7247  1.4064   1
   0  12   0 0.85128 0.76897   6
   0  12   0 -0.9650  1.3804   1
   0  12   0 -0.4671  1.1612  10
   0  12   0 0.85545 1.22580   9
   1 -12   0 268.101   7.390   1
  -1 -12   0 263.182   7.355   1
   1 -12   0 268.478   7.413  10
  -1 -12   0 267.210   7.425  10
  -1  12   0 267.087   7.025   9
   1  12   0 267.525   7.236  10
  -1  12   0 269.566   7.315   1
  -1  12   0 266.791   7.210  10
  -1  12   0 261.826   5.896   6
   1  12   0 260.025   7.256   1
   1  12   0 262.799   6.994   9
  -2 -12   0 305.370   8.186  10
  -2 -12   0 306.250   8.092   1
   2 -12   0 310.243   8.216  10
   2 -12   0 295.960   8.176   1
   2  12   0 310.974   8.176   1
  -2  12   0 306.882   8.129   1
  -2  12   0 294.976   6.670   6
  -2  12   0 305.202   8.009  10
   2  12   0 295.137   7.711   9
  -2  12   0 309.590   7.802   9
   2  12   0 306.178   7.947  10
   3 -12   0 437.284  10.855  10
  -3 -12   0 444.912  10.626   1
   3 -12   0 414.464  10.331   8
  -3 -12   0 446.834  10.796  10
   3 -12   0 439.236  10.760   1
  -3 -12   0 438.093   9.194   7
  -3  12   0 441.525  10.611   1
  -3  12   0 435.538  10.279   9
  -3  12   0 432.449  10.571  10
   3  12   0 426.214  10.561   1
  -3  12   0 446.184   9.369   6
   3  12   0 451.995  10.616  10
  -4 -12   0 57.1109  2.3164   7
   4 -12   0 62.4958  3.3746  10
  -4 -12   0 55.3136  3.1411  10
  -4 -12   0 61.6650  3.4479   1
  -4 -12   0 64.0682  3.1383  10
   4 -12   0 57.2213  3.1612   8
   4  12   0 55.2136  3.5407   1
  -4  12   0 58.6482  3.1394  10
   4  12   0 59.5586  3.1421  10
  -4  12   0 60.9095  2.8968   9
  -4  12   0 56.2727  2.5003   6
  -4  12   0 54.0650  3.5096   1
   5 -12   0 25.4324  2.4350   8
  -5 -12   0 29.1205  2.6156   1
  -5 -12   0 26.7982  1.8619   7
  -5 -12   0 28.0911  2.6111   2
   5 -12   0 28.2470  2.8040   1
   5 -12   0 31.1453  2.7755  10
  -5 -12   0 24.9605  2.4188  10
  -5  12   0 26.9867  2.4340  10
  -5  12   0 29.3468  2.7466   1
   5  12   0 24.3602  2.6253   1
   5  12   0 29.0180  2.5816  10
  -5  12   0 26.7582  2.0806   6
  -5  12   0 26.9824  2.2376   9
  -6 -12   0 2.92389 1.57284  10
  -6 -12   0 5.70018 1.87792   2
   6 -12   0 5.25283 1.98368   1
  -6 -12   0 4.36343 1.09939   7
   6 -12   0 3.77715 1.63478  10
  -6 -12   0 6.82263 1.75325   1
   6 -12   0 3.32756 1.60521   8
  -6  12   0 2.86524 1.58928  10
  -6  12   0 3.23561 1.71012   1
  -6  12   0 5.08895 1.35016   9
   6  12   0 3.54067 1.82719   1
   7 -12   0 1.49159 1.47394   8
  -7 -12   0 0.75746 1.51100   2
  -7 -12   0 -0.0281  1.9698   4
  -7 -12   0 -1.5677  1.3952  10
  -7 -12   0 1.12469 1.47113   1
   7 -12   0 2.94012 1.75052   1
  -7  12   0 -0.7324  1.4439   1
  -7  12   0 0.42172 1.44449  10
   7  12   0 0.14905 1.76264   1
  -8 -12   0 63.8319  4.0407   4
  -8 -12   0 65.0531  3.4881   1
   8 -12   0 67.8246  4.3246   1
  -8 -12   0 65.1821  3.7766   2
  -8 -12   0 59.7440  3.5628  10
  -8  12   0 57.3448  4.2828   3
   8  12   0 63.6420  4.0292   1
  -8  12   0 64.5495  3.7358   1
  -8  12   0 65.4544  3.6645  10
  -9 -12   0 11.1800  2.1383  10
  -9 -12   0 7.77753 1.89876   2
   9 -12   0 7.66057 2.30300   1
  -9 -12   0 13.0648  2.4751   4
  -9  12   0 8.70311 1.94098   1
  -9  12   0 9.75058 1.97646  10
   9  12   0 11.0769  2.4073   1
  -9  12   0 8.49498 2.35690   5
  -9  12   0 8.19526 2.54411   3
  10 -12   0 3.15586 2.26115   1
 -10 -12   0 2.40307 2.31773   4
 -10 -12   0 1.56456 1.76051  10
  10  12   0 3.33518 2.22240   1
 -10  12   0 5.76111 2.21735   5
 -10  12   0 8.08331 2.61626   3
 -10  12   0 4.70242 1.90908  10
 -11 -12   0 11.1010  2.6972   4
  11 -12   0 15.5302  2.9868   1
 -11 -12   0 11.4892  2.2199  10
 -11  12   0 9.30902 2.17968  10
  11  12   0 10.6451  2.6914   1
 -11  12   0 7.82685 2.52286   5
 -11  12   0 15.1476  3.2682   3
 -12 -12   0 5.88528 2.67815   4
  12 -12   0 -0.2981  2.3731   1
 -12 -12   0 1.81463 1.79720  10
 -12  12   0 2.26415 2.67050   3
 -12  12   0 1.80555 2.28142   5
 -12  12   0 2.16820 1.86674  10
  12  12   0 3.64141 2.59548   1
 -13 -12   0 125.659   5.472  10
  13 -12   0 124.932   6.592   1
 -13 -12   0 133.848   6.389   4
  13  12   0 129.000   6.508   1
 -13  12   0 122.206   5.563  10
 -13  12   0 125.807   7.190   3
 -14 -12   0 70.0164  5.2583   4
 -14 -12   0 70.8496  4.0899  10
  14 -12   0 67.3967  5.4564   1
 -14  12   0 73.6706  4.4317  10
  14  12   0 69.1281  5.5655   1
 -14  12   0 75.6025  6.1607   3
  15 -12   0 43.0844  4.8542   1
 -15 -12   0 43.9601  3.4004  10
 -15 -12   0 50.2321  4.6485   4
  15  12   0 50.3757  5.0942   1
 -15  12   0 31.5781  4.7542   3
 -15  12   0 48.8597  3.6935  10
  16 -12   0 2.32751 3.04269   1
  16  12   0 -0.1817  3.0607   1
 -16  12   0 0.36977 3.40542   3
   0 -13   0 -0.1658  1.4326   1
   0 -13   0 1.78272 1.37145  10
   0  13   0 0.70381 1.25035   9
   0  13   0 0.81744 1.45631   1
   0  13   0 -1.5465  1.2693  10
   0  13   0 0.87932 0.80712   6
  -1 -13   0 43.7806  2.8907  10
  -1 -13   0 44.4876  3.0427   1
   1 -13   0 45.6960  2.9719  10
   1 -13   0 47.7203  3.1519   1
  -1  13   0 41.7557  2.8575   9
   1  13   0 40.9054  2.8088  10
  -1  13   0 40.9901  2.9845   1
  -1  13   0 46.9858  2.9060  10
   1  13   0 47.6088  3.1259   1
  -1  13   0 39.8416  1.9489   6
   1  13   0 43.7013  2.6949   9
  -2 -13   0 13.7803  2.2041   1
   2 -13   0 13.9576  2.1167   1
  -2 -13   0 9.37536 1.85894  10
   2 -13   0 13.9299  2.0270  10
  -2  13   0 10.2982  1.9340   1
  -2  13   0 15.1094  1.2942   6
  -2  13   0 13.0380  1.9451  10
   2  13   0 12.1879  1.8807   9
   2  13   0 12.0878  2.0493   1
   2  13   0 14.3226  2.0682  10
  -2  13   0 14.1239  1.9287   9
  -3 -13   0 125.135   4.910   1
  -3 -13   0 124.840   4.849  10
   3 -13   0 122.006   4.926   1
  -3 -13   0 125.869   3.596   7
   3 -13   0 127.691   4.877  10
   3 -13   0 121.621   4.641   8
  -3  13   0 130.744   4.702  10
  -3  13   0 128.758   4.892   1
   3  13   0 118.703   4.571  10
   3  13   0 121.160   4.973   1
  -3  13   0 130.258   4.575   9
  -3  13   0 126.865   3.643   6
  -4 -13   0 0.86449 1.61756   1
   4 -13   0 -1.5693  1.2221   8
  -4 -13   0 0.25231 0.92370   7
   4 -13   0 0.67590 1.48382  10
  -4 -13   0 -0.0047  1.3766  10
   4 -13   0 0.38501 1.73907   1
  -4  13   0 0.77506 1.05272   6
   4  13   0 -1.5215  1.2583  10
  -4  13   0 2.11274 1.54234  10
  -4  13   0 1.62850 1.27077   9
   4  13   0 -1.1236  1.4554   1
  -4  13   0 0.95436 1.51685   1
   5 -13   0 37.5313  3.1591  10
  -5 -13   0 26.4266  2.5607  10
  -5 -13   0 31.6924  2.7649   1
  -5 -13   0 32.9313  2.9245   2
   5 -13   0 33.8741  3.1566   1
  -5 -13   0 32.2407  1.9457   7
   5 -13   0 38.0325  3.0628   8
  -5  13   0 34.6021  2.9134   1
  -5  13   0 35.8473  2.5544   9
   5  13   0 30.9450  2.7160  10
  -5  13   0 34.8736  2.7289  10
  -5  13   0 36.1274  2.2525   6
   5  13   0 29.6157  2.9193   1
   6 -13   0 3.79895 1.68658  10
  -6 -13   0 4.51360 1.96430   2
   6 -13   0 2.77021 1.69264   8
   6 -13   0 2.85052 1.89964   1
  -6 -13   0 4.54369 1.09669   7
  -6 -13   0 0.47977 1.51921   1
  -6 -13   0 2.89568 1.64377  10
  -6  13   0 3.74752 1.73874   1
   6  13   0 6.25577 1.91672   1
  -6  13   0 2.36856 1.25719   9
  -6  13   0 4.22240 1.76016  10
  -7 -13   0 175.571   5.856   1
  -7 -13   0 176.273   6.295   4
  -7 -13   0 172.776   6.066  10
   7 -13   0 157.315   6.187   1
  -7 -13   0 180.173   5.952   2
  -7  13   0 165.064   5.862  10
  -7  13   0 171.291   6.115   1
   7  13   0 179.489   6.419   1
  -8 -13   0 1.46998 1.66271  10
   8 -13   0 1.09811 1.95795   1
  -8 -13   0 -0.7611  1.6620   2
  -8 -13   0 2.43120 2.04958   4
   8  13   0 1.12327 1.80290   1
  -8  13   0 -0.1023  1.8807   3
  -8  13   0 4.08960 1.76540   1
  -8  13   0 1.30926 1.68960  10
  -9 -13   0 21.7075  2.4738   2
  -9 -13   0 20.7445  3.0570   4
   9 -13   0 23.4264  3.2571   1
  -9 -13   0 16.2447  2.4293  10
  -9  13   0 20.7830  2.6370   1
  -9  13   0 18.0635  2.9021   3
  -9  13   0 15.2405  2.7848   5
   9  13   0 18.1046  2.8031   1
  -9  13   0 19.0360  2.5282  10
  10 -13   0 11.0128  2.6489   1
 -10 -13   0 15.0883  2.8914   4
 -10 -13   0 17.6842  2.5337  10
 -10  13   0 12.2929  2.3433  10
  10  13   0 16.6040  2.9381   1
 -10  13   0 12.5199  3.0430   3
 -10  13   0 17.7344  3.0277   5
 -11 -13   0 16.4434  3.0856   4
  11 -13   0 19.9672  3.3106   1
 -11 -13   0 18.4415  2.5858  10
 -11  13   0 14.3741  2.5119  10
 -11  13   0 15.4926  3.3612   3
  11  13   0 15.6052  3.0829   1
 -11  13   0 17.8957  3.1352   5
 -12 -13   0 4.70189 2.03063  10
 -12 -13   0 4.29156 2.48930   4
  12 -13   0 8.63356 2.92259   1
 -12  13   0 8.10354 3.17784   3
 -12  13   0 3.83041 2.41568   5
  12  13   0 4.26890 2.68596   1
 -12  13   0 5.24165 2.15241  10
 -13 -13   0 109.795   6.124   4
  13 -13   0 94.4831  6.1003   1
 -13 -13   0 101.960   4.990  10
 -13  13   0 117.815   6.688   3
  13  13   0 106.281   6.190   1
 -13  13   0 103.472   5.237  10
 -14 -13   0 9.22570 2.23338  10
 -14 -13   0 7.28489 3.05300   4
  14 -13   0 12.0813  3.5607   1
  14  13   0 12.3408  3.3897   1
 -14  13   0 9.44556 3.76096   3
 -14  13   0 9.32018 2.45931  10
 -15 -13   0 8.72892 3.26960   4
  15 -13   0 11.6291  3.5211   1
 -15 -13   0 10.5836  2.2969  10
 -15  13   0 14.4453  2.6045  10
  15  13   0 12.1652  3.4208   1
 -15  13   0 17.2462  4.1836   3
  16 -13   0 -1.0448  2.8490   1
  16  13   0 5.31576 3.11933   1
 -16  13   0 1.24810 3.58739   3
   0 -14   0 2.97591 1.49902  10
   0 -14   0 3.14049 1.70609   1
   0  14   0 4.69363 1.74129   1
   0  14   0 2.48886 1.51172   9
   0  14   0 3.03960 0.94097   6
   0  14   0 3.34429 1.54262  10
   1 -14   0 501.287  12.341   1
  -1 -14   0 483.904  12.168   1
   1 -14   0 527.442  12.625  10
  -1 -14   0 514.571  12.522  10
  -1  14   0 512.302  12.259   1
   1  14   0 503.298  11.886   9
   1  14   0 510.766  12.245  10
  -1  14   0 507.284  12.193  10
  -1  14   0 493.871  11.796   9
  -1  14   0 505.010  10.496   6
   1  14   0 514.184  12.361   1
   2 -14   0 130.426   5.142  10
  -2 -14   0 136.607   5.180  10
   2 -14   0 139.450   5.387   1
  -2 -14   0 145.988   5.275   1
   2  14   0 136.339   4.882   9
  -2  14   0 142.651   5.246  10
  -2  14   0 150.149   5.516   1
  -2  14   0 139.346   3.800   6
   2  14   0 140.503   5.472   1
   2  14   0 148.547   5.261  10
  -2  14   0 141.176   4.892   9
   3 -14   0 309.567   8.806  10
   3 -14   0 308.559   8.782   1
   3 -14   0 306.993   8.451   8
  -3 -14   0 320.998   7.095   7
  -3 -14   0 304.524   8.540   1
  -3 -14   0 313.651   8.785  10
  -3  14   0 308.898   8.538  10
  -3  14   0 318.128   8.246   9
   3  14   0 312.467   8.507  10
   3  14   0 322.760   8.457   9
   3  14   0 297.431   8.592   1
  -3  14   0 319.186   8.696   1
  -3  14   0 315.798   7.136   6
  -4 -14   0 171.057   5.959   1
   4 -14   0 171.279   6.112   1
  -4 -14   0 167.232   5.864  10
   4 -14   0 167.591   5.859   8
  -4 -14   0 167.564   4.380   7
   4 -14   0 169.955   6.119  10
  -4  14   0 165.205   4.615   6
   4  14   0 171.278   6.129   1
  -4  14   0 168.460   5.944   1
   4  14   0 166.788   5.700  10
  -4  14   0 160.143   5.326   9
  -4  14   0 178.912   5.939  10
  -5 -14   0 4.01188 2.09376   2
  -5 -14   0 2.66567 1.03667   7
  -5 -14   0 4.44360 1.68532  10
   5 -14   0 5.55121 1.74495   8
   5 -14   0 3.14969 1.65082  10
   5 -14   0 6.52235 2.06248   1
  -5 -14   0 4.89524 1.80002   1
   5  14   0 3.73326 1.77692  10
  -5  14   0 2.21955 1.34684   9
   5  14   0 4.33239 2.03147   1
  -5  14   0 4.81091 1.72818  10
  -5  14   0 6.29951 1.98245   1
  -5  14   0 5.19390 1.41650   6
   6 -14   0 2.46031 2.05393   1
  -6 -14   0 2.57159 1.54155   1
   6 -14   0 1.03789 1.52858   8
  -6 -14   0 0.66445 1.89844   2
  -6 -14   0 -2.6841  1.4201  10
   6  14   0 -0.6144  1.8883   1
  -6  14   0 0.89723 1.71172   1
  -6  14   0 2.16419 1.64331  10
   7 -14   0 1.48460 1.94681   1
  -7 -14   0 3.06359 2.28137   4
  -7 -14   0 3.49385 1.74113  10
  -7 -14   0 5.10805 1.95160   2
  -7 -14   0 2.73656 1.63762   1
  -7  14   0 4.17747 1.87623  10
   7  14   0 0.05978 1.94252   1
  -7  14   0 4.78687 1.88091   1
  -8 -14   0 3.92482 1.77233  10
   8 -14   0 2.90907 2.17047   1
  -8 -14   0 1.27591 2.07197   4
  -8 -14   0 2.23307 1.91295   2
  -8  14   0 1.34810 1.76880  10
  -8  14   0 3.30863 1.72900   1
  -8  14   0 0.55553 1.88572   3
   8  14   0 -1.8050  1.8792   1
  -9 -14   0 122.200   4.852   2
  -9 -14   0 112.103   5.756   4
   9 -14   0 118.734   5.884   1
  -9 -14   0 111.888   5.108  10
  -9  14   0 114.247   5.709   5
  -9  14   0 120.595   5.992   3
  -9  14   0 109.323   5.048  10
   9  14   0 107.867   5.545   1
  10 -14   0 20.5668  3.2900   1
 -10 -14   0 16.6074  2.9104   4
 -10 -14   0 19.7503  2.7213  10
 -10  14   0 20.9631  3.5317   3
  10  14   0 19.1145  3.2151   1
 -10  14   0 19.1242  2.6875  10
 -10  14   0 14.7756  2.8987   5
 -11 -14   0 36.9760  4.0400   4
  11 -14   0 37.9214  4.0746   1
 -11 -14   0 37.3532  3.4351  10
  11  14   0 36.1800  4.0323   1
 -11  14   0 40.7346  4.2854   5
 -11  14   0 34.3624  4.1259   3
 -11  14   0 35.8563  3.4794  10
  12 -14   0 -0.7639  2.4954   1
 -12 -14   0 5.11715 2.79004   4
 -12 -14   0 4.68797 2.07397  10
  12  14   0 3.23687 2.74686   1
 -12  14   0 1.65374 2.97550   3
 -12  14   0 3.89731 2.13299  10
  13 -14   0 38.9204  4.6012   1
 -13 -14   0 36.6403  3.5747  10
 -13 -14   0 40.3313  4.3963   4
  13  14   0 40.6008  4.5702   1
 -13  14   0 41.3401  5.0020   3
 -13  14   0 41.3119  3.8199  10
 -14 -14   0 4.11188 2.91473   4
 -14 -14   0 2.77199 1.99523  10
  14 -14   0 3.99131 2.96671   1
 -14  14   0 8.42171 2.32371  10
  14  14   0 3.61131 2.93671   1
 -14  14   0 2.32198 3.12285   3
  15 -14   0 12.1080  3.5415   1
 -15 -14   0 4.64513 2.07331  10
 -15 -14   0 10.5730  3.3641   4
  15  14   0 4.83841 3.30357   1
 -15  14   0 2.67466 3.47059   3
   0 -15   0 -0.2156  1.4921  10
   0 -15   0 0.95212 1.81058   1
   0  15   0 1.80263 1.54683  10
   0  15   0 -0.8822  1.3080   9
   0  15   0 0.24033 0.91913   6
   0  15   0 -2.0374  1.5277   1
  -1 -15   0 287.918   8.548  10
  -1 -15   0 293.973   8.449   1
   1 -15   0 293.432   8.528  10
   1 -15   0 291.904   8.503   1
  -1  15   0 290.947   8.248  10
   1  15   0 294.818   8.600   1
  -1  15   0 284.377   8.007   9
   1  15   0 290.887   8.053   9
  -1  15   0 289.744   8.374   1
   1  15   0 303.659   6.739   6
  -1  15   0 287.160   6.562   6
   1  15   0 294.160   8.268  10
   2 -15   0 8.36570 1.89269  10
  -2 -15   0 13.0575  2.1690  10
  -2 -15   0 8.51013 2.20839   1
   2 -15   0 11.7238  2.1474   8
   2 -15   0 11.6107  2.4217   1
  -2  15   0 11.4983  2.2538   1
   2  15   0 10.8902  2.3083   1
  -2  15   0 9.59416 1.97324  10
   2  15   0 10.2256  2.0087   9
   2  15   0 12.2352  2.0497  10
  -2  15   0 11.1429  1.9919   9
  -2  15   0 8.49429 1.23739   6
  -3 -15   0 6.27416 1.26977   7
   3 -15   0 5.66704 1.78237   8
   3 -15   0 5.96803 2.03928   1
  -3 -15   0 5.84145 1.91922   1
  -3 -15   0 4.56998 1.70702  10
   3 -15   0 5.67834 1.80071  10
  -3  15   0 9.13039 1.83085   9
   3  15   0 3.08817 2.03041   1
  -3  15   0 10.1673  1.9692  10
  -3  15   0 6.83736 2.10193   1
   3  15   0 6.76503 1.89840  10
  -3  15   0 7.12971 1.23245   6
   3  15   0 9.01421 1.97840   9
   4 -15   0 524.861  12.913   8
   4 -15   0 550.474  13.622  10
   4 -15   0 543.937  13.536   1
  -4 -15   0 525.412  13.346  10
  -4 -15   0 540.181  13.114   1
  -4  15   0 538.298  12.631   9
  -4  15   0 548.954  13.224   1
   4  15   0 523.767  13.241   1
  -4  15   0 547.977  11.559   6
  -4  15   0 535.634  13.138  10
   4  15   0 533.774  13.069  10
   5 -15   0 61.6336  3.9833  10
   5 -15   0 56.5052  3.7427   8
  -5 -15   0 60.4131  3.7613   1
  -5 -15   0 55.6065  3.8785   2
   5 -15   0 55.1016  4.0622   1
  -5 -15   0 64.6242  3.8133  10
  -5  15   0 59.3434  2.8071   6
   5  15   0 61.4467  3.9504   1
  -5  15   0 60.2626  3.2888   9
  -5  15   0 57.6645  3.4953  10
  -5  15   0 57.6598  4.0390   1
  -6 -15   0 154.352   5.921   2
   6 -15   0 132.227   5.856   1
  -6 -15   0 141.482   5.608  10
  -6 -15   0 145.021   5.587   1
   6 -15   0 149.126   5.824   8
  -6  15   0 153.905   5.959   1
   6  15   0 155.364   6.135   1
  -6  15   0 150.100   5.723  10
   7 -15   0 -1.2974  1.9579   1
  -7 -15   0 0.29188 1.63152   1
  -7 -15   0 1.04214 1.94597   2
  -7 -15   0 2.99071 1.84263  10
  -7  15   0 6.73148 1.91897  10
   7  15   0 3.55677 2.25089   1
  -7  15   0 -1.0325  1.5146   1
   8 -15   0 77.0947  5.0524   1
  -8 -15   0 84.6728  4.5077  10
  -8 -15   0 92.9533  4.7416   2
  -8 -15   0 85.6183  4.9415   4
  -8  15   0 79.9054  4.9698   3
  -8  15   0 77.8789  4.3734  10
  -8  15   0 88.3329  4.6512   1
   8  15   0 82.9558  4.7582   1
  -9 -15   0 4.30673 2.08478   2
  -9 -15   0 6.86557 2.14120  10
   9 -15   0 6.92292 2.55828   1
  -9 -15   0 3.34001 2.43052   4
  -9  15   0 5.70481 2.42230   3
  -9  15   0 5.07949 1.95260  10
   9  15   0 5.62526 2.47880   1
 -10 -15   0 7.19090 2.77705   4
 -10 -15   0 4.83042 2.07971  10
  10 -15   0 7.65382 2.81449   1
 -10  15   0 7.65628 2.91045   3
  10  15   0 6.71849 2.73487   1
 -10  15   0 5.88575 2.19618  10
 -10  15   0 6.88223 2.46642   5
 -11 -15   0 77.4777  4.5343  10
  11 -15   0 79.3463  5.5926   1
 -11 -15   0 93.6391  5.8973   4
 -11  15   0 81.9851  5.6079   3
  11  15   0 83.8764  5.5134   1
 -11  15   0 88.8612  4.8892  10
 -11  15   0 99.6053  5.9016   5
  12 -15   0 -0.5761  2.6815   1
 -12 -15   0 -2.7912  1.6769  10
 -12 -15   0 -2.6293  2.4969   4
 -12  15   0 2.88643 3.04483   3
 -12  15   0 1.02977 2.06950  10
  12  15   0 -3.1890  2.4742   1
 -13 -15   0 -0.6658  2.0657  10
 -13 -15   0 -2.2274  2.7752   4
  13 -15   0 4.34174 3.01240   1
  13  15   0 -4.1644  2.5483   1
 -13  15   0 0.03838 1.97023  10
 -13  15   0 -0.8691  3.0846   3
  14 -15   0 28.6283  4.4569   1
 -14 -15   0 21.9456  3.8144   4
 -14 -15   0 23.0139  3.0741  10
 -14  15   0 20.4921  4.3323   3
 -14  15   0 20.1452  3.1230  10
  14  15   0 25.3884  4.1511   1
  15 -15   0 19.7911  4.1848   1
 -15 -15   0 20.5973  3.9458   4
 -15  15   0 16.4056  4.1485   3
  15  15   0 29.2943  4.4052   1
   0 -16   0 619.499  15.070   1
   0 -16   0 625.546  15.290  10
   0  16   0 627.098  14.579   9
   0  16   0 641.132  12.989   6
   0  16   0 630.993  15.019  10
   0  16   0 646.362  15.139   1
   1 -16   0 301.750   9.065  10
   1 -16   0 323.742   9.211   1
  -1 -16   0 320.457   9.201   1
  -1 -16   0 311.573   9.102  10
   1  16   0 310.730   7.146   6
  -1  16   0 310.353   8.907  10
  -1  16   0 310.529   7.046   6
   1  16   0 316.916   8.648   9
  -1  16   0 325.690   8.709   9
   1  16   0 299.751   8.784  10
  -1  16   0 318.979   9.192   1
   1  16   0 312.299   9.046   1
  -2 -16   0 1.19867 1.57526  10
  -2 -16   0 0.11674 1.82047   1
   2 -16   0 -1.6704  1.6706   1
   2 -16   0 0.57132 1.58599  10
   2 -16   0 1.27193 1.60971   8
   2  16   0 0.70183 1.48339   9
  -2  16   0 0.53734 0.99791   6
   2  16   0 0.61396 1.60998  10
  -2  16   0 -0.3276  1.5069   9
  -2  16   0 -2.1166  1.6273   1
  -2  16   0 -1.0584  1.5114  10
   2  16   0 1.09719 1.87291   1
   3 -16   0 54.9331  3.6156  10
   3 -16   0 58.1933  3.5895   8
  -3 -16   0 56.5517  3.5998  10
  -3 -16   0 54.9445  2.5242   7
   3 -16   0 53.2065  3.8600   1
  -3 -16   0 61.5964  3.7940   1
   3  16   0 52.7387  3.4582  10
   3  16   0 56.7097  3.5612   9
  -3  16   0 52.2608  3.3159   9
  -3  16   0 56.4586  2.4421   6
  -3  16   0 53.8258  3.4363  10
  -3  16   0 50.1578  3.6183   1
   3  16   0 55.3761  3.8555   1
  -4 -16   0 3.14907 1.75929   1
   4 -16   0 -1.0468  1.5642  10
   4 -16   0 -0.5181  1.6217   8
   4 -16   0 -0.5240  1.8222   1
  -4 -16   0 1.78525 1.71276  10
   4  16   0 1.63099 1.72235   9
  -4  16   0 1.09011 1.92216   1
   4  16   0 2.05707 1.90761   1
  -4  16   0 1.39530 1.40859   9
  -4  16   0 1.07789 1.68399  10
  -4  16   0 -0.4627  1.1051   6
   5 -16   0 71.8459  4.4224   1
  -5 -16   0 64.7820  4.6910   2
  -5 -16   0 61.6034  3.7668   1
   5 -16   0 60.3946  3.9737   8
  -5 -16   0 65.7083  4.0449  10
  -5  16   0 61.8315  4.2312   1
  -5  16   0 69.4338  3.5822   9
   5  16   0 62.2290  4.1281   1
  -5  16   0 69.0188  3.8886  10
  -6 -16   0 -0.5239  2.0888   2
  -6 -16   0 -1.5588  1.6349  10
   6 -16   0 2.28280 2.00744   1
  -6 -16   0 2.75485 1.84407   1
   6 -16   0 0.54992 1.73842   8
  -6  16   0 1.59391 1.66970  10
  -6  16   0 0.73910 1.77284   1
   6  16   0 -2.0292  1.7661   1
  -7 -16   0 50.6046  3.8487   2
  -7 -16   0 49.7195  3.7464  10
   7 -16   0 47.1095  4.1570   1
  -7 -16   0 53.9126  3.7560   1
  -7  16   0 63.0299  3.9661  10
  -7  16   0 49.3634  3.9158   1
   7  16   0 59.3170  4.4389   1
  -8 -16   0 -1.5972  1.6690  10
   8 -16   0 -2.5339  2.1347   1
  -8 -16   0 0.84904 2.24078   4
  -8 -16   0 -1.6614  1.9167   2
   8  16   0 1.06768 2.27699   1
  -8  16   0 2.15997 2.00582  10
  -8  16   0 3.17918 2.00078   1
  -8  16   0 0.28020 2.18472   3
   9 -16   0 35.9386  4.1373   1
  -9 -16   0 30.9796  3.3065  10
  -9 -16   0 37.0456  3.3049   2
  -9 -16   0 30.7944  3.7259   4
  -9  16   0 39.5842  4.1027   3
   9  16   0 32.7088  3.8627   1
  -9  16   0 35.6666  3.4548  10
  10 -16   0 -0.6769  2.4339   1
 -10 -16   0 0.99436 2.48775   4
 -10 -16   0 -4.1102  1.6364  10
 -10  16   0 -1.3625  1.8705   5
 -10  16   0 0.96422 1.94668  10
 -10  16   0 -1.3265  2.4385   3
  10  16   0 0.41647 2.46284   1
  11 -16   0 1.95409 2.52635   1
 -11 -16   0 -1.3129  1.8542  10
 -11 -16   0 -3.3731  2.3856   4
  11  16   0 1.47838 2.67235   1
 -11  16   0 1.17624 2.83875   3
 -11  16   0 -2.6753  1.8371  10
 -12 -16   0 16.4926  2.8556  10
  12 -16   0 15.7925  3.5556   1
 -12 -16   0 13.6234  3.2381   4
 -12  16   0 14.3021  2.8294  10
  12  16   0 13.6932  3.3929   1
 -12  16   0 16.2948  3.8815   3
  13 -16   0 1.55740 3.05272   1
 -13 -16   0 -0.7467  2.8381   4
 -13 -16   0 4.81772 2.18685  10
  13  16   0 4.70114 3.04215   1
 -13  16   0 4.50900 3.46034   3
 -13  16   0 -3.2378  2.0540  10
 -14 -16   0 6.36662 3.36705   4
  14 -16   0 14.2452  3.8057   1
 -14 -16   0 12.6918  2.4814  10
  14  16   0 11.1964  3.7433   1
 -14  16   0 15.4120  4.0887   3
 -14  16   0 11.4535  2.7672  10
 -15 -16   0 30.5804  4.5007   4
  15 -16   0 36.8755  4.9961   1
  15  16   0 46.5972  5.2600   1
 -15  16   0 32.5688  5.1195   3
   0 -17   0 2.32238 2.08070   1
   0 -17   0 1.88947 1.68485  10
   0  17   0 -1.4837  1.5257  10
   0  17   0 1.61579 0.98766   6
   0  17   0 2.30147 1.68885   9
   0  17   0 -2.6353  1.9164   1
   1 -17   0 71.6473  4.2907   1
  -1 -17   0 69.4096  4.1974   1
  -1 -17   0 67.8886  4.0466  10
   1 -17   0 65.9355  4.0250  10
   1  17   0 61.8610  3.8362  10
  -1  17   0 71.3226  4.5474   1
   1  17   0 63.2860  4.1269   1
  -1  17   0 78.1303  4.0050   9
   1  17   0 69.5581  3.9200   9
   1  17   0 68.2289  2.6734   6
  -1  17   0 63.7276  3.8197  10
   2 -17   0 1.03968 1.67406  10
  -2 -17   0 -0.4507  1.7089  10
   2 -17   0 1.53510 1.98851   1
   2 -17   0 1.18502 1.66192   8
  -2 -17   0 2.50351 2.02159   1
   2  17   0 1.87089 2.11117   1
  -2  17   0 4.55281 1.94980  10
  -2  17   0 4.01557 1.73310   9
   2  17   0 5.07076 1.76804   9
  -2  17   0 0.72878 1.85821   1
   2  17   0 1.39700 1.72538  10
  -3 -17   0 137.381   5.844   1
  -3 -17   0 138.626   5.799  10
   3 -17   0 140.286   5.973   1
   3 -17   0 142.183   5.620   8
   3 -17   0 146.601   5.857  10
  -3  17   0 138.959   5.210   9
  -3  17   0 132.164   5.461  10
  -3  17   0 142.495   5.800   1
   3  17   0 129.366   5.923   1
   3  17   0 134.077   5.451  10
   3  17   0 137.501   5.461   9
   4 -17   0 -0.0946  1.6237   8
  -4 -17   0 -0.0474  1.6470  10
   4 -17   0 4.20140 2.26059   1
   4 -17   0 0.64480 1.83453  10
  -4 -17   0 2.32056 1.92976   1
  -4  17   0 1.91813 1.82432  10
   4  17   0 0.96686 1.72547   9
  -4  17   0 -0.3571  1.9236   1
  -4  17   0 2.50933 1.40816   9
   4  17   0 -2.0597  1.8402   1
  -5 -17   0 49.2955  3.7380   1
  -5 -17   0 54.0168  3.8627  10
  -5 -17   0 54.3366  4.1888   2
   5 -17   0 49.4750  3.6645   8
   5 -17   0 51.0271  4.0328   1
  -5  17   0 55.5490  3.9115   1
  -5  17   0 48.8498  3.6903  10
   5  17   0 51.3993  3.9789   1
  -6 -17   0 9.34978 2.59558   2
  -6 -17   0 7.25293 2.23026  10
  -6 -17   0 6.61687 2.14482   1
   6 -17   0 6.91923 2.44089   1
  -6  17   0 9.84455 2.49750   1
   6  17   0 6.79622 2.33391   1
  -6  17   0 9.91142 2.22306  10
   7 -17   0 106.163   5.627   1
  -7 -17   0 98.7288  5.2911   2
  -7 -17   0 109.012   5.274  10
  -7  17   0 108.739   5.348   1
   7  17   0 100.220   5.600   1
  -7  17   0 96.4582  4.8630  10
  -8 -17   0 77.8466  4.5914  10
  -8 -17   0 74.7294  5.0775   4
  -8 -17   0 88.3792  5.0633   2
   8 -17   0 80.8996  5.1021   1
  -8  17   0 74.7622  4.6760   1
  -8  17   0 79.5973  5.1846   3
   8  17   0 76.3369  5.1421   1
  -8  17   0 73.5207  4.4118  10
   9 -17   0 1.20201 2.68203   1
  -9 -17   0 4.36412 2.17353  10
  -9 -17   0 2.98885 2.66667   4
  -9 -17   0 1.77707 2.11064   2
  -9  17   0 4.54429 2.21303  10
   9  17   0 3.55736 2.56000   1
  -9  17   0 5.02645 2.48310   3
  10 -17   0 24.9979  3.7559   1
 -10 -17   0 25.0904  3.7387   4
 -10 -17   0 23.2025  3.1141  10
 -10  17   0 23.2606  3.7095   3
  10  17   0 19.2624  3.3543   1
 -10  17   0 25.0587  3.6603   5
 -10  17   0 24.0909  3.2393  10
 -11 -17   0 21.1558  3.1442  10
  11 -17   0 23.2007  3.9094   1
 -11 -17   0 13.6732  3.5311   4
 -11  17   0 23.1407  3.9980   3
 -11  17   0 20.8237  3.1776  10
  11  17   0 23.9161  3.8634   1
  12 -17   0 63.1972  5.7266   1
 -12 -17   0 67.3580  5.5295   4
 -12 -17   0 72.9081  4.6776  10
  12  17   0 76.7089  5.6795   1
 -12  17   0 68.4198  4.6108  10
 -12  17   0 74.7227  6.0587   3
  13 -17   0 5.00074 3.32243   1
 -13 -17   0 11.8370  2.6070  10
 -13 -17   0 8.22891 3.51125   4
 -13  17   0 6.97807 3.39746   3
  13  17   0 10.9692  3.5695   1
 -13  17   0 10.7186  2.7520  10
  14 -17   0 3.56115 3.33765   1
 -14 -17   0 7.77713 3.36661   4
 -14  17   0 5.56294 3.66969   3
  14  17   0 3.15135 3.36639   1
   0 -18   0 58.5808  4.1132   1
   0 -18   0 57.1328  3.9171  10
   0  18   0 67.3785  3.9438   9
   0  18   0 61.6429  4.2530   1
   0  18   0 66.7743  4.0297  10
  -1 -18   0 73.0380  4.3313  10
   1 -18   0 81.9696  4.5143  10
  -1 -18   0 76.0870  4.5314   1
   1 -18   0 79.3709  4.6631   1
  -1  18   0 77.8364  4.2903  10
   1  18   0 76.8290  4.2475  10
   1  18   0 73.4304  4.1788   9
  -1  18   0 74.0719  4.1540   9
   1  18   0 89.6860  4.7913   1
  -1  18   0 79.2678  4.6085   1
   2 -18   0 54.6449  3.7819   8
  -2 -18   0 64.9508  4.2421   1
   2 -18   0 68.2568  4.1877  10
   2 -18   0 61.2384  4.2414   1
  -2 -18   0 65.3165  4.2298  10
  -2  18   0 59.2265  3.8019  10
  -2  18   0 55.7547  3.4925   9
   2  18   0 55.5768  4.0699   1
  -2  18   0 67.5907  4.3070   1
   2  18   0 51.8834  3.5537   9
   2  18   0 64.7932  3.9711  10
  -3 -18   0 -0.8298  1.9536   1
   3 -18   0 3.27847 1.92687  10
  -3 -18   0 0.17059 1.74113  10
   3 -18   0 2.83721 2.09614   1
   3 -18   0 3.21953 1.88751   8
   3  18   0 2.89738 2.28635   1
  -3  18   0 0.60796 1.72409  10
   3  18   0 -0.4022  1.5609   9
  -3  18   0 0.06159 2.02125   1
  -3  18   0 0.00734 1.49489   9
   4 -18   0 1.52006 2.00866   8
   4 -18   0 2.70912 2.06883  10
   4 -18   0 4.58232 2.28124   1
  -4 -18   0 -0.3913  1.6658  10
  -4 -18   0 3.41516 1.93606   1
  -4  18   0 1.07387 1.78532  10
   4  18   0 -0.8528  2.0161   1
   4  18   0 1.86706 1.93131   9
  -4  18   0 2.58642 1.58817   9
  -4  18   0 0.97793 1.94743   1
   5 -18   0 2.56644 2.40560   1
  -5 -18   0 2.20888 2.00514  10
  -5 -18   0 -5.3076  2.1942   2
   5 -18   0 -0.7441  1.6771   8
  -5 -18   0 -0.8999  1.7040   1
  -5  18   0 1.17811 1.99471   1
  -5  18   0 0.61746 1.70617  10
   5  18   0 -0.5914  1.8192   9
   5  18   0 0.83907 2.24852   1
  -6 -18   0 32.0952  3.2744   1
  -6 -18   0 26.2286  3.3994   2
   6 -18   0 37.9337  4.0293   1
  -6 -18   0 29.6875  3.3253  10
   6  18   0 24.6737  3.3268   1
  -6  18   0 27.2478  3.2100  10
  -6  18   0 27.5088  3.4397   1
  -7 -18   0 0.83744 1.95045  10
  -7 -18   0 2.01190 2.40905   2
   7 -18   0 1.17044 2.23054   1
  -7  18   0 0.26435 2.32278   3
  -7  18   0 -2.0668  1.8579   1
   7  18   0 -2.4559  2.3284   1
  -7  18   0 -0.0311  1.8648  10
   8 -18   0 9.93656 2.85528   1
  -8 -18   0 1.11050 2.76029   4
  -8 -18   0 5.69578 2.55079   2
  -8 -18   0 8.81156 2.45995  10
  -8  18   0 6.83123 2.66698   3
   8  18   0 7.76744 2.84107   1
  -8  18   0 6.53863 2.48344   1
  -8  18   0 7.62581 2.45702  10
  -9 -18   0 3.75283 2.94730   4
  -9 -18   0 1.33858 2.38937   2
   9 -18   0 6.39999 2.91956   1
  -9 -18   0 3.32586 2.12137  10
  -9  18   0 5.64064 2.34361  10
   9  18   0 5.04564 2.66431   1
  -9  18   0 5.64889 2.80949   3
  10 -18   0 32.2585  4.2152   1
 -10 -18   0 28.2729  4.0532   4
 -10 -18   0 38.0726  3.8135  10
 -10  18   0 35.4753  3.7125  10
  10  18   0 36.4399  4.3222   1
 -10  18   0 34.4229  4.3050   3
 -11 -18   0 -2.9436  1.8703  10
 -11 -18   0 3.04311 3.16977   4
  11 -18   0 -3.8469  2.4445   1
 -11  18   0 1.62885 2.27760  10
 -11  18   0 0.85509 2.89375   3
  11  18   0 0.08658 2.71858   1
 -12 -18   0 1.00849 2.97710   4
 -12 -18   0 3.48526 2.23915  10
  12 -18   0 3.64227 3.15072   1
 -12  18   0 0.65080 3.20646   3
  12  18   0 3.67869 3.09081   1
 -12  18   0 1.33456 2.41918  10
  13 -18   0 21.7571  4.2478   1
 -13 -18   0 22.1714  4.0717   4
 -13 -18   0 20.0047  3.0841  10
 -13  18   0 24.3003  3.4923  10
 -13  18   0 28.5096  4.7305   3
  13  18   0 21.2234  4.1075   1
  14 -18   0 11.5059  3.8475   1
 -14 -18   0 17.0575  4.0445   4
  14  18   0 10.0768  3.7308   1
 -14  18   0 16.3417  4.2229   3
   0 -19   0 -0.6118  1.7561  10
   0 -19   0 -5.1618  1.8859   1
   0  19   0 0.16002 2.15312   1
   0  19   0 -0.8757  1.7318  10
   0  19   0 0.19960 1.59232   9
  -1 -19   0 14.0488  2.7000   1
   1 -19   0 17.5469  2.8629   1
  -1 -19   0 13.9519  2.7391  10
   1 -19   0 10.5443  2.3622   8
   1 -19   0 13.0698  2.5889  10
  -1  19   0 15.1871  2.5649  10
   1  19   0 12.4078  2.8384   1
   1  19   0 12.9993  2.3641   9
   1  19   0 11.1702  2.4875  10
  -1  19   0 17.1280  2.8492   1
  -1  19   0 18.3662  2.6484   9
  -2 -19   0 11.2172  2.5990  10
  -2 -19   0 11.6255  2.6873   1
   2 -19   0 13.4711  2.9512   1
   2 -19   0 8.37999 2.49025  10
   2 -19   0 12.3832  2.4663   8
  -2  19   0 11.4047  2.3062   9
   2  19   0 6.77363 2.25641   9
   2  19   0 11.3877  2.5049  10
  -2  19   0 13.5025  2.4245  10
  -2  19   0 9.42873 2.52336   1
   2  19   0 11.6585  2.6850   1
   3 -19   0 79.8961  4.9270   1
  -3 -19   0 84.6755  4.7964   1
   3 -19   0 83.7586  4.7832  10
   3 -19   0 79.9472  4.7311   8
  -3 -19   0 85.1055  4.7596  10
   3  19   0 73.7486  4.2857   9
  -3  19   0 85.9811  4.4122   9
   3  19   0 75.1307  4.7567   1
  -3  19   0 85.2610  4.7215  10
  -3  19   0 81.0163  4.8027   1
  -4 -19   0 1.18965 1.97346  10
   4 -19   0 0.98664 1.98405   8
   4 -19   0 -2.2079  2.0361   1
  -4 -19   0 0.72624 2.13814   1
  -4  19   0 0.57310 2.21156   1
   4  19   0 -2.6996  2.0796   1
   4  19   0 -0.1830  1.9220   9
  -4  19   0 -1.3990  1.7863  10
   5 -19   0 27.7380  3.2724   8
   5 -19   0 22.3899  3.5108   1
  -5 -19   0 30.0520  3.4260   1
  -5 -19   0 24.5253  3.1219  10
  -5 -19   0 25.6604  3.5134   2
   5  19   0 23.7745  3.3653   1
  -5  19   0 25.4173  3.3972   1
  -5  19   0 26.4146  3.1261  10
   5  19   0 27.5457  3.2398   9
  -6 -19   0 21.9139  3.4120   2
  -6 -19   0 24.2422  3.2229  10
   6 -19   0 23.0675  3.4461   1
  -6 -19   0 23.3761  3.2191   1
   6  19   0 26.0268  3.4476   1
  -6  19   0 22.5312  3.2942   1
  -6  19   0 22.2377  3.1009  10
   6  19   0 24.8816  3.1998   9
  -7 -19   0 4.59058 2.24793  10
  -7 -19   0 1.05944 2.50232   2
   7 -19   0 5.12932 2.86806   1
  -7  19   0 8.03755 2.51909   1
  -7  19   0 2.04508 2.40031   3
   7  19   0 6.79629 2.93053   1
  -7  19   0 3.28981 2.30108  10
   8 -19   0 7.60389 3.11752   1
  -8 -19   0 6.39680 3.31331   4
  -8 -19   0 7.29438 2.50773  10
  -8 -19   0 8.26203 2.77136   2
  -8  19   0 9.10072 2.62835  10
   8  19   0 6.84224 2.98747   1
  -8  19   0 8.81723 2.78598   3
   9 -19   0 13.1908  3.4421   1
  -9 -19   0 10.7673  2.8289   2
  -9 -19   0 9.72238 2.58779  10
  -9 -19   0 5.87128 3.01026   4
  -9  19   0 8.23925 2.48654  10
  -9  19   0 11.7474  3.3263   3
   9  19   0 17.9602  3.5411   1
 -10 -19   0 3.41458 2.27895  10
 -10 -19   0 8.20396 3.44018   4
  10 -19   0 8.28383 3.08250   1
  10  19   0 6.90320 3.03742   1
 -10  19   0 7.79401 2.60874  10
 -10  19   0 10.8263  3.3226   3
  11 -19   0 -0.7081  2.7398   1
 -11 -19   0 2.61969 2.93779   4
 -11 -19   0 -0.0208  2.0503  10
  11  19   0 3.19724 3.00714   1
 -11  19   0 0.88136 2.28501  10
 -11  19   0 5.08837 3.19162   3
 -12 -19   0 0.38601 2.12500  10
 -12 -19   0 -2.4324  2.9987   4
  12 -19   0 0.86910 3.05091   1
 -12  19   0 2.90749 2.41954  10
  12  19   0 0.79196 3.13534   1
 -12  19   0 4.91410 3.36331   3
  13 -19   0 5.77628 3.47136   1
 -13 -19   0 1.28449 3.19816   4
  13  19   0 -2.8263  3.1500   1
 -13  19   0 1.69892 3.62934   3
   0 -20   0 6.96848 2.39495  10
   0 -20   0 3.22007 2.29712   1
   0  20   0 -2.5893  1.8487  10
   0  20   0 4.86521 2.13772   9
   0  20   0 9.08667 2.58841   1
  -1 -20   0 41.6668  3.9630   1
  -1 -20   0 48.6537  3.9036  10
   1 -20   0 38.4121  3.8326  10
   1 -20   0 46.0625  4.2409   1
   1 -20   0 55.0516  4.3554   8
   1  20   0 39.1127  3.6055   9
   1  20   0 51.6903  3.9077  10
  -1  20   0 39.2629  3.6853  10
   1  20   0 51.5759  4.4793   1
  -1  20   0 51.3033  4.4610   1
  -1  20   0 41.3279  3.7392   9
   2 -20   0 1.78450 1.92125  10
   2 -20   0 3.21222 2.31885   1
  -2 -20   0 -0.5704  2.0168   1
   2 -20   0 0.55278 2.06803   8
  -2 -20   0 -1.8419  1.9074  10
  -2  20   0 0.28107 2.11668   1
  -2  20   0 2.48944 1.93816  10
   2  20   0 -3.0950  1.7927   9
  -2  20   0 0.29812 1.69107   9
   2  20   0 -2.0364  2.2121   1
   3 -20   0 6.90796 2.31528  10
  -3 -20   0 9.82485 2.74024   1
   3 -20   0 5.70630 2.26965   8
   3 -20   0 3.18260 2.63705   1
  -3 -20   0 10.3433  2.5606  10
   3  20   0 10.1909  2.5136   9
   3  20   0 7.34324 2.74426   1
  -3  20   0 6.76851 2.23449  10
  -3  20   0 7.35353 2.57090   1
  -3  20   0 8.53776 2.19848   9
  -4 -20   0 -5.0624  1.6900   1
   4 -20   0 3.13674 2.36587   1
  -4 -20   0 1.47425 2.06001  10
   4 -20   0 -0.8680  1.8033   8
  -4  20   0 2.30830 2.37226   1
   4  20   0 -0.2588  2.3647   1
  -4  20   0 -0.9935  1.9500  10
   4  20   0 -2.0942  1.7256   9
   5 -20   0 118.773   6.303   1
  -5 -20   0 115.078   5.772  10
  -5 -20   0 126.101   5.818   1
  -5 -20   0 123.064   6.496   2
  -5  20   0 122.999   5.986   1
  -5  20   0 111.512   5.700  10
   5  20   0 126.648   6.198   1
   5  20   0 120.547   5.736   9
  -6 -20   0 83.6046  5.0711  10
  -6 -20   0 86.3155  5.6754   2
   6 -20   0 87.4955  5.7794   1
  -6  20   0 74.5613  4.6547  10
   6  20   0 78.8360  4.8834   9
   6  20   0 80.7342  5.4910   1
  -6  20   0 87.6396  5.3974   1
  -7 -20   0 0.09392 2.06008  10
  -7 -20   0 0.53080 2.76105   2
   7 -20   0 -2.1228  2.3422   1
  -7  20   0 1.31066 2.18236  10
  -7  20   0 1.80041 2.36443   1
   7  20   0 -4.7027  1.8881   9
  -7  20   0 -1.2072  2.4573   3
   7  20   0 -2.0191  2.5279   1
  -8 -20   0 -0.4271  3.0006   4
   8 -20   0 2.56113 2.53855   1
  -8 -20   0 -0.4453  2.1016  10
  -8 -20   0 -1.4859  2.4438   2
  -8  20   0 -1.7052  2.3924   3
   8  20   0 -0.6005  2.6917   1
  -8  20   0 -0.6657  2.0344  10
  -9 -20   0 38.6625  4.6337   4
  -9 -20   0 35.3164  3.8806  10
  -9 -20   0 36.6037  3.8812   2
   9 -20   0 40.6325  4.7199   1
  -9  20   0 38.5710  4.3264   3
   9  20   0 43.4356  4.6457   1
  -9  20   0 31.8279  3.7289  10
  10 -20   0 4.20989 3.14434   1
 -10 -20   0 -1.9528  2.7711   4
 -10 -20   0 0.42518 2.14773  10
 -10  20   0 2.18146 2.96991   3
 -10  20   0 -2.1926  2.1587  10
  10  20   0 0.28429 2.92222   1
 -11 -20   0 2.85913 2.41854  10
  11 -20   0 8.18557 3.49600   1
 -11 -20   0 -2.3665  3.0404   4
 -11  20   0 -2.7309  2.2309  10
 -11  20   0 3.43900 3.15818   3
  11  20   0 -1.6510  2.7845   1
  12 -20   0 4.90466 3.32378   1
 -12 -20   0 2.39641 3.30220   4
 -12 -20   0 1.69800 2.38035  10
 -12  20   0 4.80443 3.43825   3
  12  20   0 1.80978 3.23061   1
 -12  20   0 2.47124 2.46836  10
  13 -20   0 1.35195 3.28178   1
 -13 -20   0 -4.8151  2.9582   4
 -13  20   0 3.12296 3.54258   3
  13  20   0 1.51411 3.27746   1
   0 -21   0 -3.0352  1.7110  10
   0 -21   0 -2.2670  2.1816   1
   0  21   0 -1.5057  2.1214   1
   0  21   0 -0.6439  2.0055   9
   0  21   0 -1.8746  1.8835  10
   1 -21   0 21.4182  3.3809   1
  -1 -21   0 28.0733  3.5892   1
  -1 -21   0 22.0186  3.2148  10
   1 -21   0 24.8661  3.3823   8
   1 -21   0 31.7491  3.7593  10
  -1  21   0 24.3606  3.1260   9
   1  21   0 32.4007  3.5467   9
  -1  21   0 23.0141  3.1622  10
   1  21   0 28.1655  3.7154   1
  -1  21   0 26.9785  3.6397   1
   2 -21   0 -1.4186  1.9520   8
   2 -21   0 1.92924 2.58425   1
   2 -21   0 -0.2282  1.9417  10
  -2 -21   0 -2.1375  1.9620  10
  -2 -21   0 -0.5444  2.1905   1
  -2  21   0 -0.5474  1.8598  10
   2  21   0 4.16134 2.55454   1
   2  21   0 1.10385 1.88532   9
  -2  21   0 -1.8860  1.8227   9
  -2  21   0 -1.3027  2.1918   1
   3 -21   0 5.98236 2.77605   1
   3 -21   0 8.36307 2.65773   8
  -3 -21   0 3.67769 2.54722   1
  -3 -21   0 3.02781 2.30700  10
  -3  21   0 7.89973 2.63395   1
  -3  21   0 7.38910 2.40170  10
   3  21   0 8.49779 2.53710   9
   3  21   0 6.37300 2.71647   1
   4 -21   0 -0.0171  1.9897   8
  -4 -21   0 -1.6132  2.0391  10
  -4 -21   0 -2.4714  2.1038   1
   4 -21   0 -3.1000  2.4415   1
   4  21   0 0.53521 2.46327   1
   4  21   0 2.14424 2.24260   9
  -4  21   0 3.19177 2.41661   1
  -4  21   0 -2.7235  1.8287  10
  -5 -21   0 4.22572 2.35407  10
   5 -21   0 2.39195 2.65586   1
  -5 -21   0 1.14455 2.30046   1
  -5 -21   0 -1.1073  2.8162   2
   5  21   0 -2.1974  2.2938   1
  -5  21   0 2.50876 2.23224  10
   5  21   0 0.76602 2.00770   9
  -5  21   0 1.67195 2.45086   1
   6 -21   0 39.6197  4.4958   1
  -6 -21   0 45.4065  4.6048   2
  -6 -21   0 44.2784  4.3385  10
   6  21   0 48.5460  4.3644   9
  -6  21   0 49.4372  4.6428   1
  -6  21   0 45.9250  4.2456  10
   6  21   0 43.0333  4.5949   1
  -6  21   0 45.4925  4.1727   3
   7 -21   0 -1.7086  2.6103   1
  -7 -21   0 2.67180 3.05340   2
  -7 -21   0 1.17942 2.24043  10
  -7  21   0 4.64940 2.33329   1
  -7  21   0 1.19466 2.20298  10
   7  21   0 0.70983 2.24483   9
   7  21   0 -0.1282  2.5390   1
  -7  21   0 3.34393 2.68633   3
  -8 -21   0 62.0321  5.5331   4
   8 -21   0 61.8838  5.6134   1
  -8 -21   0 57.4373  4.5897  10
  -8 -21   0 58.5231  4.7095   2
  -8  21   0 59.7578  4.7421  10
   8  21   0 63.7510  5.1852   9
  -8  21   0 56.1393  4.8277   3
   8  21   0 65.7179  5.6099   1
  -9 -21   0 -2.0150  2.6360   2
  -9 -21   0 2.43535 3.24160   4
   9 -21   0 0.55488 2.96758   1
  -9 -21   0 2.86738 2.44430  10
   9  21   0 2.36645 2.94566   1
  -9  21   0 1.30657 2.41442  10
  -9  21   0 5.99029 3.06708   3
 -10 -21   0 21.3180  4.0216   4
  10 -21   0 17.4729  3.7896   1
 -10 -21   0 18.6916  3.3930  10
 -10  21   0 16.9982  3.7338   3
  10  21   0 21.2803  3.8602   1
 -10  21   0 17.8479  3.2799  10
 -11 -21   0 65.8050  5.8244   4
  11 -21   0 66.7471  6.2882   1
 -11 -21   0 61.1395  4.8687  10
 -11  21   0 63.7288  4.8817  10
 -11  21   0 79.4640  6.0884   3
  11  21   0 64.7241  5.9161   1
  12 -21   0 21.2449  4.3407   1
 -12 -21   0 32.4656  4.8233   4
  12  21   0 21.1062  4.2385   1
 -12  21   0 31.8636  4.7897   3
   0 -22   0 4.50703 2.46599  10
   0 -22   0 5.89915 2.48711   8
   0 -22   0 2.66672 2.41999   1
   0  22   0 4.09132 2.28881   9
   0  22   0 6.54405 2.79962   1
   1 -22   0 2.31246 2.40264   1
   1 -22   0 4.43137 2.36602  10
   1 -22   0 3.11364 2.09905   8
  -1 -22   0 1.98001 2.15060  10
  -1 -22   0 2.60022 2.51307   1
  -1  22   0 3.38512 2.24770   9
  -1  22   0 9.85036 2.80788   1
  -1  22   0 3.21035 2.28458  10
   1  22   0 -0.0353  2.1118   9
   1  22   0 2.07371 2.51482   1
   2 -22   0 5.19395 2.82798   1
  -2 -22   0 -0.0423  2.1792  10
   2 -22   0 0.28115 2.05319   8
  -2 -22   0 -3.4969  2.2387   1
   2  22   0 0.32808 2.07065   9
  -2  22   0 -2.2969  1.9479   9
  -2  22   0 1.93561 2.17583  10
   2  22   0 1.76518 2.73157   1
  -2  22   0 -0.5416  2.2926   1
   3 -22   0 20.2254  3.2846   8
   3 -22   0 26.7053  3.9150   1
  -3 -22   0 19.2788  3.2479   1
  -3 -22   0 16.2047  3.0159  10
   3  22   0 19.6857  3.1243   9
   3  22   0 19.7889  3.6206   1
  -3  22   0 19.3428  3.2290  10
  -3  22   0 15.6486  3.3551   1
   4 -22   0 11.4495  3.3432   1
  -4 -22   0 13.1720  2.9284  10
  -4 -22   0 8.05157 2.83863   1
  -4 -22   0 12.0104  3.6452   2
   4  22   0 10.5642  3.0526   1
  -4  22   0 15.4371  3.1284   1
  -4  22   0 9.84499 2.70557  10
   4  22   0 9.99307 2.87121   9
   5 -22   0 4.44125 2.81743   1
  -5 -22   0 7.33403 2.51592  10
  -5 -22   0 2.39691 2.23184   1
  -5 -22   0 0.96453 3.13074   2
   5  22   0 1.53141 2.61124   1
   5  22   0 3.78404 2.48032   9
  -5  22   0 4.40068 2.45526  10
  -5  22   0 3.25365 2.73371   1
  -6 -22   0 23.2364  3.4020  10
  -6 -22   0 18.2543  3.7903   2
   6 -22   0 27.1307  4.0455   1
   6  22   0 18.8755  3.4976   1
  -6  22   0 22.8973  3.3983   3
  -6  22   0 21.0867  3.2583  10
  -6  22   0 21.3662  3.4675   1
   6  22   0 25.4304  3.5600   9
   7 -22   0 9.58489 3.47722   1
  -7 -22   0 13.2353  3.0554  10
  -7 -22   0 6.36119 3.28431   2
  -7  22   0 16.9662  3.2976   3
   7  22   0 10.8132  2.9675   9
  -7  22   0 17.4814  3.3236   1
  -7  22   0 12.2591  2.9389  10
   7  22   0 12.3616  3.4758   1
  -8 -22   0 0.53470 2.35887  10
  -8 -22   0 1.65067 2.78192   2
   8 -22   0 4.92137 3.04391   1
  -8 -22   0 -0.6425  2.8567   4
   8  22   0 -0.8611  2.9416   1
  -8  22   0 3.23821 2.67409   3
  -8  22   0 2.48042 2.52353  10
   8  22   0 1.13321 2.47715   9
  -9 -22   0 0.39944 3.11551   4
  -9 -22   0 0.96290 2.75878   2
   9 -22   0 0.45666 2.83309   1
  -9 -22   0 2.74159 2.52728  10
  -9  22   0 3.33380 2.56457  10
   9  22   0 -0.6976  2.4573   9
   9  22   0 4.42310 2.97957   1
  -9  22   0 3.58626 2.91220   3
 -10 -22   0 3.55975 2.67188  10
  10 -22   0 8.41079 3.57001   1
 -10 -22   0 4.82098 3.28093   4
 -10  22   0 6.24853 3.21000   3
 -10  22   0 3.25227 2.65310  10
  10  22   0 0.42614 2.93627   1
  11 -22   0 16.3539  4.0727   1
 -11 -22   0 13.3151  3.7545   4
 -11  22   0 16.9892  3.3950  10
 -11  22   0 14.0774  3.9017   3
  11  22   0 17.1438  3.9844   1
 -12 -22   0 16.6542  4.2850   4
  12 -22   0 25.4160  4.7232   1
 -12  22   0 29.4504  4.6896   3
  12  22   0 24.1774  4.5232   1
   0 -23   0 -3.9095  2.2715   1
   0 -23   0 3.48728 2.39779   8
   0 -23   0 1.01684 2.28053  10
   0  23   0 -1.1271  2.2474   1
   0  23   0 1.79224 2.11961   9
   1 -23   0 29.2439  3.9131   1
   1 -23   0 20.6102  3.4117  10
   1 -23   0 13.4717  3.0076   8
  -1 -23   0 16.6662  3.2726  10
  -1 -23   0 20.2155  3.5806   1
   1  23   0 19.0369  3.5569   1
  -1  23   0 15.3169  3.3903   1
  -1  23   0 17.3631  3.1513   9
   1  23   0 15.4892  2.9532   9
  -2 -23   0 47.9463  4.6848   1
   2 -23   0 50.0046  5.0085   1
   2 -23   0 47.3383  4.5806   8
  -2 -23   0 52.1858  4.7395  10
  -2  23   0 52.3973  4.9148   1
   2  23   0 44.6601  4.2110   9
  -2  23   0 48.1094  4.4090  10
   2  23   0 54.6151  5.0838   1
   3 -23   0 25.7526  3.8648   1
  -3 -23   0 23.6474  3.7600   1
   3 -23   0 15.5050  3.2112   8
  -3 -23   0 19.3668  3.3310  10
   3  23   0 23.9023  3.4803   9
  -3  23   0 25.3675  3.4502  10
   3  23   0 28.8907  4.1038   1
  -3  23   0 28.1313  4.0655   1
  -4 -23   0 1.58915 2.99252   2
   4 -23   0 1.47064 2.53222   1
  -4 -23   0 1.54718 2.28970  10
  -4 -23   0 0.39606 2.23144   1
   4  23   0 1.19419 2.20984   9
  -4  23   0 2.15761 2.39953  10
  -4  23   0 -1.9263  2.5019   1
   4  23   0 1.92319 2.90377   1
  -5 -23   0 46.7811  5.0122   2
  -5 -23   0 44.3513  4.5638  10
   5 -23   0 51.0324  5.2282   1
   5  23   0 49.7092  4.6073   9
  -5  23   0 52.8696  4.7183  10
   5  23   0 50.0805  5.0366   1
  -5  23   0 59.6451  5.1292   1
  -6 -23   0 -0.7549  3.0362   2
   6 -23   0 -4.6867  2.3786   1
  -6 -23   0 -4.9201  1.9683  10
  -6  23   0 3.02535 2.84462   1
   6  23   0 -1.8556  2.4250   1
  -6  23   0 3.86936 2.59008  10
   6  23   0 2.46439 2.37334   9
  -7 -23   0 -4.0279  2.9099   2
  -7 -23   0 -0.8487  3.1574   4
   7 -23   0 2.30350 3.07178   1
  -7 -23   0 -0.5233  2.2579  10
  -7  23   0 -0.8868  2.4461  10
  -7  23   0 -1.0456  2.6328   3
   7  23   0 1.89450 3.03635   1
   7  23   0 1.01061 2.55385   9
  -8 -23   0 -1.6596  2.2950  10
  -8 -23   0 1.80608 2.96909   2
   8 -23   0 2.95096 3.21135   1
  -8 -23   0 4.96142 3.50927   4
  -8  23   0 0.23979 2.84273   3
   8  23   0 2.86427 3.18626   1
   8  23   0 6.59228 2.76369   9
  -8  23   0 4.61173 2.79720  10
   9 -23   0 -3.5176  2.9489   1
  -9 -23   0 -2.1382  2.1956  10
  -9 -23   0 -1.9094  3.2585   4
  -9  23   0 -1.2396  2.7488   3
   9  23   0 2.12075 3.20082   1
  -9  23   0 0.20055 2.44790  10
   9  23   0 1.73666 2.54187   9
 -10 -23   0 20.2592  4.3268   4
  10 -23   0 15.4407  3.8749   1
 -10 -23   0 15.1983  3.2831  10
  10  23   0 12.5376  3.2855   9
 -10  23   0 17.0824  3.3851  10
 -10  23   0 14.0521  3.8334   3
  10  23   0 22.0520  4.3645   1
 -11 -23   0 -5.8244  3.1333   4
  11 -23   0 0.31357 3.19340   1
  11  23   0 -2.0633  2.6981   9
 -11  23   0 -2.8710  3.0045   3
  11  23   0 -4.0198  3.0084   1
   0 -24   0 18.3623  3.5004  10
   0 -24   0 22.7018  3.6951   1
   0 -24   0 24.4299  3.5750   8
   0  24   0 15.5488  3.0718   9
   0  24   0 20.3541  3.6221   1
  -1 -24   0 26.6321  3.8304   8
  -1 -24   0 24.3506  3.7392   1
   1 -24   0 26.4076  3.7638   8
   1 -24   0 21.8477  3.8464   1
  -1 -24   0 25.5523  3.7992  10
   1  24   0 32.4562  4.3888   1
   1  24   0 21.0234  3.3515   9
  -1  24   0 29.1908  4.1925   1
  -2 -24   0 5.32510 2.72651  10
   2 -24   0 2.96288 2.68272   8
  -2 -24   0 5.37436 2.91969   1
   2 -24   0 -2.2210  2.4589   1
   2  24   0 6.49663 2.53906   9
   2  24   0 0.36530 2.79220   1
  -2  24   0 8.27700 3.05613   1
  -2  24   0 5.23258 2.59486  10
   3 -24   0 43.9458  4.9523   1
  -3 -24   0 40.4205  4.4408  10
  -3 -24   0 37.1513  4.2512   1
   3  24   0 46.8007  4.4966   9
   3  24   0 49.5976  5.0888   1
  -3  24   0 36.6484  4.2424  10
  -3  24   0 43.0927  4.7989   1
  -4 -24   0 18.8231  4.3400   2
   4 -24   0 24.4193  4.2067   1
  -4 -24   0 18.9084  3.5081  10
  -4 -24   0 13.7599  3.2635   1
   4  24   0 16.5238  3.1649   9
  -4  24   0 21.3126  3.6816  10
   4  24   0 28.9114  4.2954   1
  -4  24   0 20.0473  3.8556   1
  -5 -24   0 55.9375  5.4582   2
  -5 -24   0 65.7697  4.9762  10
   5 -24   0 76.4831  6.0447   1
   5  24   0 61.3221  4.9201   9
  -5  24   0 68.0984  5.1664  10
   5  24   0 68.7476  5.9032   1
  -5  24   0 52.6509  5.2414   1
  -6 -24   0 28.3509  3.9739  10
  -6 -24   0 31.1729  4.4537   2
   6 -24   0 27.2515  4.3636   1
   6  24   0 32.1282  4.1374   9
  -6  24   0 31.1418  4.3044   1
   6  24   0 30.9364  4.6268   1
  -6  24   0 32.1044  3.9321  10
  -7 -24   0 0.82935 3.12891   2
  -7 -24   0 2.37993 3.12978   4
   7 -24   0 6.52308 3.29649   1
  -7 -24   0 3.40882 2.48782  10
  -7  24   0 3.58007 2.71332  10
   7  24   0 4.74810 3.22187   1
   7  24   0 1.02289 2.60963   9
  -8 -24   0 -0.9541  3.0778   2
  -8 -24   0 2.44410 3.45643   4
  -8 -24   0 1.51026 2.43558  10
   8 -24   0 -3.7528  3.0157   1
   8  24   0 0.75553 3.19233   1
  -8  24   0 0.42416 2.54983  10
  -8  24   0 -0.7686  2.7530   3
   8  24   0 3.39979 2.83494   9
   9 -24   0 18.8590  4.5289   1
  -9 -24   0 16.1596  3.3595  10
  -9 -24   0 12.9538  3.8564   4
   9  24   0 18.0505  3.6641   9
  -9  24   0 17.8935  3.8378   3
   9  24   0 16.9918  4.1759   1
  -9  24   0 22.0528  3.7298  10
  10 -24   0 -0.4304  3.2613   1
 -10 -24   0 0.65478 3.53024   4
  10  24   0 -4.9803  2.9734   1
 -10  24   0 1.65308 3.16154   3
  10  24   0 1.14741 2.70171   9
   0 -25   0 -2.9675  2.5938   1
   0 -25   0 1.09481 2.31922  10
   0 -25   0 1.05990 2.52515   8
   0  25   0 0.27650 2.77570   1
   0  25   0 1.82707 2.43404   9
  -1 -25   0 1.68652 2.75901   1
   1 -25   0 -1.4207  2.2666   8
   1 -25   0 2.35824 2.94915   1
  -1 -25   0 0.17436 2.45620   8
  -1 -25   0 -0.5565  2.2010  10
  -1  25   0 -3.9527  2.5126   1
   1  25   0 -1.1729  2.3948   9
   1  25   0 0.95017 2.69892   1
  -2 -25   0 15.8056  3.3999   8
   2 -25   0 25.4254  3.9829   8
  -2 -25   0 22.0246  3.7908  10
   2 -25   0 18.1102  3.7647   1
  -2 -25   0 21.6410  3.7751   1
   2  25   0 22.6433  3.5703   9
  -2  25   0 21.9424  3.9775   1
   2  25   0 24.2778  4.0415   1
  -3 -25   0 -0.1403  2.6060   1
   3 -25   0 -3.8998  2.4845   1
  -3 -25   0 3.50401 2.69420  10
   3  25   0 -0.3304  2.8907   1
   3  25   0 3.60045 2.45722   9
  -3  25   0 3.73066 2.98303   1
  -3  25   0 3.28450 2.57801  10
  -4 -25   0 47.5230  4.8708  10
  -4 -25   0 42.1478  5.2207   2
   4 -25   0 44.1956  5.1801   1
  -4  25   0 53.6431  5.2184   1
  -4  25   0 49.0463  4.7223  10
   4  25   0 43.8897  4.5388   9
   4  25   0 45.9923  5.0352   1
  -5 -25   0 7.09905 3.79865   2
   5 -25   0 12.0614  3.6159   1
  -5 -25   0 8.50084 3.05233  10
  -5  25   0 13.1739  3.2681  10
   5  25   0 10.5882  3.4575   1
  -5  25   0 14.4302  3.5342   1
   5  25   0 11.0829  3.0855   9
  -6 -25   0 -8.1556  2.9663   2
  -6 -25   0 1.59141 2.52806  10
   6 -25   0 -2.9992  2.9077   1
  -6  25   0 -0.9040  2.7245   1
   6  25   0 2.38817 2.63837   9
   6  25   0 1.01729 3.04970   1
  -6  25   0 1.78880 2.43876  10
  -7 -25   0 1.82224 2.47618  10
  -7 -25   0 4.79599 3.35362   2
   7 -25   0 -2.9313  2.8050   1
  -7 -25   0 4.01077 3.52901   4
  -7  25   0 1.25413 2.68967  10
   7  25   0 -1.3777  3.0776   1
   7  25   0 -2.6843  2.2495   9
  -8 -25   0 17.9462  3.5700  10
   8 -25   0 10.7990  3.9722   1
  -8 -25   0 12.4966  4.0639   4
  -8 -25   0 15.9269  3.7932   2
  -8  25   0 17.8976  3.4450  10
   8  25   0 12.9536  3.4482   9
   8  25   0 17.3419  4.1201   1
   9 -25   0 0.41429 3.34085   1
  -9 -25   0 -2.0088  3.3355   4
   9  25   0 -0.9177  2.6954   9
   9  25   0 -2.2431  3.1842   1
  -9  25   0 2.01960 2.66015  10
   0 -26   0 34.5671  4.2629   8
   0 -26   0 32.2942  4.6097   1
   0  26   0 32.8348  4.4907   1
   1 -26   0 -2.0414  2.8318   1
  -1 -26   0 1.08490 2.41520   8
  -1 -26   0 1.46826 2.84623   1
  -1 -26   0 2.65669 2.53479  10
   1 -26   0 0.24726 2.42909   8
  -1  26   0 4.39958 2.93623   1
   1  26   0 -1.0356  2.4173   9
   1  26   0 3.76533 3.12355   1
  -2 -26   0 36.1605  4.5503  10
   2 -26   0 31.0131  4.4532   1
  -2 -26   0 29.9589  4.4213   1
  -2 -26   0 41.7682  4.6968   8
   2 -26   0 30.5314  4.1409   8
  -2  26   0 35.7753  4.6981   1
   2  26   0 38.1345  4.2832   9
   2  26   0 37.0647  4.6623   1
  -3 -26   0 32.8440  4.2279   8
  -3 -26   0 22.5220  3.9782  10
  -3 -26   0 22.4124  3.9577   1
   3 -26   0 25.2544  4.2648   1
  -3 -26   0 24.6701  4.8087   2
   3  26   0 24.1112  3.8472   9
   3  26   0 27.1706  4.4882   1
  -3  26   0 30.1632  4.4226   1
  -4 -26   0 29.3554  4.0879  10
  -4 -26   0 17.3931  4.4542   2
   4 -26   0 21.2715  4.1213   1
   4  26   0 27.1873  4.3512   1
   4  26   0 27.4566  4.0282   9
  -4  26   0 31.1600  4.2700  10
  -4  26   0 21.7091  3.9875   1
  -5 -26   0 69.3516  5.4798  10
  -5 -26   0 61.8652  5.9984   2
   5 -26   0 59.9913  5.9152   1
  -5  26   0 51.9024  5.3489   1
  -5  26   0 50.3386  5.0069  10
   5  26   0 65.5676  6.0516   1
   5  26   0 60.3101  5.2718   9
   6 -26   0 14.7768  4.0150   1
  -6 -26   0 9.04830 3.82605   2
  -6 -26   0 15.2015  3.4848  10
   6  26   0 14.7024  3.9898   1
  -6  26   0 16.3860  3.5061  10
   6  26   0 19.2511  3.7142   9
  -7 -26   0 -0.6080  2.6035  10
   7 -26   0 -1.9663  3.1932   1
  -7 -26   0 -1.9103  3.3986   2
  -7 -26   0 -3.5551  3.4706   4
   7  26   0 -1.1048  3.3300   1
  -7  26   0 5.03095 3.00057  10
   7  26   0 -3.3677  2.5534   9
  -8 -26   0 -3.9711  2.8897   2
  -8 -26   0 2.01210 3.58603   4
   8 -26   0 -0.3146  3.3188   1
   8  26   0 2.55601 2.86861   9
   8  26   0 1.33708 3.48132   1
  -8  26   0 1.84674 2.85950  10
   0 -27   0 1.19240 2.74225   1
   0 -27   0 2.46919 2.77620   8
   0  27   0 -2.6056  2.7406   1
   1 -27   0 5.43524 3.24237   1
  -1 -27   0 3.06546 2.68740   8
  -1 -27   0 4.99170 3.22453   1
   1 -27   0 -1.0883  2.6460   8
  -1  27   0 9.11357 3.35415   1
   1  27   0 4.71404 3.30271   1
   2 -27   0 1.76638 3.13495   1
  -2 -27   0 -0.0004  2.7860   1
  -2 -27   0 -0.6621  2.5811   8
  -2 -27   0 2.69373 2.83501  10
   2  27   0 -0.8523  2.9599   1
  -2  27   0 4.84333 3.26497   1
   2  27   0 0.22376 2.64416   9
   3 -27   0 33.3615  4.8562   1
  -3 -27   0 26.3298  4.2656  10
  -3 -27   0 22.0217  4.9212   2
  -3 -27   0 28.8791  4.1842   8
   3  27   0 19.1571  3.7832   9
  -3  27   0 33.4756  4.6634   1
   3  27   0 32.2315  4.8134   1
  -4 -27   0 3.74078 2.83726  10
  -4 -27   0 10.5197  4.1877   2
  -4 -27   0 9.15378 3.19782   8
   4 -27   0 4.05793 3.43238   1
   4  27   0 14.2686  3.9396   1
  -4  27   0 11.3175  3.5061   1
   4  27   0 4.75189 2.93829   9
  -5 -27   0 2.93959 2.82934   8
   5 -27   0 0.11950 3.21634   1
  -5 -27   0 4.07543 2.83173  10
  -5 -27   0 -0.5937  3.6639   2
  -5  27   0 4.09938 3.22109   1
  -5  27   0 -0.6315  2.8007  10
   5  27   0 4.49654 2.84873   9
   5  27   0 3.94919 3.64131   1
   6 -27   0 17.3478  4.2956   1
  -6 -27   0 13.8625  3.3559  10
  -6 -27   0 10.1451  4.0109   2
   6  27   0 12.2328  3.2976   9
   6  27   0 3.24456 3.74768   1
   7 -27   0 7.74572 3.85811   1
  -7 -27   0 6.97867 3.96806   4
  -7 -27   0 8.83221 3.96378   2
   7  27   0 11.4366  4.1002   1
   7  27   0 11.6294  3.4612   9
  -7  27   0 7.63011 3.24059  10
   0 -28   0 33.4745  4.5340   8
   0 -28   0 19.5167  4.1013   1
   0  28   0 39.9986  5.0840   1
  -1 -28   0 3.44928 3.22436   1
   1 -28   0 8.65239 3.36586   8
  -1 -28   0 5.33261 3.01944   8
   1 -28   0 5.68474 3.41720   1
  -1  28   0 1.15771 3.09895   1
   1  28   0 -1.4721  3.0582   1
   2 -28   0 0.26207 3.04122   1
  -2 -28   0 6.27217 3.10714  10
  -2 -28   0 -1.2988  2.6474   8
  -2 -28   0 -1.7398  2.5667   1
  -2  28   0 6.38993 3.37778   1
   2  28   0 0.67859 3.24590   1
  -3 -28   0 20.5800  4.8837   2
  -3 -28   0 22.6259  4.1267  10
  -3 -28   0 21.1176  3.8189   8
   3 -28   0 18.1505  4.0517   1
   3  28   0 27.7032  4.7295   1
  -3  28   0 16.9786  4.0365   1
   3  28   0 18.7955  3.7392   9
  -4 -28   0 22.3392  4.8601   2
   4 -28   0 27.6502  4.8348   1
  -4 -28   0 27.3737  4.2905  10
  -4 -28   0 23.7229  4.0639   8
  -4  28   0 22.3329  4.4078   1
   4  28   0 34.9539  4.5517   9
   4  28   0 21.0270  4.4434   1
   5 -28   0 19.7253  4.4046   1
  -5 -28   0 4.94518 4.08979   2
  -5 -28   0 13.7409  3.6897  10
  -5 -28   0 10.7111  3.4143   8
   5  28   0 6.61245 3.25647   9
   5  28   0 17.3755  4.4243   1
   6 -28   0 5.43710 3.72216   1
  -6 -28   0 -3.7934  3.3468   4
  -6 -28   0 -0.5701  3.5887   2
   6  28   0 1.61199 2.88780   9
   6  28   0 2.31363 3.52344   1
   0 -29   0 1.27325 3.11314   1
   0 -29   0 1.84544 2.80097   8
   0  29   0 -0.8054  2.9280   1
  -1 -29   0 -2.0702  3.0064   1
  -1 -29   0 3.41203 2.95758   8
   1 -29   0 -5.4226  2.7753   1
  -1  29   0 -0.1100  3.1055   1
   1  29   0 2.76398 3.10031   1
  -2 -29   0 -1.4560  4.1524   2
   2 -29   0 7.33248 3.63600   1
  -2 -29   0 6.42972 3.25327   8
  -2  29   0 2.90299 3.29963   1
   2  29   0 5.41763 3.61048   1
  -3 -29   0 11.1638  3.3906  10
   3 -29   0 7.01580 3.61156   1
  -3 -29   0 0.88095 4.02687   2
  -3 -29   0 4.39342 2.95844   8
  -3  29   0 8.41863 3.64457   1
   3  29   0 8.49786 3.87664   1
   4 -29   0 0.22908 3.26830   1
  -4 -29   0 -0.9830  2.6396   8
  -4 -29   0 0.13521 4.21184   2
  -4  29   0 -1.6768  3.0354   1
   4  29   0 -0.8519  3.2293   1
  18   0  -1 -1.1946  2.7709   1
 -18   0   1 -0.2582  3.2526   3
 -17   0   1 75.4795  6.4423   3
  17   0  -1 73.5498  5.6485   1
 -17   0   1 77.9542  4.1620  10
  16   0  -1 -0.5621  2.5526   1
 -16   0   1 -4.8317  2.6435   3
 -16   0   1 -3.7419  1.5528  10
  15   0  -1 73.0191  5.1975   1
 -15   0   1 73.6336  5.7573   3
 -15   0   1 72.2005  4.0591  10
  14   0  -1 0.82528 2.29916   1
 -14   0   1 -0.6000  2.5938   3
 -14   0   1 -0.5931  1.5612  10
 -14   0   1 0.11394 2.17676   5
 -13   0   1 35.4235  2.8512  10
  13   0  -1 32.6472  3.5764   1
 -13   0   1 28.2517  3.5920   5
 -13   0   1 43.9515  4.1631   3
 -12   0   1 -0.7205  1.4664  10
 -12   0   1 0.89083 1.97257   5
  12   0  -1 -1.4543  1.8031   1
 -12   0   1 -2.1577  1.3712   4
 -12   0   1 4.36824 2.32791   3
 -11   0   1 731.671  17.648   3
 -11   0   1 744.665  16.699  10
 -11   0   1 727.821  18.488   5
  11   0  -1 753.790  17.060   1
 -11   0   1 732.685  15.633   4
 -10   0   1 1.34490 1.70347   3
 -10   0   1 2.11690 1.37447  10
 -10   0   1 -0.3680  1.2395   4
  10   0  -1 1.40668 1.68240   1
 -10   0   1 -1.2397  1.1910   1
 -10   0   1 -0.5310  1.5931   5
  -9   0   1 2881.61   53.33   4
  -9   0   1 2835.92   55.34  10
  -9   0   1 2794.34   56.78   3
  -9   0   1 2765.20   58.14   5
  -9   0   1 2864.22   54.00   1
   9   0  -1 2812.01   54.52   1
  -9   0   1 2803.16   55.29  10
  -8   0   1 -0.0192  1.2870   5
  -8   0   1 -1.9126  0.9976   1
  -8   0   1 0.14355 1.51696   3
  -8   0   1 -1.3266  0.9331   4
  -8   0   1 0.19713 0.44606   8
   8   0  -1 -0.0260  1.2049  10
   8   0  -1 1.19729 1.39041   1
  -8   0   1 0.81719 1.16140  10
  -8   0   1 0.60351 0.99044  10
  -7   0   1 261.571   6.684  10
  -7   0   1 265.924   6.677  10
  -7   0   1 261.457   6.019   9
  -7   0   1 248.713   7.364   5
  -7   0   1 259.661   6.595   1
  -7   0   1 254.306   6.954   3
   7   0  -1 255.827   6.801   1
   7   0  -1 261.025   6.820  10
  -7   0   1 264.093   6.091   4
  -6   0   1 -0.9351  1.0744   3
   6   0  -1 0.76604 1.06779   1
  -6   0   1 -0.3115  0.7093   4
  -6   0   1 -0.3568  1.0779   5
  -6   0   1 1.27188 0.95408  10
  -6   0   1 1.75405 1.04948   1
  -6   0   1 -0.8090  0.5376  10
  -6   0   1 0.04402 0.78862   8
   6   0  -1 -1.0161  0.8062  10
  -6   0   1 0.41857 0.78350   9
  -5   0   1 56.1388  2.6834   5
   5   0  -1 60.7625  2.5049  10
   5   0  -1 56.3701  2.4142   8
  -5   0   1 55.4998  2.1207   9
  -5   0   1 62.5084  2.5974   1
  -5   0   1 56.5699  2.2274   8
   5   0  -1 57.7634  2.6479   5
  -5   0   1 53.5619  2.6264   3
  -5   0   1 54.7152  2.3693  10
   5   0  -1 56.1486  2.5588   1
  -5   0   1 58.7262  2.0444   4
  -4   0   1 -0.0859  0.6169   4
  -4   0   1 1.15392 0.93650   1
  -4   0   1 0.15917 0.41732  10
   4   0  -1 -2.3153  0.7948   1
  -4   0   1 -0.2900  0.8414   5
  -4   0   1 0.83373 0.90951   1
  -4   0   1 -0.5639  0.6723   8
   4   0  -1 -0.8136  0.7533  10
   4   0  -1 0.76809 0.74786   8
  -4   0   1 0.56522 0.76909  10
   4   0  -1 -0.1672  0.7593   5
   4   0  -1 0.20061 0.77155  10
  -4   0   1 -0.2533  0.6833   9
   3   0  -1 3649.99   71.10  10
  -3   0   1 3659.67   69.41   1
  -3   0   1 3757.05   74.53   5
   3   0  -1 3659.74   69.44   1
   3   0  -1 3611.11   73.58   5
  -3   0   1 3775.39   72.15  10
  -3   0   1 3712.46   68.88   9
   3   0  -1 3831.83   69.12   8
  -3   0   1 3792.23   68.47   8
   3   0  -1 3660.94   71.13  10
  -3   0   1 3688.70   69.46   1
  -2   0   1 0.45789 0.54012  10
  -2   0   1 -0.1274  0.6038   1
  -2   0   1 0.00204 0.39755  10
   2   0  -1 -0.2974  0.4915   5
  -2   0   1 0.17769 0.45736   5
  -2   0   1 -0.4289  0.5357   8
  -2   0   1 0.20631 0.49802   9
   2   0  -1 0.80930 0.46314  10
   2   0  -1 -0.3124  0.4026   8
   2   0  -1 -0.1931  0.4997  10
   2   0  -1 0.56099 0.46703  10
   2   0  -1 -0.3700  0.5339   1
   1   0  -1 -2.4902  0.1620  10
  -1   0   1 -2.2841  0.1570   5
  -1   0   1 -2.5203  0.2579   1
   1   0  -1 -2.4854  0.1637   8
  -1   0   1 -2.0086  0.2577  10
   1   0  -1 -2.4590  0.2216  10
  -1   0   1 -2.5654  0.2163  10
   1   0  -1 -2.6568  0.2499   1
  -1   0   1 -2.5705  0.1491  10
  -1   0   1 -2.4397  0.2360   8
  -1   0   1 -2.3433  0.2278   9
   0   0   1 -0.0745  0.0402   9
   0   0  -1 0.01018 0.07679  10
   0   0   1 0.02206 0.04903  10
   0   0   1 0.07384 0.09070  10
   0   0  -1 -0.0290  0.0566  10
   1   0   1 -5.9781  0.1980   5
  -1   0  -1 -6.3251  0.1913   6
  -1   0  -1 -6.2676  0.2289   7
  -1   0  -1 -6.1311  0.2202   5
   2   0   1 0.04559 0.28743   8
  -2   0  -1 -0.8051  0.5292   5
  -2   0  -1 0.25860 0.51970   7
  -2   0  -1 0.12544 0.32342  10
   2   0   1 0.17905 0.50575   5
   2   0   1 -0.1316  0.3444   1
   2   0   1 0.37737 0.31011  10
  -2   0  -1 -0.1291  0.3012   8
  -2   0  -1 0.41092 0.29824  10
  -2   0  -1 0.00078 0.48465   6
  -3   0  -1 1005.05   20.59   3
  -3   0  -1 1044.31   19.05   8
  -3   0  -1 1030.79   19.57   4
   3   0   1 1043.80   19.84  10
  -3   0  -1 1022.61   19.73  10
   3   0   1 1020.30   19.23   9
  -3   0  -1 1016.55   19.93   7
   3   0   1 1008.09   19.38   1
   3   0   1 1023.37   19.11   8
   3   0   1 1047.54   20.98   5
  -3   0  -1 1030.84   19.76  10
  -3   0  -1 1038.42   20.98   5
  -4   0  -1 0.57562 1.00637   3
  -4   0  -1 -0.3407  0.8781   5
  -4   0  -1 -1.2373  0.5598  10
   4   0   1 -1.6194  0.5763  10
  -4   0  -1 -0.1810  0.6461   2
  -4   0  -1 -0.4744  0.5571   8
   4   0   1 0.58489 0.83645   5
  -4   0  -1 -0.5373  0.5862  10
   4   0   1 0.70119 0.65781   8
  -4   0  -1 -1.0305  0.7494   4
   4   0   1 -0.1124  0.7033   1
  -5   0  -1 200.589   4.709   1
   5   0   1 207.115   4.999  10
   5   0   1 203.761   4.768   8
   5   0   1 210.457   4.948   1
   5   0   1 217.625   5.804   5
  -5   0  -1 206.105   4.649   8
  -5   0  -1 214.241   5.745   5
  -5   0  -1 205.893   4.803  10
  -5   0  -1 202.111   5.546   3
   5   0   1 197.213   4.966  10
  -5   0  -1 203.472   4.798   2
  -5   0  -1 212.196   4.861  10
  -5   0  -1 205.206   5.013   4
  -6   0  -1 0.49310 0.68350   8
  -6   0  -1 0.00864 0.80442   2
  -6   0  -1 -0.2199  0.7374  10
   6   0   1 0.22555 0.83797  10
  -6   0  -1 -0.3383  0.7796   1
  -6   0  -1 1.23108 1.22424   3
   6   0   1 1.24592 0.86359  10
  -6   0  -1 0.12539 0.75247  10
   6   0   1 1.61946 0.92562   1
  -6   0  -1 -0.3820  1.0388   5
   6   0   1 0.11598 0.77769   8
  -6   0  -1 -1.0298  0.7972   4
  -7   0  -1 15.7476  2.0293   3
  -7   0  -1 11.0395  1.2060   8
  -7   0  -1 13.9465  1.4125   2
  -7   0  -1 12.9535  1.5032   4
  -7   0  -1 11.5252  1.8339   5
  -7   0  -1 10.6221  1.2966  10
   7   0   1 14.7273  1.5648  10
  -7   0  -1 13.0521  1.3415   1
  -7   0  -1 10.8185  1.2761  10
   7   0   1 15.1976  1.6470   1
   8   0   1 2.16497 1.29644   1
   8   0   1 1.42017 1.10212  10
  -8   0  -1 1.08580 0.90296   1
  -8   0  -1 -0.3119  1.1423   4
  -8   0  -1 0.13298 0.75211   8
  -8   0  -1 0.04259 1.29424   5
  -8   0  -1 -2.0376  0.7124  10
  -8   0  -1 0.72808 1.47308   3
  -8   0  -1 -1.0289  0.8927  10
  -8   0  -1 1.14461 1.04394   2
  -9   0  -1 23.8513  1.9236   2
  -9   0  -1 20.8287  1.7969  10
  -9   0  -1 22.9851  1.9191  10
  -9   0  -1 23.1800  1.7729   8
  -9   0  -1 21.1729  2.0668   4
  -9   0  -1 21.0978  2.5746   5
   9   0   1 22.4758  2.2046   1
  -9   0  -1 24.6124  2.7639   3
 -10   0  -1 1.55791 1.70756   5
 -10   0  -1 0.34424 0.93572  10
 -10   0  -1 -0.9084  1.0658  10
 -10   0  -1 0.85121 1.89223   3
  10   0   1 -0.5706  1.4073   1
 -10   0  -1 1.64920 1.35589   4
 -10   0  -1 -0.1959  1.1112   2
 -11   0  -1 234.729   6.740   4
  11   0   1 228.240   7.012   1
 -11   0  -1 239.073   8.207   5
 -11   0  -1 225.846   6.297  10
 -11   0  -1 226.003   7.759   3
 -12   0  -1 2.16245 1.88113   5
  12   0   1 0.84749 1.73431   1
 -12   0  -1 -4.0055  2.1761   3
 -12   0  -1 -0.1921  1.5761   4
 -12   0  -1 -0.1064  1.2589  10
 -13   0  -1 23.1642  2.2518  10
 -13   0  -1 25.1266  3.5741   3
  13   0   1 26.3065  3.1346   1
 -13   0  -1 23.9188  3.3645   5
 -13   0  -1 22.1452  2.6143   4
 -14   0  -1 0.12075 2.19738   5
 -14   0  -1 0.27472 2.49267   3
  14   0   1 0.07057 2.08091   1
 -14   0  -1 -1.6991  1.2803  10
 -14   0  -1 1.99132 2.00585   4
  15   0   1 5.94769 2.47394   1
 -15   0  -1 1.91365 1.45023  10
 -15   0  -1 1.61001 2.78381   3
 -16   0  -1 -4.5566  1.1726  10
 -16   0  -1 -1.6733  2.9847   3
  16   0   1 -0.2835  2.5465   1
  17   0   1 104.179   6.226   1
 -17   0  -1 116.136   7.613   3
  18  -1  -1 2.98732 3.31134   1
 -18  -1   1 4.74844 3.50187   3
  18   1  -1 2.91024 3.03458   1
 -18   1   1 3.55825 3.55548   3
 -17  -1   1 0.04558 1.72696  10
  17  -1  -1 0.56390 2.74258   1
 -17  -1   1 2.30489 3.16298   3
 -17   1   1 -0.6839  3.0965   3
  17   1  -1 1.64889 2.79133   1
 -17   1   1 -0.4363  1.6921  10
 -16  -1   1 9.91635 2.12385  10
  16  -1  -1 8.46199 3.18534   1
 -16  -1   1 11.9624  3.5765   3
  16   1  -1 6.58070 2.96421   1
 -16   1   1 16.3543  3.5754   3
 -16   1   1 7.24832 2.12722  10
 -15  -1   1 6.21137 2.98862   3
  15  -1  -1 4.85883 2.64899   1
 -15  -1   1 5.08643 2.02143  10
 -15   1   1 3.77603 2.85706   3
 -15   1   1 6.20469 2.11211  10
  15   1  -1 7.73273 2.86325   1
  14  -1  -1 6.90400 2.68325   1
 -14  -1   1 18.9850  3.2498   3
 -14  -1   1 9.43304 2.85866   5
 -14  -1   1 12.2629  2.2048  10
  14   1  -1 11.2101  2.8838   1
 -14   1   1 4.82833 2.50410   5
 -14   1   1 11.0846  2.2210  10
 -14   1   1 7.85150 2.84407   3
 -13  -1   1 3.72372 2.30490   5
 -13  -1   1 3.70746 1.78659  10
  13  -1  -1 6.36870 2.43588   1
 -13  -1   1 1.11230 2.35588   3
  13   1  -1 6.65641 2.37942   1
 -13   1   1 -1.3207  1.8617   5
 -13   1   1 5.38900 2.42976   3
 -13   1   1 1.54103 1.57847  10
  12  -1  -1 15.2453  2.6724   1
 -12  -1   1 19.9339  2.4005  10
 -12  -1   1 20.7090  3.1067   3
 -12  -1   1 23.2633  2.3366   4
 -12  -1   1 18.7547  2.9791   5
 -12   1   1 23.5687  2.2532   4
 -12   1   1 14.8856  2.2928  10
 -12   1   1 19.3178  3.0182   5
  12   1  -1 19.2529  2.8543   1
 -12   1   1 23.7187  3.1004   3
 -11  -1   1 14.1675  2.6133   3
 -11  -1   1 8.66301 2.39046   5
 -11  -1   1 9.44978 1.78048   4
 -11  -1   1 8.48430 1.90572  10
  11  -1  -1 13.5065  2.5278   1
 -11   1   1 13.6298  2.6707   3
 -11   1   1 12.8025  1.8247   4
 -11   1   1 11.6024  2.0319  10
  11   1  -1 10.2612  2.3296   1
 -11   1   1 7.84043 2.30637   5
  10  -1  -1 8.55049 2.02479   1
 -10  -1   1 11.3614  2.2451   5
 -10  -1   1 10.4407  1.6994   1
 -10  -1   1 10.4167  1.7750  10
 -10  -1   1 10.7523  1.6190   4
 -10  -1   1 11.1058  2.3049   3
 -10   1   1 6.66583 1.64975   1
 -10   1   1 14.4080  2.4835   3
 -10   1   1 12.9168  2.2896   5
  10   1  -1 9.09601 1.91485   1
 -10   1   1 10.2720  1.5587   4
 -10   1   1 10.3661  1.8111  10
  -9  -1   1 107.356   3.978   4
  -9  -1   1 116.308   4.230  10
  -9  -1   1 108.040   4.295   1
  -9  -1   1 110.840   4.630   3
   9  -1  -1 113.739   4.757   1
  -9  -1   1 122.908   4.344  10
  -9  -1   1 104.027   4.880   5
  -9   1   1 111.501   4.431   1
  -9   1   1 118.851   4.833   3
   9   1  -1 116.170   4.707   1
  -9   1   1 108.988   4.204  10
  -9   1   1 110.663   5.082   5
  -9   1   1 115.969   3.820   4
  -9   1   1 106.612   4.234  10
  -8  -1   1 56.8797  3.4729   3
  -8  -1   1 58.9652  2.9201  10
  -8  -1   1 61.1909  3.4461   5
   8  -1  -1 59.1227  2.9818  10
   8  -1  -1 65.2174  3.1905   1
  -8  -1   1 57.0537  2.6425   4
   8  -1  -1 62.1755  3.0039   8
  -8  -1   1 60.5710  2.1833   2
  -8  -1   1 62.4193  2.8982  10
  -8  -1   1 64.6766  3.1901   1
  -8   1   1 63.1832  2.9967  10
  -8   1   1 60.3778  3.0378   1
  -8   1   1 62.8219  2.9289  10
  -8   1   1 53.0049  3.6102   3
  -8   1   1 50.2323  2.2057   9
  -8   1   1 62.0185  2.6366   4
   8   1  -1 55.9248  3.0989  10
   8   1  -1 62.7814  3.3183   1
  -8   1   1 60.9332  3.4532   5
   7  -1  -1 17.7969  1.8045   8
   7  -1  -1 16.9155  1.8949   1
  -7  -1   1 18.9619  1.4820   9
  -7  -1   1 17.4542  1.5264   4
   7  -1  -1 20.9034  1.9488  10
  -7  -1   1 17.5833  1.7081  10
  -7  -1   1 19.4790  1.8235   1
   7  -1  -1 18.7529  1.8599  10
  -7  -1   1 19.4170  2.1383   5
  -7  -1   1 18.6881  1.3299   2
  -7  -1   1 16.3400  1.9346   3
  -7  -1   1 15.9998  1.5946  10
  -7   1   1 15.1159  1.4274   8
  -7   1   1 14.8184  1.9393   5
   7   1  -1 21.0767  1.9470  10
  -7   1   1 16.3982  1.6589  10
   7   1  -1 17.1599  1.8900   1
  -7   1   1 18.9680  1.6734  10
  -7   1   1 16.4312  1.9119   3
  -7   1   1 20.0433  1.5624   9
  -7   1   1 16.9632  1.7608   1
  -7   1   1 20.2183  1.4746   4
   6  -1  -1 0.73210 1.07385   1
  -6  -1   1 0.15103 1.06138   5
  -6  -1   1 -0.2622  0.8214   4
  -6  -1   1 -1.4301  0.8374  10
  -6  -1   1 0.86649 0.81677   8
   6  -1  -1 0.59844 0.89341  10
  -6  -1   1 0.01799 0.99426   3
  -6  -1   1 0.10732 0.63811  10
   6  -1  -1 0.59431 0.88234  10
   6  -1  -1 0.97997 0.97169   8
  -6  -1   1 -1.8539  0.9305   1
  -6  -1   1 0.78476 1.03056   1
  -6  -1   1 -0.3065  0.7556   9
  -6   1   1 -1.8794  0.9915   5
  -6   1   1 -1.4970  1.0888   3
  -6   1   1 -0.2676  0.7179   4
  -6   1   1 0.69634 0.56836  10
   6   1  -1 0.36797 0.89769  10
  -6   1   1 0.30547 0.82110   8
  -6   1   1 -0.3569  0.8984  10
  -6   1   1 0.14472 0.93572   1
   6   1  -1 -0.9337  0.9926   1
  -6   1   1 0.21911 0.77695   9
   5  -1  -1 253.586   6.153   1
  -5  -1   1 248.253   6.021   1
  -5  -1   1 249.271   5.812   8
  -5  -1   1 252.814   5.579   4
  -5  -1   1 248.607   6.206   3
  -5  -1   1 250.289   6.600   5
   5  -1  -1 244.922   6.126  10
   5  -1  -1 255.006   5.977   8
  -5  -1   1 252.383   6.044  10
  -5  -1   1 245.167   6.029   1
  -5  -1   1 248.081   5.654   9
   5  -1  -1 252.618   6.157  10
  -5   1   1 252.279   6.054   1
  -5   1   1 252.113   6.046  10
  -5   1   1 249.919   5.738   9
  -5   1   1 255.361   5.904   8
   5   1  -1 252.119   6.068   1
  -5   1   1 253.872   6.654   5
  -5   1   1 249.824   5.421   4
   5   1  -1 251.133   6.130  10
   5   1  -1 258.691   6.588   5
  -4  -1   1 2.24597 0.77730   4
  -4  -1   1 2.73121 0.96392   3
   4  -1  -1 3.23747 0.99846   1
   4  -1  -1 3.67565 0.92761   8
  -4  -1   1 2.15508 0.77994   9
   4  -1  -1 1.82294 0.87628  10
  -4  -1   1 2.17380 0.86606  10
  -4  -1   1 2.46088 0.98928   5
  -4  -1   1 2.09117 0.99024   1
  -4  -1   1 2.84735 0.82801   8
  -4   1   1 1.90799 0.79049   8
   4   1  -1 3.10139 0.91897   1
  -4   1   1 3.36493 0.83801  10
  -4   1   1 3.21465 0.82954   9
  -4   1   1 1.59255 0.87121   1
  -4   1   1 2.65962 1.01360   5
   4   1  -1 2.31847 0.83744  10
  -4   1   1 0.18418 0.49600  10
   3  -1  -1 1148.11   22.31   1
  -3  -1   1 1167.03   21.97   8
  -3  -1   1 1182.28   22.77  10
   3  -1  -1 1192.71   22.85  10
  -3  -1   1 1173.35   22.16   9
   3  -1  -1 1176.68   22.00   8
  -3  -1   1 1170.07   22.32   1
  -3  -1   1 1160.21   23.04   3
  -3  -1   1 1172.28   23.65   5
  -3   1   1 1176.18   21.99   8
   3   1  -1 1184.61   22.35   1
  -3   1   1 1155.64   22.20   9
   3   1  -1 1184.32   23.65   5
  -3   1   1 1177.64   22.76  10
   3   1  -1 1175.15   22.80  10
  -3   1   1 1188.34   23.72   5
  -3   1   1 1178.07   22.31   1
  -3   1   1 1004.34   22.67  10
   2  -1  -1 2970.49   64.88   8
   2  -1  -1 3640.37   67.25   1
   2  -1  -1 3190.61   67.41  10
  -2  -1   1 3532.00   66.90  10
  -2  -1   1 3657.26   65.42   9
  -2  -1   1 3423.04   66.29   1
   2  -1  -1 3597.80   67.45  10
  -2   1   1 3607.56   66.35   9
   2   1  -1 3560.21   67.95  10
  -2   1   1 3540.10   65.42   1
  -2   1   1 3671.78   68.09  10
   2   1  -1 3651.11   70.86   5
  -2   1   1 3702.02   65.32   8
   2   1  -1 3467.91   66.62   1
   0  -1  -1 -0.8646  0.1057   6
   0  -1  -1 -1.0390  0.0772  10
   0  -1  -1 -1.0524  0.1135   8
   0  -1  -1 -1.0848  0.1116  10
   0  -1   1 -1.1881  0.1605   1
   0  -1   1 -1.0005  0.1399  10
   0  -1   1 -1.1359  0.1118   9
   0  -1   1 -1.1937  0.0834  10
   0   1  -1 -1.3500  0.1379   7
   0   1   1 -0.9376  0.0985  10
   0   1   1 -1.0745  0.1244   8
   0   1   1 -1.2168  0.1018   9
   0   1  -1 -1.2027  0.0998  10
   0   1  -1 -1.0791  0.0517  10
   0   1   1 -1.0520  0.1385   1
   0   1   1 -1.3969  0.1228  10
   1  -1   1 -0.1766  0.1513  10
   1  -1   1 0.05746 0.17874   1
  -1  -1  -1 0.00443 0.14417  10
   1   1   1 -0.3501  0.1939   6
  -1   1  -1 -0.1967  0.2085   6
   1   1   1 0.02557 0.14797   1
   1   1   1 -0.0718  0.1261  10
  -1   1  -1 -0.0856  0.1424  10
   2  -1   1 40.2056  1.5203   5
  -2  -1  -1 39.0671  1.6349   5
   2  -1   1 37.7876  1.2228   1
   2  -1   1 34.0406  1.1270   8
  -2  -1  -1 37.7359  1.1220  10
   2  -1   1 31.0405  1.0123   9
  -2  -1  -1 37.9376  1.1021   8
  -2  -1  -1 37.0582  1.1207  10
  -2  -1  -1 35.7760  1.4295   7
  -2  -1  -1 35.2549  1.0908  10
   2  -1   1 35.9058  1.1948  10
  -2   1  -1 37.4753  1.5755   5
   2   1   1 37.1165  1.1611   1
  -2   1  -1 35.9701  1.1367  10
  -2   1  -1 39.0309  1.5506   7
   2   1   1 38.1004  1.5698   5
  -2   1  -1 38.7465  1.2089  10
   2   1   1 35.7388  1.1445  10
  -3  -1  -1 825.035  16.285   7
  -3  -1  -1 837.307  16.131  10
   3  -1   1 846.930  16.238  10
   3  -1   1 836.772  15.652   8
   3  -1   1 823.140  15.888   1
  -3  -1  -1 843.014  16.117  10
  -3  -1  -1 812.849  16.838   3
  -3  -1  -1 840.514  15.553   8
   3  -1   1 839.780  15.761   9
   3  -1   1 837.922  17.198   5
  -3  -1  -1 822.395  16.056   4
   3   1   1 839.454  15.677   9
   3   1   1 832.550  17.218   5
   3   1   1 839.226  16.201  10
  -3   1  -1 826.662  16.399   6
  -3   1  -1 847.966  16.158  10
  -3   1  -1 834.400  15.595   8
  -3   1  -1 834.590  17.223   5
  -3   1  -1 850.287  16.187  10
  -3   1  -1 809.340  16.885   3
   3   1   1 815.157  15.825   1
  -3   1  -1 829.729  15.987   4
   4  -1   1 542.453  10.742   8
  -4  -1  -1 546.232  11.056   4
  -4  -1  -1 548.453  10.993  10
  -4  -1  -1 542.190  11.302   7
   4  -1   1 563.922  11.160  10
   4  -1   1 559.774  12.045   5
  -4  -1  -1 536.401  11.656   3
  -4  -1  -1 549.169  10.864   2
  -4  -1  -1 549.466  11.022  10
   4  -1   1 551.118  10.942   1
  -4  -1  -1 562.188  10.638   8
   4   1   1 546.706  12.032   5
  -4   1  -1 530.696  10.750   1
  -4   1  -1 536.341  11.733   3
   4   1   1 552.191  11.118  10
  -4   1  -1 557.192  10.660   8
   4   1   1 545.542  10.884   1
  -4   1  -1 545.437  10.887   2
  -4   1  -1 551.423  11.019  10
  -4   1  -1 551.888  11.058  10
  -4   1  -1 544.535  10.985   4
  -4   1  -1 540.644  12.042   5
  -5  -1  -1 440.698  10.357   5
  -5  -1  -1 438.621   9.242  10
  -5  -1  -1 441.302   9.368   4
   5  -1   1 460.414  10.362   5
   5  -1   1 435.601   9.081   8
   5  -1   1 433.353   9.246   1
  -5  -1  -1 454.367   9.285  10
  -5  -1  -1 441.453   9.111   2
   5  -1   1 447.680   9.442  10
  -5  -1  -1 439.341   9.011   1
  -5  -1  -1 425.759   9.921   3
  -5  -1  -1 446.097   8.923   8
  -5   1  -1 437.547  10.063   3
  -5   1  -1 444.267   9.146   2
  -5   1  -1 441.156   9.279   4
  -5   1  -1 442.903   9.295  10
  -5   1  -1 448.927   8.948   8
   5   1   1 438.745   9.243   1
   5   1   1 451.712   9.412  10
   5   1   1 438.325  10.307   5
  -5   1  -1 441.155   9.259  10
  -5   1  -1 453.394  10.399   5
  -5   1  -1 444.920   9.050   1
  -6  -1  -1 296.793   6.648   1
   6  -1   1 301.227   7.058  10
  -6  -1  -1 300.041   6.724   2
  -6  -1  -1 305.755   7.071   4
  -6  -1  -1 305.984   6.873  10
   6  -1   1 306.686   6.819   8
   6  -1   1 297.379   6.974   1
  -6  -1  -1 301.930   6.843  10
  -6  -1  -1 294.672   7.923   5
  -6  -1  -1 311.330   6.621   8
  -6  -1  -1 291.072   7.534   3
   6   1   1 301.424   6.940   1
   6   1   1 308.737   7.077  10
  -6   1  -1 303.350   6.618   8
  -6   1  -1 308.620   7.997   5
  -6   1  -1 307.564   6.879  10
  -6   1  -1 309.180   6.920  10
  -6   1  -1 304.736   6.941   4
  -6   1  -1 308.479   6.810   2
  -6   1  -1 306.062   6.727   1
   7  -1   1 319.487   7.487   8
   7  -1   1 327.579   7.751   1
  -7  -1  -1 329.043   7.768   4
  -7  -1  -1 337.406   8.536   3
   7  -1   1 331.046   7.835  10
   7  -1   1 325.266   7.795  10
  -7  -1  -1 338.451   7.591  10
  -7  -1  -1 317.278   7.281   1
  -7  -1  -1 328.581   7.341   2
  -7  -1  -1 330.917   7.244   8
  -7  -1  -1 325.124   7.523  10
  -7  -1  -1 333.660   8.843   5
  -7   1  -1 332.285   8.569   3
  -7   1  -1 324.105   7.336   1
   7   1   1 338.838   7.807  10
  -7   1  -1 322.224   8.789   5
  -7   1  -1 331.038   7.432   2
  -7   1  -1 326.664   7.261   8
  -7   1  -1 325.026   7.542  10
   7   1   1 332.652   7.728   1
  -7   1  -1 340.658   7.619  10
  -7   1  -1 330.906   7.645   4
  -8  -1  -1 20.9178  2.3546   5
  -8  -1  -1 18.9105  2.3257   3
  -8  -1  -1 22.5471  1.6508   1
   8  -1   1 22.6342  1.9170   8
   8  -1   1 18.3081  1.9429   1
   8  -1   1 21.3025  1.9287  10
  -8  -1  -1 19.5300  1.5289   8
  -8  -1  -1 17.3378  1.5973  10
  -8  -1  -1 16.9808  1.6039   2
   8  -1   1 20.9869  1.9167  10
  -8  -1  -1 19.6397  1.6025  10
  -8  -1  -1 16.9167  1.8424   4
  -8   1  -1 19.4319  1.5964   1
   8   1   1 16.8662  1.8154   1
  -8   1  -1 15.8016  2.2561   3
  -8   1  -1 19.9615  1.8297   4
  -8   1  -1 19.4700  1.6013  10
   8   1   1 23.2699  1.9888  10
  -8   1  -1 17.0442  1.6117   2
  -8   1  -1 17.4926  1.6173  10
  -8   1  -1 17.7019  2.1706   5
  -8   1  -1 19.2101  1.5292   8
  -9  -1  -1 403.280  11.342   5
  -9  -1  -1 437.628   9.508   2
   9  -1   1 418.376  10.143   1
  -9  -1  -1 428.611   9.340   8
  -9  -1  -1 430.518   9.979   4
  -9  -1  -1 428.373   9.754  10
  -9  -1  -1 423.156  11.002   3
  -9  -1  -1 432.290   9.774  10
  -9   1  -1 411.105   9.718  10
  -9   1  -1 427.521  11.017   3
   9   1   1 429.657  10.134   1
  -9   1  -1 430.626   9.802  10
  -9   1  -1 420.877  11.511   5
  -9   1  -1 437.121   9.418   8
  -9   1  -1 429.455   9.860   4
  10  -1   1 8.22961 1.79686   1
 -10  -1  -1 7.73452 1.69466   4
 -10  -1  -1 6.60013 2.09021   3
 -10  -1  -1 5.96799 1.22839  10
 -10  -1  -1 5.46115 1.39880   2
 -10  -1  -1 7.52290 1.42193  10
 -10  -1  -1 2.23125 1.85369   5
 -10   1  -1 7.67400 1.31480  10
 -10   1  -1 7.18212 2.30594   3
 -10   1  -1 6.68289 1.97895   5
  10   1   1 6.47880 1.78986   1
 -10   1  -1 8.74394 1.67266   4
 -10   1  -1 5.50328 1.38210  10
 -11  -1  -1 41.5901  3.8057   3
 -11  -1  -1 38.3130  3.7498   5
 -11  -1  -1 46.6713  3.4154   4
 -11  -1  -1 40.7870  2.5469   2
 -11  -1  -1 34.5414  2.4254  10
  11  -1   1 34.5861  3.0677   1
 -11   1  -1 44.1135  3.6057   5
 -11   1  -1 49.4836  3.2281   4
 -11   1  -1 40.8507  3.6769   3
  11   1   1 44.0181  3.2894   1
 -11   1  -1 31.1622  2.3594  10
 -12  -1  -1 -1.2390  1.6383   4
 -12  -1  -1 1.15435 1.34280  10
 -12  -1  -1 -1.9527  1.6800   5
  12  -1   1 1.06902 1.84483   1
 -12  -1  -1 -1.3527  2.2217   3
  12   1   1 -1.4536  1.8075   1
 -12   1  -1 0.46625 1.61625   4
 -12   1  -1 -0.1359  1.8765   5
 -12   1  -1 -0.7851  2.0539   3
 -12   1  -1 -0.4109  1.2046  10
  13  -1   1 1.05786 1.92312   1
 -13  -1  -1 1.71653 1.39944  10
 -13  -1  -1 2.43839 1.91537   4
 -13  -1  -1 0.99704 2.25545   3
 -13  -1  -1 2.09207 2.16529   5
 -13   1  -1 0.11766 1.34022  10
  13   1   1 -0.8166  1.8384   1
 -13   1  -1 0.12106 1.72905   4
 -13   1  -1 -0.1176  1.9465   5
 -13   1  -1 0.56832 2.50259   3
 -14  -1  -1 3.16774 2.47163   5
  14  -1   1 1.35784 2.18455   1
 -14  -1  -1 1.85495 2.11774   4
 -14  -1  -1 2.49267 2.76966   3
 -14  -1  -1 0.83453 1.43506  10
 -14   1  -1 0.06481 1.41302  10
  14   1   1 2.00583 2.21102   1
 -14   1  -1 1.46397 1.83807   4
 -14   1  -1 -0.5252  2.7251   3
 -14   1  -1 0.19404 2.25139   5
 -15  -1  -1 -3.3523  2.7039   3
  15  -1   1 2.40976 2.51554   1
 -15  -1  -1 0.42375 1.33346  10
  15   1   1 3.50814 2.50980   1
 -15   1  -1 1.96382 2.98262   3
 -15   1  -1 -0.5997  1.3112  10
  16  -1   1 24.0466  3.7022   1
 -16  -1  -1 27.7278  2.2729  10
 -16  -1  -1 25.4063  4.3926   3
  16   1   1 29.1869  3.8977   1
 -16   1  -1 25.9459  4.4342   3
 -16   1  -1 27.6409  2.2925  10
 -17  -1  -1 83.9415  6.7417   3
  17  -1   1 63.9254  5.5168   1
 -17   1  -1 80.7215  6.8548   3
  17   1   1 83.7375  5.7444   1
 -17  -2   1 25.9431  4.3721   3
  17  -2  -1 28.8482  4.2778   1
 -17  -2   1 19.1041  2.5664  10
 -17   2   1 21.0942  4.3471   3
  17   2  -1 20.2013  3.7756   1
 -17   2   1 23.9527  2.7808  10
 -16  -2   1 19.8925  2.6372  10
  16  -2  -1 21.8177  3.7660   1
 -16  -2   1 22.2630  3.9660   3
 -16   2   1 22.1575  4.2365   3
  16   2  -1 24.5106  3.9135   1
 -16   2   1 22.2522  2.7519  10
 -15  -2   1 7.50501 2.04892  10
 -15  -2   1 9.91887 3.23441   3
  15  -2  -1 8.78832 2.82861   1
 -15   2   1 9.83937 3.08968   3
  15   2  -1 7.81769 2.85610   1
 -15   2   1 7.96098 2.09434  10
 -14  -2   1 8.50095 2.01679  10
 -14  -2   1 13.6987  3.0514   5
  14  -2  -1 10.1936  2.8812   1
 -14  -2   1 6.98696 2.67139   3
  14   2  -1 8.64439 2.79938   1
 -14   2   1 5.90796 2.64244   5
 -14   2   1 7.41144 2.87547   3
 -14   2   1 8.72528 2.04430  10
 -13  -2   1 1.14379 2.32903   3
  13  -2  -1 -0.8431  2.0048   1
 -13  -2   1 -2.0140  1.4617   4
 -13  -2   1 0.56639 2.17539   5
 -13  -2   1 0.32967 1.60445  10
 -13   2   1 0.12349 1.61300  10
 -13   2   1 1.68378 2.45913   3
 -13   2   1 3.31173 2.34155   5
  13   2  -1 -1.7098  2.0235   1
 -12  -2   1 3.34793 2.10589   5
 -12  -2   1 2.46294 2.16610   3
 -12  -2   1 1.66134 1.60789   4
  12  -2  -1 2.00568 2.03021   1
 -12  -2   1 0.02664 1.58690  10
  12   2  -1 -0.6232  1.9392   1
 -12   2   1 3.09279 2.11881   5
 -12   2   1 -2.1054  1.4564  10
 -12   2   1 2.59981 2.38013   3
 -11  -2   1 4.48322 2.10010   5
 -11  -2   1 7.22727 1.79174   4
 -11  -2   1 5.06533 1.68481  10
 -11  -2   1 4.63577 2.05560   3
  11  -2  -1 6.01727 2.20487   1
 -11   2   1 4.94740 1.73689  10
 -11   2   1 8.13891 2.30354   3
 -11   2   1 8.12073 2.31679   5
  11   2  -1 5.19660 2.00123   1
 -11   2   1 8.30775 1.59801   4
 -10  -2   1 4.38495 1.96948   3
 -10  -2   1 6.30518 2.01633   5
 -10  -2   1 5.80728 1.58891   4
 -10  -2   1 7.27651 1.64416  10
  10  -2  -1 7.42461 2.00245   1
 -10  -2   1 6.39388 1.52629   1
 -10   2   1 11.3180  1.7537   1
  10   2  -1 7.54986 1.97676   1
 -10   2   1 7.10816 1.42546   4
 -10   2   1 7.45255 1.70370  10
 -10   2   1 3.88755 1.89737   5
 -10   2   1 6.22229 2.15225   3
  -9  -2   1 39.4656  2.6595  10
  -9  -2   1 45.4611  2.8470   4
  -9  -2   1 41.8408  2.6184  10
  -9  -2   1 43.5667  2.9394   1
  -9  -2   1 43.9014  3.4784   3
   9  -2  -1 45.3964  3.0576   8
  -9  -2   1 41.3635  3.4547   5
   9  -2  -1 37.2742  2.9696   1
  -9  -2   1 42.6983  2.0095   2
   9   2  -1 39.9271  2.8894   1
  -9   2   1 36.3521  2.7034   1
  -9   2   1 40.1030  3.1641   5
  -9   2   1 44.8434  3.4163   3
  -9   2   1 42.0266  2.5637  10
  -9   2   1 48.7522  2.4813   4
  -9   2   1 32.8813  2.6672  10
  -8  -2   1 93.4559  3.4081   4
  -8  -2   1 88.1459  3.4822  10
  -8  -2   1 95.5774  4.1168   3
  -8  -2   1 87.7126  4.1532   5
   8  -2  -1 87.7377  3.6715  10
   8  -2  -1 84.4943  3.8472   1
   8  -2  -1 87.6513  3.5737   8
  -8  -2   1 88.8680  3.5752  10
  -8  -2   1 88.5643  2.7032   2
   8  -2  -1 97.9836  3.8219  10
  -8  -2   1 95.5127  3.7847   1
  -8   2   1 88.7141  3.5832  10
  -8   2   1 89.2831  3.5621  10
  -8   2   1 87.2613  3.0705   4
   8   2  -1 89.7395  3.8888   1
  -8   2   1 81.2004  3.9508   3
  -8   2   1 94.9428  3.6970   1
   8   2  -1 95.8254  3.8279  10
  -8   2   1 88.8410  2.9638   9
  -8   2   1 83.7593  4.0501   5
   7  -2  -1 10.1104  1.5097   8
   7  -2  -1 10.9748  1.5765  10
  -7  -2   1 10.3491  1.5196   1
  -7  -2   1 12.2911  1.6032   1
  -7  -2   1 12.7322  1.4450  10
  -7  -2   1 10.0303  0.9853   2
   7  -2  -1 12.8694  1.6172  10
  -7  -2   1 9.47416 1.41733  10
  -7  -2   1 12.8338  1.4249   4
   7  -2  -1 10.8385  1.5847   1
  -7  -2   1 9.32908 1.68898   5
  -7  -2   1 5.79723 0.99572   8
  -7  -2   1 11.5278  1.7573   3
  -7  -2   1 12.7971  1.2194   9
  -7   2   1 12.5590  1.2687   9
  -7   2   1 10.1597  1.1850   4
  -7   2   1 9.18360 1.68060   3
  -7   2   1 12.1450  1.8529   5
  -7   2   1 10.4203  1.4736  10
   7   2  -1 9.69922 1.52123  10
  -7   2   1 8.87905 1.50835   1
   7   2  -1 10.5586  1.5719   1
  -7   2   1 12.1256  1.3724   8
  -7   2   1 7.54161 1.22029  10
   6  -2  -1 165.603   4.840  10
   6  -2  -1 163.484   4.900   1
  -6  -2   1 162.107   4.528   8
  -6  -2   1 175.358   4.792   1
  -6  -2   1 179.520   4.974   3
  -6  -2   1 173.345   5.333   5
  -6  -2   1 172.947   4.486   4
  -6  -2   1 170.887   4.785   1
   6  -2  -1 167.385   4.677   8
  -6  -2   1 166.946   4.296   9
  -6  -2   1 172.588   4.798  10
  -6   2   1 168.869   5.049   3
  -6   2   1 173.642   4.145   4
   6   2  -1 167.051   4.898   1
   6   2  -1 170.608   4.824  10
  -6   2   1 160.706   5.258   5
  -6   2   1 171.653   4.783  10
  -6   2   1 165.071   4.769   1
  -6   2   1 172.572   4.404   9
  -6   2   1 175.171   4.585   8
  -5  -2   1 13.5524  1.3114   8
  -5  -2   1 14.4186  1.4146   3
  -5  -2   1 14.8547  1.1934   9
   5  -2  -1 11.9537  1.2794   8
  -5  -2   1 12.5029  1.3955   1
   5  -2  -1 12.5117  1.3985   1
  -5  -2   1 13.0044  1.3455  10
  -5  -2   1 14.9519  1.2929   4
  -5  -2   1 12.9100  1.5186   5
   5  -2  -1 11.7049  1.3572  10
  -5   2   1 13.5776  1.4504   1
   5   2  -1 13.4395  1.5048   5
  -5   2   1 11.8223  1.5105   5
  -5   2   1 13.1863  1.3319  10
   5   2  -1 14.6570  1.4467   1
  -5   2   1 16.1559  1.3015   9
  -5   2   1 11.6229  1.2267   8
   5   2  -1 11.3553  1.2882  10
  -5   2   1 13.3858  0.9901   4
   4  -2  -1 1.22467 0.83491  10
  -4  -2   1 1.18627 0.84726  10
  -4  -2   1 1.09022 0.86609   3
   4  -2  -1 1.45965 0.89226   1
  -4  -2   1 1.80930 0.93737   5
  -4  -2   1 1.70198 0.91971   1
   4  -2  -1 0.80833 0.85901   8
  -4  -2   1 1.07323 0.75039   9
  -4  -2   1 1.65178 0.83125   8
  -4  -2   1 1.14606 0.84651   4
  -4  -2   1 0.14716 0.50789  10
  -4   2   1 -0.1011  0.9042   1
  -4   2   1 1.48916 0.78304   9
  -4   2   1 -0.3728  0.6516  10
  -4   2   1 0.06512 0.72577  10
   4   2  -1 -0.4707  0.8308  10
   4   2  -1 0.48352 0.81366   5
  -4   2   1 0.07762 0.78854   8
  -4   2   1 0.45371 0.94859   5
   4   2  -1 0.94044 0.86635   1
   3  -2  -1 365.372   7.530   8
  -3  -2   1 373.003   7.796  10
  -3  -2   1 377.231   7.743   1
  -3  -2   1 351.988   7.629   3
   3  -2  -1 360.884   7.816  10
  -3  -2   1 362.895   8.119   5
  -3  -2   1 312.206   7.639  10
  -3  -2   1 366.925   7.472   9
   3  -2  -1 364.709   7.697   1
   3   2  -1 366.127   7.720   1
  -3   2   1 366.190   7.525   8
  -3   2   1 362.222   7.659   1
   3   2  -1 360.485   7.759  10
  -3   2   1 361.328   7.741  10
   3   2  -1 360.089   8.101   5
  -3   2   1 363.371   7.816  10
  -3   2   1 359.890   7.539   9
   2  -2  -1 9819.33  181.96   1
  -2  -2   1 9686.21  181.42   9
   2  -2  -1 9780.05  185.97  10
  -2  -2   1 9478.65  181.80   1
  -2  -2   1 9700.77  191.33   5
   2  -2  -1 9999.99  178.62   8
  -2  -2   1 9779.93  185.64  10
  -2  -2   1 9694.90  185.74  10
   2   2  -1 9674.35  191.03   5
   2   2  -1 9576.61  181.64   1
  -2   2   1 9595.61  180.33   1
  -2   2   1 9613.93  180.93   9
  -2   2   1 9219.31  184.97  10
   2   2  -1 9796.82  185.90  10
  -2   2   1 9699.41  185.73  10
  -1  -2   1 70.5592  2.0676   1
   1  -2  -1 77.0839  2.1041   1
  -1  -2   1 88.9123  2.0713  10
   1   2  -1 87.0443  2.0831  10
  -1   2   1 67.2932  2.0405  10
   1   2  -1 64.5389  1.9690   1
   0  -2   1 -0.5841  0.2076  10
   0  -2  -1 -0.5664  0.2145  10
   0  -2  -1 -0.4379  0.2095   8
   0  -2   1 -0.6130  0.2152   9
   0   2   1 -0.8494  0.2137   9
   0   2  -1 -0.5807  0.1923  10
   0   2   1 -0.7838  0.1758  10
  -1   2  -1 125.766   2.966  10
   1   2   1 147.785   2.997  10
  -2  -2  -1 5671.16  107.63   7
   2  -2   1 5745.36  107.20   1
  -2  -2  -1 5790.85  109.70  10
   2  -2   1 5851.66  105.83   8
   2  -2   1 5707.28  109.59  10
  -2  -2  -1 5592.05  107.72   4
  -2  -2  -1 5877.42  109.57  10
  -2   2  -1 5794.13  114.24   5
  -2   2  -1 5895.07  109.56  10
   2   2   1 5876.16  110.13  10
  -2   2  -1 5471.00  108.39   6
  -2   2  -1 5589.84  112.00   3
   2   2   1 5735.70  114.68   5
  -2   2  -1 5773.20  109.81  10
   2   2   1 5648.36  106.98   1
  -3  -2  -1 393.332   7.791  10
  -3  -2  -1 375.982   8.562   5
  -3  -2  -1 370.345   7.920   7
  -3  -2  -1 371.503   8.238   3
  -3  -2  -1 382.205   7.897   4
   3  -2   1 377.961   7.755   1
  -3  -2  -1 385.501   7.775  10
   3  -2   1 382.169   7.893  10
   3  -2   1 384.908   7.609   8
   3   2   1 370.911   7.660   1
  -3   2  -1 391.080   8.561   5
   3   2   1 378.733   7.487   9
  -3   2  -1 378.005   7.762   4
  -3   2  -1 387.694   7.856  10
  -3   2  -1 374.522   7.671   1
  -3   2  -1 386.395   7.821  10
  -3   2  -1 387.133   8.088   6
  -3   2  -1 385.550   7.571   8
   3   2   1 384.573   7.819  10
  -3   2  -1 378.334   8.382   3
   3   2   1 388.886   8.566   5
   4  -2   1 21.2724  1.3274   8
   4  -2   1 23.9050  1.4171  10
  -4  -2  -1 21.5069  1.2449  10
   4  -2   1 20.8167  1.5803   1
  -4  -2  -1 20.3675  1.5767   3
  -4  -2  -1 21.1331  1.2395   8
  -4  -2  -1 19.4416  1.2669  10
  -4  -2  -1 21.1953  1.3351   1
  -4  -2  -1 21.6535  1.4312   2
  -4  -2  -1 22.1358  1.7618   4
  -4  -2  -1 24.2010  1.7143   7
   4   2   1 24.0900  1.3483  10
  -4   2  -1 20.5974  1.4161   2
  -4   2  -1 21.6848  1.3100   8
  -4   2  -1 22.2672  1.2316  10
  -4   2  -1 21.8833  1.6264   3
   4   2   1 21.5039  1.6592   5
  -4   2  -1 21.5032  1.5092   4
  -4   2  -1 22.1078  1.8367   5
  -4   2  -1 20.5674  1.3417  10
  -4   2  -1 21.6354  1.4445   1
   4   2   1 19.6324  1.5075   1
  -4   2  -1 25.2368  1.8604   6
  -5  -2  -1 433.542   9.202   4
  -5  -2  -1 417.347   8.673   8
   5  -2   1 428.131   9.224  10
  -5  -2  -1 432.067   8.850   2
  -5  -2  -1 417.907   9.006  10
  -5  -2  -1 413.608   9.674   3
  -5  -2  -1 433.432   9.036  10
   5  -2   1 435.637   9.100   1
  -5  -2  -1 422.203  10.107   5
   5  -2   1 422.785   8.861   8
  -5  -2  -1 433.296   9.347   7
  -5  -2  -1 425.531   8.795   1
   5   2   1 433.400  10.087   5
  -5   2  -1 418.407   9.759   3
  -5   2  -1 433.260   9.127  10
  -5   2  -1 434.929   9.063  10
   5   2   1 430.785   9.135  10
  -5   2  -1 427.097  10.085   5
   5   2   1 425.522   9.017   1
  -5   2  -1 432.038   8.865   1
  -5   2  -1 438.041   8.785   8
  -5   2  -1 428.774   8.926   2
  -5   2  -1 428.286   8.979   4
   6  -2   1 48.9365  2.4497   1
   6  -2   1 47.7629  2.2731   8
  -6  -2  -1 52.2094  2.2233   2
   6  -2   1 50.1924  2.3114  10
  -6  -2  -1 53.0855  2.1124  10
  -6  -2  -1 50.8024  2.8574   3
  -6  -2  -1 52.2630  2.0550   8
  -6  -2  -1 53.2865  2.1495   1
  -6  -2  -1 48.6991  2.7483   5
  -6  -2  -1 53.0290  2.1400  10
  -6  -2  -1 51.1806  2.5329   4
  -6   2  -1 54.2525  2.1819  10
  -6   2  -1 51.0880  2.0601   8
  -6   2  -1 52.1590  2.2018   1
  -6   2  -1 49.3757  2.3010   4
   6   2   1 52.9360  2.2689  10
  -6   2  -1 52.5317  2.1281  10
  -6   2  -1 50.5086  2.1545   2
  -6   2  -1 56.5307  2.8293   5
   6   2   1 46.6997  2.3691   1
  -6   2  -1 52.2411  2.7996   3
  -7  -2  -1 332.508   7.419   8
  -7  -2  -1 329.731   7.462   1
   7  -2   1 332.612   7.961   1
   7  -2   1 348.028   7.781   8
  -7  -2  -1 345.191   7.769  10
   7  -2   1 344.524   8.090  10
  -7  -2  -1 343.853   7.768  10
  -7  -2  -1 344.083   8.020   4
  -7  -2  -1 341.849   8.688   3
  -7  -2  -1 332.436   7.512   2
  -7  -2  -1 330.471   9.012   5
  -7   2  -1 347.339   9.076   5
  -7   2  -1 336.049   7.802   4
   7   2   1 342.330   7.980   1
  -7   2  -1 346.378   7.846  10
  -7   2  -1 341.293   7.801  10
   7   2   1 335.636   7.946  10
  -7   2  -1 339.455   7.589   1
  -7   2  -1 343.002   7.523   8
  -7   2  -1 328.594   8.757   3
  -8  -2  -1 52.8885  3.5729   3
  -8  -2  -1 60.3804  2.6542   2
  -8  -2  -1 58.2001  2.5186  10
  -8  -2  -1 58.6927  2.5711  10
  -8  -2  -1 55.8428  3.4767   5
   8  -2   1 60.4896  2.9030  10
   8  -2   1 59.4386  2.9313  10
   8  -2   1 60.7019  2.8242   8
  -8  -2  -1 59.1184  2.4665   1
   8  -2   1 48.9082  2.9977   1
  -8  -2  -1 57.9862  2.4548   8
  -8  -2  -1 62.6018  3.1067   4
  -8   2  -1 52.9448  3.2635   5
   8   2   1 57.7700  2.8412  10
  -8   2  -1 59.1123  2.4426   8
  -8   2  -1 57.9053  2.5513  10
  -8   2  -1 51.6363  3.3798   3
  -8   2  -1 58.5550  2.5359  10
  -8   2  -1 56.3169  2.5096   1
  -8   2  -1 58.3814  2.8455   4
   8   2   1 63.9530  3.1231   1
  -9  -2  -1 102.774   3.362   8
  -9  -2  -1 89.2915  4.5119   5
  -9  -2  -1 104.730   3.558  10
  -9  -2  -1 103.823   4.759   3
   9  -2   1 102.124   4.097   1
  -9  -2  -1 99.5394  3.4871   2
  -9  -2  -1 102.865   3.595  10
  -9  -2  -1 98.2651  4.0474   4
  -9   2  -1 97.6078  4.5856   5
  -9   2  -1 100.109   3.524  10
  -9   2  -1 104.209   3.430   8
  -9   2  -1 105.359   3.960   4
  -9   2  -1 96.4258  3.5428  10
  -9   2  -1 98.5911  4.5929   3
   9   2   1 101.666   4.006   1
 -10  -2  -1 6.66148 2.20367   3
 -10  -2  -1 8.48845 1.48635  10
 -10  -2  -1 8.22781 1.79174   4
 -10  -2  -1 9.40983 1.46332   2
  10  -2   1 8.79783 1.86393   1
 -10  -2  -1 10.4759  2.1918   5
 -10  -2  -1 10.1552  1.4454  10
 -10   2  -1 10.2624  1.7071   4
 -10   2  -1 7.96603 1.48882  10
 -10   2  -1 7.95382 1.36980  10
 -10   2  -1 8.99758 2.20491   5
  10   2   1 11.0839  1.9116   1
 -10   2  -1 9.48586 2.41628   3
 -11  -2  -1 27.5589  3.1243   3
  11  -2   1 25.0523  2.7272   1
 -11  -2  -1 28.0488  2.2027   2
 -11  -2  -1 24.0660  2.4827   4
 -11  -2  -1 33.2937  3.5323   5
 -11  -2  -1 28.4786  2.3095  10
 -11   2  -1 25.9926  2.2243  10
 -11   2  -1 22.4727  2.9058   5
 -11   2  -1 28.8745  3.4101   3
 -11   2  -1 23.3799  2.3586   4
  11   2   1 28.8053  2.8197   1
 -12  -2  -1 96.2608  5.4187   3
 -12  -2  -1 89.1328  3.6693  10
 -12  -2  -1 92.7271  5.2474   5
 -12  -2  -1 90.9585  4.3563   4
  12  -2   1 90.0585  4.5732   1
  12   2   1 96.5458  4.7866   1
 -12   2  -1 90.1780  4.2222   4
 -12   2  -1 91.5058  5.1674   5
 -12   2  -1 90.9310  3.7381  10
 -12   2  -1 92.2197  5.4813   3
  13  -2   1 23.1109  3.0215   1
 -13  -2  -1 26.3930  2.3441  10
 -13  -2  -1 19.0359  3.2366   5
 -13  -2  -1 22.9970  2.8283   4
 -13  -2  -1 26.5575  3.4820   3
 -13   2  -1 24.4612  3.7231   3
 -13   2  -1 29.4867  3.7009   5
 -13   2  -1 25.9656  2.3537  10
  13   2   1 23.8500  3.0704   1
 -13   2  -1 23.9153  2.6705   4
 -14  -2  -1 41.8678  2.7311  10
 -14  -2  -1 39.8560  3.5102   4
 -14  -2  -1 44.8914  4.6664   3
  14  -2   1 42.5205  3.9830   1
 -14  -2  -1 43.9909  4.5527   5
 -14   2  -1 36.2135  2.7520  10
  14   2   1 43.1849  3.9871   1
 -14   2  -1 47.3256  4.5707   5
 -14   2  -1 39.3182  4.5955   3
 -15  -2  -1 5.20859 1.53724  10
  15  -2   1 4.92447 2.59845   1
 -15  -2  -1 6.01698 2.94969   3
 -15   2  -1 7.54901 1.70218  10
  15   2   1 2.57789 2.38916   1
 -15   2  -1 6.24408 3.16058   3
 -16  -2  -1 81.3263  6.3353   3
  16  -2   1 74.2949  5.3837   1
 -16  -2  -1 68.2247  3.0942  10
 -16   2  -1 67.7223  3.2262  10
 -16   2  -1 75.8825  6.5021   3
  16   2   1 62.6694  4.8550   1
 -17  -2  -1 8.07694 3.80812   3
  17  -2   1 7.70425 3.01619   1
  17   2   1 16.4967  3.4283   1
 -17   2  -1 13.2230  4.0354   3
  17  -3  -1 3.61367 3.06819   1
 -17  -3   1 -1.6243  2.8836   3
 -17  -3   1 -0.2643  1.6280  10
  17   3  -1 0.95912 2.76983   1
 -17   3   1 0.90656 3.30112   3
 -17   3   1 0.21876 1.74230  10
  16  -3  -1 -0.2510  2.6555   1
 -16  -3   1 -1.5589  1.6162  10
 -16  -3   1 3.94410 3.05750   3
 -16   3   1 -1.4544  3.1038   3
  16   3  -1 -0.6099  2.5716   1
 -16   3   1 2.23228 1.90888  10
  15  -3  -1 1.24778 2.41761   1
 -15  -3   1 3.36550 2.84710   3
 -15  -3   1 0.68025 1.75583  10
 -15   3   1 4.77824 1.97812  10
  15   3  -1 1.75571 2.49147   1
 -15   3   1 5.75453 3.21507   3
 -14  -3   1 16.6044  3.2977   5
 -14  -3   1 22.4110  3.5094   3
  14  -3  -1 21.2534  3.4287   1
 -14  -3   1 20.7916  2.5822  10
 -14   3   1 27.2224  2.8591  10
 -14   3   1 21.3818  3.5557   3
 -14   3   1 26.9094  3.7221   5
  14   3  -1 25.5334  3.5477   1
 -13  -3   1 3.26540 2.31158   5
 -13  -3   1 5.08838 2.51123   3
 -13  -3   1 6.26064 1.96507   4
 -13  -3   1 4.02085 1.78072  10
  13  -3  -1 4.39904 2.39993   1
 -13   3   1 3.88499 1.80325  10
 -13   3   1 0.93878 2.11124   5
 -13   3   1 5.35731 2.60770   3
  13   3  -1 4.06081 2.39353   1
 -12  -3   1 13.2781  2.1188   4
 -12  -3   1 10.0445  2.5307   3
 -12  -3   1 8.17742 1.95392  10
  12  -3  -1 8.78683 2.37162   1
 -12  -3   1 10.4505  2.5916   5
  12   3  -1 6.01570 2.26960   1
 -12   3   1 8.52972 2.70465   3
 -12   3   1 11.4087  2.0372  10
 -12   3   1 13.8376  2.8226   5
 -11  -3   1 3.95562 2.11456   3
 -11  -3   1 5.07076 1.74955  10
  11  -3  -1 3.62177 2.01836   1
 -11  -3   1 5.69851 2.16022   5
 -11  -3   1 6.95872 1.79770   4
 -11   3   1 5.19322 1.69560  10
 -11   3   1 5.50192 2.20512   3
  11   3  -1 2.51543 1.99208   1
 -11   3   1 6.52033 2.15762   5
 -11   3   1 3.72030 1.46806   4
 -10  -3   1 5.14650 1.65070  10
 -10  -3   1 5.72094 1.62960   4
  10  -3  -1 6.22952 1.92298   1
 -10  -3   1 7.09498 2.09002   5
 -10  -3   1 7.59726 2.05061   3
 -10   3   1 6.34755 2.02908   3
 -10   3   1 2.66732 1.26794   4
 -10   3   1 5.00795 1.95894   5
 -10   3   1 5.43441 1.58903  10
  10   3  -1 6.24157 1.89521   1
 -10   3   1 5.13718 1.51491   1
  -9  -3   1 26.9874  2.3377  10
   9  -3  -1 27.6215  2.4675   8
  -9  -3   1 27.0743  2.8065   5
  -9  -3   1 29.4844  1.7821   2
  -9  -3   1 32.1153  2.4358   1
  -9  -3   1 30.3006  2.3227  10
   9  -3  -1 29.8697  2.6969   1
  -9  -3   1 29.0942  2.3375   4
  -9  -3   1 28.4296  2.6505   3
   9   3  -1 29.3565  2.6723   1
  -9   3   1 27.3205  2.7905   5
  -9   3   1 30.1684  2.8631   3
  -9   3   1 32.9154  2.4964   1
  -9   3   1 26.6764  2.3528  10
  -9   3   1 31.2327  2.1699   4
   8  -3  -1 48.3376  2.8600  10
  -8  -3   1 46.0925  2.7818   1
  -8  -3   1 41.5081  3.1001   3
   8  -3  -1 49.6319  3.1521   1
  -8  -3   1 49.3352  3.3451   5
  -8  -3   1 49.3761  2.7345  10
  -8  -3   1 47.6743  2.0199   2
  -8  -3   1 47.4427  2.5901  10
  -8  -3   1 56.4119  3.0890   1
   8  -3  -1 47.8984  2.9069   8
  -8  -3   1 52.5616  2.7261   4
  -8   3   1 43.7740  2.3969   8
   8   3  -1 47.0011  3.0530   1
  -8   3   1 45.6239  2.1894   9
  -8   3   1 46.3618  3.2343   3
  -8   3   1 44.0125  2.7683   1
  -8   3   1 46.5024  2.2778   4
  -8   3   1 47.9902  2.6641  10
  -8   3   1 44.9328  3.1219   5
   8   3  -1 49.4016  2.7387  10
  -8   3   1 46.3351  2.5765  10
  -7  -3   1 1.66351 1.31688   3
  -7  -3   1 0.77278 0.81724  10
  -7  -3   1 -1.5560  1.1420   5
  -7  -3   1 -0.0639  0.6794   8
  -7  -3   1 1.07861 0.73708   2
  -7  -3   1 -0.8293  1.0155  10
  -7  -3   1 0.85572 0.77441   9
  -7  -3   1 0.71222 1.15553   1
   7  -3  -1 0.06723 1.01284  10
   7  -3  -1 -0.3140  1.1187   1
  -7  -3   1 1.43751 1.19439   1
   7  -3  -1 0.38173 1.02455   8
  -7  -3   1 1.07190 1.15746   4
  -7   3   1 -0.9472  1.1659   5
  -7   3   1 0.15819 1.08769  10
   7   3  -1 0.03478 1.18937   1
  -7   3   1 0.01710 0.81487   8
  -7   3   1 0.25526 0.61616  10
  -7   3   1 -1.3110  1.0406   1
  -7   3   1 0.28026 1.33472   3
  -7   3   1 -0.2606  0.7891   9
  -7   3   1 -1.0313  0.8185   4
   7   3  -1 0.53132 0.98860  10
  -6  -3   1 947.221  20.932   5
  -6  -3   1 957.962  19.392   1
  -6  -3   1 971.081  18.959   9
  -6  -3   1 963.440  19.817  10
  -6  -3   1 969.597  19.074   8
  -6  -3   1 941.741  19.991   3
   6  -3  -1 962.246  19.636   1
   6  -3  -1 985.416  19.281   8
  -6  -3   1 970.882  19.036   4
   6  -3  -1 965.988  19.970  10
   6   3  -1 950.528  19.537   1
  -6   3   1 969.126  19.128   8
  -6   3   1 955.505  20.993   5
  -6   3   1 984.087  19.859  10
  -6   3   1 957.548  19.437   1
  -6   3   1 982.646  19.109   9
   6   3  -1 964.919  19.835  10
  -6   3   1 974.522  18.628   4
  -5  -3   1 74.5540  2.7908   3
  -5  -3   1 78.9804  2.6823   8
   5  -3  -1 77.9329  2.9773  10
  -5  -3   1 76.9127  2.8381  10
  -5  -3   1 73.0302  2.6984   4
  -5  -3   1 74.0313  2.9261   1
  -5  -3   1 80.6777  3.1881   5
   5  -3  -1 74.1096  2.8609   8
   5  -3  -1 79.8307  3.0664   1
  -5  -3   1 76.7441  2.6046   9
   5   3  -1 79.0126  3.1559   5
   5   3  -1 75.7598  2.8492   1
  -5   3   1 77.8024  2.6185   9
  -5   3   1 77.5212  2.8372  10
  -5   3   1 82.0717  2.8164   8
  -5   3   1 75.9226  2.8703   1
  -5   3   1 79.3025  2.3018   4
  -5   3   1 74.9853  3.1561   5
   5   3  -1 76.5928  2.8198  10
  -4  -3   1 603.739  12.628  10
   4  -3  -1 611.066  12.501   1
   4  -3  -1 599.820  12.236   8
  -4  -3   1 607.388  12.447   1
  -4  -3   1 596.914  12.086   4
  -4  -3   1 581.127  12.506   3
  -4  -3   1 607.414  13.259   5
  -4  -3   1 608.877  12.158   9
   4  -3  -1 614.379  12.741  10
  -4   3   1 605.551  12.684  10
   4   3  -1 607.027  12.474   1
  -4   3   1 611.874  12.634  10
   4   3  -1 617.496  13.239   5
   4   3  -1 620.343  12.651  10
  -4   3   1 608.249  12.244   9
  -4   3   1 591.584  12.428   1
   3  -3  -1 342.180   7.510  10
  -3  -3   1 329.469   7.112   9
   3  -3  -1 340.353   7.410   1
  -3  -3   1 340.008   7.454  10
  -3  -3   1 338.636   7.761   5
  -3  -3   1 329.278   7.381  10
   3  -3  -1 343.263   7.224   8
  -3  -3   1 334.158   7.317   1
  -3   3   1 338.408   7.332   1
   3   3  -1 329.083   7.353   1
  -3   3   1 337.463   7.391  10
  -3   3   1 333.488   7.192   9
   3   3  -1 348.936   7.439  10
   3   3  -1 342.908   7.733   5
  -3   3   1 348.552   7.514  10
  -2  -3   1 2150.91   40.31   1
  -2  -3   1 2161.23   41.19  10
   2  -3  -1 2171.48   41.26  10
  -2  -3   1 2161.65   41.16  10
   2  -3  -1 2152.08   40.33   1
   2  -3  -1 2150.19   39.75   8
  -2  -3   1 2154.75   40.25   9
   2   3  -1 2171.47   42.48   5
  -2   3   1 2176.57   41.25  10
  -2   3   1 2145.25   40.29   9
  -2   3   1 2148.02   41.14  10
  -2   3   1 2098.96   40.29   1
   2   3  -1 2116.64   40.30   1
   2   3  -1 2145.68   41.15  10
   1  -3  -1 307.530   6.466   1
  -1  -3   1 302.847   6.465   1
   1  -3  -1 314.394   6.497  10
  -1  -3   1 302.296   6.315   9
  -1  -3   1 319.357   6.523  10
   1  -3  -1 309.167   5.984   6
   1   3  -1 304.247   6.446   1
   1   3  -1 306.222   6.537  10
  -1   3   1 303.422   6.427   1
  -1   3   1 315.113   6.576  10
  -1   3   1 315.161   6.360   9
   0  -3   1 2067.34   37.38  10
   0  -3  -1 1767.07   37.27  10
   0  -3  -1 1996.54   36.56   1
   0  -3   1 2044.19   36.63   1
   0   3   1 1996.14   37.39  10
   0   3  -1 2052.21   37.42  10
   0   3  -1 1831.42   36.53   9
   0   3   1 1911.32   36.53   1
   0   3  -1 1967.79   36.57   1
   1  -3   1 99.1542  2.4468   1
   1  -3   1 77.1937  2.3560  10
  -1  -3  -1 98.2921  2.4530   1
  -1  -3  -1 85.0569  2.3430  10
  -1  -3  -1 95.8434  2.3687   7
   1   3   1 98.2298  2.3888   1
  -1   3  -1 96.2034  2.4680   1
  -1   3  -1 100.551   2.319   9
  -2  -3  -1 1273.54   23.63  10
  -2  -3  -1 1231.57   23.40   7
  -2  -3  -1 1237.53   23.30   4
   2  -3   1 1255.61   23.79  10
  -2  -3  -1 1203.25   23.10   1
  -2  -3  -1 1273.89   23.70  10
   2  -3   1 1237.04   23.27   1
  -2   3  -1 1249.95   23.22   1
  -2   3  -1 1240.85   23.68  10
   2   3   1 1226.35   23.17   1
  -2   3  -1 1057.84   23.65  10
   2   3   1 1253.14   23.64  10
  -2   3  -1 1237.70   24.30   3
  -2   3  -1 1221.20   23.55   6
   3  -3   1 94.2628  2.6599  10
  -3  -3  -1 92.4716  2.8388   4
   3  -3   1 93.5060  2.6782   1
  -3  -3  -1 89.2705  2.9119   3
   3  -3   1 93.7817  2.5574   8
  -3  -3  -1 93.2926  2.5345  10
  -3  -3  -1 96.6155  2.6944   7
  -3  -3  -1 93.0501  2.4984  10
  -3  -3  -1 91.5839  2.5211   1
  -3   3  -1 87.9005  2.6604   1
  -3   3  -1 91.1219  2.7339   6
   3   3   1 89.8986  2.5571   1
  -3   3  -1 91.8188  2.6427   4
  -3   3  -1 92.2217  2.9337   3
  -3   3  -1 95.3305  2.6282  10
   3   3   1 91.3298  3.0280   5
   3   3   1 96.3818  2.5951  10
  -3   3  -1 94.9413  2.5672  10
  -4  -3  -1 91.5552  2.6031  10
   4  -3   1 95.8668  2.7044   8
   4  -3   1 94.0365  2.8286   1
  -4  -3  -1 88.5508  2.5990  10
  -4  -3  -1 90.9137  3.0670   4
  -4  -3  -1 92.5474  2.6489   1
  -4  -3  -1 87.7230  3.0925   3
   4  -3   1 91.7539  2.7998  10
  -4  -3  -1 88.8260  2.6999   2
  -4  -3  -1 93.6126  2.8877   7
   4   3   1 94.2468  3.2672   5
  -4   3  -1 91.3526  2.9404   6
  -4   3  -1 92.2733  2.7680   4
  -4   3  -1 91.4886  3.2797   3
  -4   3  -1 94.3852  2.7286  10
  -4   3  -1 96.0685  3.2491   5
   4   3   1 88.4666  2.7073   1
   4   3   1 92.3421  2.6805  10
  -4   3  -1 91.5481  2.7620   1
  -4   3  -1 89.7737  2.6991  10
  -5  -3  -1 26.3512  1.5262  10
  -5  -3  -1 27.8377  1.6116  10
  -5  -3  -1 29.4605  1.6610   2
  -5  -3  -1 28.0260  1.6400   1
   5  -3   1 25.9357  1.6318   8
  -5  -3  -1 28.2493  2.2049   3
  -5  -3  -1 26.7282  2.0754   4
   5  -3   1 32.5817  1.7887  10
  -5  -3  -1 28.4669  2.0948   5
  -5  -3  -1 29.3359  1.5709  10
  -5  -3  -1 27.8021  1.5321   8
   5  -3   1 31.0538  1.8686   1
  -5  -3  -1 25.6552  1.7274   7
  -5   3  -1 30.1531  2.1014   5
   5   3   1 26.6841  1.6423  10
  -5   3  -1 26.9932  1.7574   1
   5   3   1 25.6791  1.8661   1
  -5   3  -1 31.0194  2.4981   3
  -5   3  -1 27.5379  1.7480   4
  -5   3  -1 27.9658  1.6045  10
  -5   3  -1 29.4532  1.5770  10
  -5   3  -1 28.3575  1.5344   8
  -6  -3  -1 38.9055  1.9761   1
  -6  -3  -1 39.0695  1.8366   8
  -6  -3  -1 35.6620  2.4852   5
  -6  -3  -1 39.6988  1.9267  10
  -6  -3  -1 35.9770  2.5851   3
   6  -3   1 37.0996  2.0793  10
  -6  -3  -1 38.6972  2.0831   2
   6  -3   1 36.5683  2.1525   1
   6  -3   1 37.0409  2.0061   8
  -6  -3  -1 40.1773  1.9827   1
  -6  -3  -1 36.3494  1.8696  10
  -6  -3  -1 42.7178  2.4285   4
  -6   3  -1 35.6295  2.5291   3
  -6   3  -1 38.6206  2.0520   1
  -6   3  -1 38.7053  2.0728   4
   6   3   1 35.2584  1.9863  10
  -6   3  -1 38.8403  1.9793  10
  -6   3  -1 40.8814  2.6159   5
   6   3   1 38.7542  2.2299   1
  -6   3  -1 36.3605  1.7971   8
  -6   3  -1 39.2369  1.9203  10
  -7  -3  -1 0.78474 0.97629   2
  -7  -3  -1 0.27153 0.89955  10
  -7  -3  -1 1.33163 1.35838   5
   7  -3   1 1.15327 1.12724   1
  -7  -3  -1 1.68322 0.88412   1
   7  -3   1 0.33390 0.95218  10
  -7  -3  -1 0.67631 1.19232   4
  -7  -3  -1 2.07704 0.84869   8
   7  -3   1 -0.2387  0.9516   8
  -7  -3  -1 0.16646 0.81075  10
  -7  -3  -1 -0.8931  1.2475   3
   7   3   1 1.73708 1.16813   1
  -7   3  -1 -0.6747  1.3151   3
  -7   3  -1 -0.5208  0.7854  10
  -7   3  -1 0.00804 0.97844   4
  -7   3  -1 0.68968 1.27343   5
   7   3   1 2.38245 1.05403  10
  -7   3  -1 -0.6086  0.8668   1
  -7   3  -1 0.74418 0.81092   8
  -7   3  -1 0.72055 0.96085  10
  -8  -3  -1 219.650   5.525   1
  -8  -3  -1 226.219   5.501   8
   8  -3   1 228.600   5.930   8
   8  -3   1 218.224   6.111  10
  -8  -3  -1 215.897   5.710  10
   8  -3   1 222.253   6.126   1
  -8  -3  -1 218.461   6.974   5
  -8  -3  -1 214.594   6.626   3
  -8  -3  -1 223.191   6.182   4
  -8  -3  -1 225.321   5.719  10
  -8  -3  -1 213.004   5.543   2
  -8   3  -1 223.480   5.806  10
   8   3   1 219.837   6.097   1
  -8   3  -1 229.301   5.602   8
  -8   3  -1 213.786   5.594   1
  -8   3  -1 208.321   6.664   3
  -8   3  -1 210.301   6.881   5
  -8   3  -1 218.203   5.817   4
  -8   3  -1 225.478   5.806  10
   8   3   1 218.491   5.958  10
   9  -3   1 233.191   6.712   1
  -9  -3  -1 237.520   7.355   3
  -9  -3  -1 240.238   6.701   4
  -9  -3  -1 246.538   6.302  10
  -9  -3  -1 231.983   6.039   2
  -9  -3  -1 238.614   7.722   5
  -9  -3  -1 247.958   6.000   8
  -9  -3  -1 243.472   6.242  10
  -9   3  -1 238.390   6.326  10
  -9   3  -1 228.306   7.378   3
  -9   3  -1 246.122   6.098   8
  -9   3  -1 236.101   6.246  10
  -9   3  -1 230.301   7.608   5
   9   3   1 234.736   6.720   1
  -9   3  -1 239.751   6.372   4
 -10  -3  -1 241.060   7.611   3
 -10  -3  -1 227.081   6.243  10
 -10  -3  -1 240.556   6.097   2
 -10  -3  -1 240.111   6.308  10
 -10  -3  -1 230.462   7.899   5
 -10  -3  -1 234.890   6.817   4
  10  -3   1 229.527   6.889   1
 -10   3  -1 238.302   6.459   4
 -10   3  -1 220.717   6.295  10
 -10   3  -1 234.224   6.369  10
 -10   3  -1 230.759   7.909   5
 -10   3  -1 235.125   7.667   3
  10   3   1 232.919   6.869   1
 -11  -3  -1 15.6726  2.7491   5
  11  -3   1 13.4067  2.2667   1
 -11  -3  -1 17.2621  2.3034   4
 -11  -3  -1 15.5936  1.8653   2
 -11  -3  -1 14.7545  1.8372  10
 -11  -3  -1 17.4033  2.7185   3
 -11   3  -1 11.4948  2.5690   3
 -11   3  -1 17.3412  2.1199   4
  11   3   1 19.1573  2.4398   1
 -11   3  -1 17.2200  1.9352  10
 -11   3  -1 15.0225  2.5617   5
 -12  -3  -1 25.1055  3.3602   3
  12  -3   1 18.1948  2.6704   1
 -12  -3  -1 16.3895  2.8728   5
 -12  -3  -1 15.4905  2.3962   4
 -12  -3  -1 21.0831  2.1051  10
 -12   3  -1 17.8417  2.1028  10
 -12   3  -1 16.3556  2.8741   5
 -12   3  -1 17.3462  2.2993   4
  12   3   1 20.2143  2.6343   1
 -12   3  -1 17.1573  3.1973   3
 -13  -3  -1 7.78141 1.73323  10
 -13  -3  -1 11.5669  2.3186   4
  13  -3   1 14.4526  2.6737   1
 -13  -3  -1 12.9059  3.0572   3
  13   3   1 13.6987  2.6738   1
 -13   3  -1 12.2627  1.9611  10
 -13   3  -1 7.56301 2.53972   5
 -13   3  -1 16.8297  2.4042   4
 -13   3  -1 13.3098  3.1579   3
 -14  -3  -1 39.2070  3.6160   4
  14  -3   1 43.0704  3.9873   1
 -14  -3  -1 46.0626  4.6408   3
 -14  -3  -1 37.7260  2.6617  10
 -14   3  -1 45.9926  4.5909   5
  14   3   1 32.2919  3.6432   1
 -14   3  -1 38.6288  4.4629   3
 -14   3  -1 35.7531  2.7462  10
  15  -3   1 9.02856 2.72944   1
 -15  -3  -1 8.54122 2.58270   4
 -15  -3  -1 6.84466 3.13771   3
 -15  -3  -1 9.86265 1.70287  10
  15   3   1 4.48881 2.58217   1
 -15   3  -1 11.6822  3.6018   3
 -15   3  -1 12.2012  1.9625  10
  16  -3   1 2.20414 2.65147   1
 -16  -3  -1 0.80236 1.34125  10
 -16  -3  -1 -2.5219  2.9199   3
 -16   3  -1 1.52747 1.38738  10
 -16   3  -1 5.25662 3.43322   3
  16   3   1 -0.0873  2.3776   1
 -17  -3  -1 21.5229  4.2895   3
  17  -3   1 7.44663 3.07957   1
 -17   3  -1 15.1285  4.2422   3
  17   3   1 14.5408  3.3156   1
 -17   3  -1 9.23082 1.43364  10
 -17  -4   1 7.84622 2.05611  10
 -17  -4   1 13.1455  3.7255   3
  17  -4  -1 8.01976 3.29260   1
  17   4  -1 14.0473  3.5543   1
 -17   4   1 10.4702  2.2540  10
 -17   4   1 13.8094  4.1554   3
 -16  -4   1 1.52447 1.80155  10
  16  -4  -1 2.69500 2.90627   1
 -16  -4   1 1.36284 2.81430   3
 -16   4   1 1.30495 1.85986  10
 -16   4   1 1.71885 3.16154   3
  16   4  -1 6.44879 2.96859   1
 -15  -4   1 52.7862  3.6993  10
 -15  -4   1 62.5396  5.3165   3
  15  -4  -1 58.1806  5.0475   1
 -15   4   1 58.8304  3.7964  10
  15   4  -1 57.3412  4.8896   1
 -15   4   1 59.4346  5.3700   3
 -14  -4   1 17.2865  3.2416   3
 -14  -4   1 11.2743  2.2097  10
  14  -4  -1 13.1287  2.9858   1
 -14   4   1 17.5415  3.7273   3
 -14   4   1 14.7935  2.3825  10
 -14   4   1 17.3340  3.2347   5
  14   4  -1 10.8469  2.8804   1
 -13  -4   1 10.9487  2.7394   3
 -13  -4   1 11.7994  2.1397  10
  13  -4  -1 9.22373 2.57181   1
 -13  -4   1 4.86147 1.92911   4
 -13   4   1 9.55221 2.04243  10
  13   4  -1 5.68077 2.43740   1
 -13   4   1 7.85845 2.70044   3
 -13   4   1 7.84584 2.60363   5
  12  -4  -1 4.76164 2.06796   1
 -12  -4   1 3.86838 2.24706   3
 -12  -4   1 4.52439 2.23995   5
 -12  -4   1 7.26702 1.95850   4
 -12  -4   1 6.66341 1.88031  10
 -12   4   1 1.27577 1.99713   5
 -12   4   1 6.99315 1.86807  10
  12   4  -1 8.59204 2.36248   1
 -12   4   1 5.26228 2.56540   3
  11  -4  -1 261.394   8.254   1
 -11  -4   1 261.284   9.030   5
 -11  -4   1 277.268   7.437   4
 -11  -4   1 256.879   7.662  10
 -11  -4   1 260.509   8.270   3
 -11   4   1 277.929   6.967   4
  11   4  -1 272.611   8.214   1
 -11   4   1 258.084   7.669  10
 -11   4   1 262.838   8.583   3
 -11   4   1 265.458   8.987   5
  10  -4  -1 20.9636  2.6056   1
 -10  -4   1 23.9608  2.7058   3
 -10  -4   1 26.4721  2.9791   5
 -10  -4   1 22.4468  2.3034  10
 -10  -4   1 27.4013  2.4065   4
  10   4  -1 25.3021  2.7203   1
 -10   4   1 24.9371  2.4222  10
 -10   4   1 26.7782  2.0589   4
 -10   4   1 24.7712  3.0076   5
 -10   4   1 24.0967  2.3498   1
 -10   4   1 20.7649  2.7365   3
  -9  -4   1 9.60911 1.97458   3
  -9  -4   1 10.4176  1.7346   1
  -9  -4   1 10.6108  1.7380   4
  -9  -4   1 7.39934 2.08074   5
  -9  -4   1 10.7782  1.2314   2
  -9  -4   1 13.5131  1.8822  10
   9  -4  -1 13.2304  2.1464   1
  -9  -4   1 12.2195  1.8273   1
  -9   4   1 10.9167  1.4709   4
  -9   4   1 9.43267 1.69460  10
  -9   4   1 10.5549  2.1326   5
   9   4  -1 5.99391 1.77639   1
  -9   4   1 11.4580  1.7827   1
  -9   4   1 8.57312 2.09440   3
  -8  -4   1 50.4813  2.7766   1
  -8  -4   1 56.4082  2.8952  10
  -8  -4   1 47.4121  2.8162   4
  -8  -4   1 52.2366  2.1370   2
   8  -4  -1 53.3181  3.2597   1
   8  -4  -1 49.6395  2.8082   8
  -8  -4   1 48.3420  2.8884   1
  -8  -4   1 52.8649  2.7388  10
  -8  -4   1 46.3122  3.1875   5
   8  -4  -1 51.0217  3.1125  10
  -8  -4   1 50.2450  3.1367   3
  -8   4   1 46.8090  2.6732  10
   8   4  -1 52.7089  3.1950   1
  -8   4   1 47.7118  2.4367   4
  -8   4   1 44.4138  3.1306   5
   8   4  -1 51.7272  2.8443  10
  -8   4   1 46.8291  3.6100   3
  -8   4   1 47.3205  2.2984   9
  -8   4   1 49.5683  2.6219   8
  -8   4   1 48.5583  2.8130  10
  -8   4   1 40.4027  2.8094   1
  -7  -4   1 0.35066 0.83601  10
  -7  -4   1 -0.8201  1.1221   4
  -7  -4   1 0.49985 0.82431   9
  -7  -4   1 -1.3948  1.0737   1
  -7  -4   1 0.69066 1.28070   3
   7  -4  -1 2.86156 1.21274   8
  -7  -4   1 0.78941 0.81718   2
   7  -4  -1 1.71165 1.11992  10
   7  -4  -1 -0.7924  1.2388   1
  -7  -4   1 0.63143 0.82774   8
  -7  -4   1 -1.5566  0.9491  10
  -7  -4   1 0.53347 0.88251  10
  -7  -4   1 0.93666 1.34478   5
  -7   4   1 -0.3297  0.4155  10
  -7   4   1 0.28320 1.27703   5
   7   4  -1 0.69470 1.26868   1
  -7   4   1 -0.0864  1.0829  10
   7   4  -1 -0.5531  1.0701  10
  -7   4   1 0.77574 0.84968   9
  -7   4   1 1.48807 0.97034   8
  -7   4   1 1.60518 1.22510   1
  -7   4   1 0.43735 1.35941   3
  -7   4   1 1.76383 0.94123   4
  -6  -4   1 149.756   4.469   1
  -6  -4   1 143.652   4.340   3
  -6  -4   1 152.363   4.973   5
  -6  -4   1 143.018   4.144   8
  -6  -4   1 149.785   3.989   9
   6  -4  -1 151.970   4.518   8
  -6  -4   1 144.687   4.386  10
   6  -4  -1 145.702   4.601  10
  -6  -4   1 143.700   4.258   4
   6  -4  -1 153.978   4.727   1
  -6   4   1 145.080   3.754   4
   6   4  -1 147.741   4.453  10
  -6   4   1 141.458   4.343  10
  -6   4   1 151.196   4.595   1
  -6   4   1 149.423   5.000   5
  -6   4   1 151.791   4.119   9
   6   4  -1 147.162   4.575   1
  -5  -4   1 58.2024  2.4310   3
  -5  -4   1 61.2044  2.4937  10
  -5  -4   1 54.8182  2.7656   5
  -5  -4   1 59.0417  2.6945   1
   5  -4  -1 65.8361  2.7800  10
  -5  -4   1 58.7949  2.2536   9
   5  -4  -1 58.4109  2.7682   1
  -5  -4   1 60.2742  2.5946   4
   5  -4  -1 57.0222  2.5701   8
   5   4  -1 63.8249  2.6435   1
  -5   4   1 59.8586  2.8535   5
  -5   4   1 59.4419  2.4695  10
  -5   4   1 58.8403  2.6150   1
  -5   4   1 55.1423  2.4566  10
  -5   4   1 62.2020  2.3922   9
   5   4  -1 58.8286  2.5946  10
   4  -4  -1 1070.64   20.57   8
  -4  -4   1 1044.96   21.14   3
   4  -4  -1 1068.80   20.93   1
   4  -4  -1 1075.23   21.35  10
  -4  -4   1 1079.81   21.27  10
  -4  -4   1 1073.04   20.82   1
  -4  -4   1 922.198  21.032  10
  -4  -4   1 1073.17   20.55   9
  -4   4   1 1080.57   21.23  10
  -4   4   1 1081.00   20.68   9
   4   4  -1 1077.74   21.20  10
   4   4  -1 1068.74   22.06   5
  -4   4   1 1072.55   21.32  10
  -4   4   1 1028.52   20.77   1
   4   4  -1 1062.63   20.87   1
   3  -4  -1 113.250   3.390  10
   3  -4  -1 112.410   3.256   8
  -3  -4   1 120.781   3.371  10
   3  -4  -1 116.811   3.507   1
  -3  -4   1 111.131   3.333   1
  -3  -4   1 115.142   3.378  10
  -3  -4   1 118.252   3.194   9
  -3   4   1 114.305   3.295  10
  -3   4   1 113.990   3.275   9
   3   4  -1 119.105   3.390  10
   3   4  -1 114.634   3.567   5
  -3   4   1 114.618   3.404   1
   3   4  -1 118.309   3.482   1
  -3   4   1 112.330   3.391  10
  -2  -4   1 327.033   7.148   1
  -2  -4   1 341.442   7.290  10
   2  -4  -1 341.388   7.354  10
   2  -4  -1 332.150   7.194   1
  -2  -4   1 330.551   7.205  10
   2  -4  -1 326.604   7.021   8
  -2  -4   1 331.917   7.014   9
  -2  -4   1 325.668   6.373   7
  -2   4   1 327.928   7.157   1
  -2   4   1 341.055   7.072   9
   2   4  -1 329.626   7.202  10
  -2   4   1 336.346   7.313  10
  -2   4   1 333.819   7.217  10
   2   4  -1 317.563   7.156   1
   1  -4  -1 335.286   7.223  10
  -1  -4   1 333.693   7.189  10
   1  -4  -1 332.760   7.083   1
  -1  -4   1 333.893   7.090   1
  -1  -4   1 347.748   7.188  10
   1  -4  -1 341.699   7.156  10
   1  -4  -1 331.484   6.942   8
   1  -4  -1 336.930   6.455   6
  -1   4   1 332.998   6.964   9
  -1   4   1 334.290   7.214  10
   1   4  -1 344.827   7.207  10
  -1   4   1 331.617   7.115  10
   1   4  -1 328.431   7.112  10
   1   4  -1 324.368   7.089   1
  -1   4   1 319.691   7.053   1
   0  -4  -1 63.7793  2.0454  10
   0  -4  -1 65.6897  2.0787  10
   0  -4   1 65.6786  2.0772  10
   0  -4   1 63.0621  2.1382   1
   0  -4  -1 63.2915  2.1832   1
   0   4   1 61.4660  2.1893   1
   0   4   1 64.9388  1.9623   9
   0   4  -1 66.7320  2.1632   1
   0   4   1 64.7213  1.9778  10
   0   4  -1 67.3659  2.0587   9
   0   4  -1 63.0164  1.9927  10
   0   4  -1 65.9700  2.0967  10
   1  -4   1 720.102  14.243  10
  -1  -4  -1 711.390  13.865   1
  -1  -4  -1 718.317  14.175  10
  -1   4  -1 715.396  13.848   6
  -1   4  -1 706.585  13.788   9
   1   4   1 720.566  14.095  10
  -1   4  -1 705.712  13.911   1
   1   4   1 707.406  13.861   1
  -1   4  -1 712.525  14.149  10
   2  -4   1 24.9601  1.4826  10
  -2  -4  -1 25.4106  1.3738  10
   2  -4   1 24.6454  1.6268   1
  -2  -4  -1 21.2370  1.1409  10
  -2  -4  -1 26.7185  1.4908   7
  -2  -4  -1 24.4980  1.4805   1
   2   4   1 28.3400  1.3980  10
  -2   4  -1 22.4905  1.5895   1
  -2   4  -1 25.5665  1.3978   9
  -2   4  -1 24.9021  1.4007  10
   2   4   1 23.8281  1.5503   1
  -2   4  -1 24.4343  1.3281   6
  -3  -4  -1 713.923  13.977  10
  -3  -4  -1 683.665  13.795   7
  -3  -4  -1 708.380  14.032  10
  -3  -4  -1 706.668  13.965   4
   3  -4   1 708.826  13.655   8
   3  -4   1 709.880  13.897   1
  -3  -4  -1 703.613  13.677   1
   3  -4   1 706.669  14.171  10
  -3  -4  -1 688.069  13.693   2
  -3   4  -1 697.249  13.775   1
  -3   4  -1 706.152  14.011   6
   3   4   1 706.613  13.994  10
   3   4   1 692.537  13.760   1
  -3   4  -1 655.644  14.052  10
  -3   4  -1 682.114  13.543   9
  -3   4  -1 700.668  14.529   3
  -3   4  -1 711.413  14.021  10
  -4  -4  -1 1363.60   26.71  10
  -4  -4  -1 1364.26   26.06   2
   4  -4   1 1375.24   26.95  10
  -4  -4  -1 1364.79   26.46   7
   4  -4   1 1366.44   25.96   8
  -4  -4  -1 1362.27   26.75  10
  -4  -4  -1 1356.34   26.38   4
  -4  -4  -1 1359.29   26.11   1
  -4  -4  -1 1325.43   27.42   3
   4  -4   1 1384.51   26.40   1
  -4   4  -1 1379.03   26.79  10
   4   4   1 1384.82   26.76  10
  -4   4  -1 1394.30   26.89  10
  -4   4  -1 1352.73   27.64   3
  -4   4  -1 1366.13   26.24   1
   4   4   1 1415.45   28.25   5
  -4   4  -1 1373.63   26.78   6
  -4   4  -1 1407.92   28.22   5
   4   4   1 1381.53   26.27   1
  -4   4  -1 1366.78   26.13   4
   5  -4   1 1041.32   19.85   8
  -5  -4  -1 1011.55   21.04   3
  -5  -4  -1 990.790  20.169   4
  -5  -4  -1 1013.39   19.86   1
  -5  -4  -1 1014.17   19.78   2
  -5  -4  -1 1008.80   20.24   7
  -5  -4  -1 1026.21   20.34  10
   5  -4   1 1005.96   20.56  10
  -5  -4  -1 1037.03   20.38  10
   5  -4   1 1040.39   20.24   1
  -5   4  -1 1029.63   20.59   6
  -5   4  -1 1001.43   21.27   3
  -5   4  -1 1056.25   20.43  10
  -5   4  -1 1025.44   21.77   5
  -5   4  -1 1040.40   20.51  10
  -5   4  -1 1020.66   19.99   1
   5   4   1 1015.90   20.07   1
  -5   4  -1 1036.90   19.94   4
   5   4   1 1007.80   20.38  10
   6  -4   1 17.3616  1.6064  10
  -6  -4  -1 18.4290  1.4659   2
  -6  -4  -1 18.4591  1.5174  10
   6  -4   1 19.2480  1.5926   8
  -6  -4  -1 16.4835  1.5795   7
  -6  -4  -1 17.2847  1.8657   3
  -6  -4  -1 17.9644  1.4850  10
  -6  -4  -1 17.8123  1.3738   8
  -6  -4  -1 15.0776  1.3734   1
  -6  -4  -1 15.4990  1.6667   4
   6  -4   1 13.7834  1.5679   1
  -6  -4  -1 16.4547  1.3992  10
  -6   4  -1 18.1963  1.4334   8
  -6   4  -1 17.5687  1.9075   5
  -6   4  -1 16.8248  1.4667   4
  -6   4  -1 14.6733  1.8281   3
  -6   4  -1 17.1504  1.4561  10
   6   4   1 15.8022  1.4954  10
  -6   4  -1 18.8874  1.5618   1
  -6   4  -1 14.9927  1.4053  10
   6   4   1 18.9047  1.6643   1
  -7  -4  -1 186.205   4.710   1
  -7  -4  -1 174.601   4.833  10
   7  -4   1 176.568   5.146  10
   7  -4   1 186.800   4.997   8
  -7  -4  -1 172.398   5.398   3
  -7  -4  -1 175.267   5.262   4
  -7  -4  -1 178.602   4.821  10
   7  -4   1 176.779   5.144   1
  -7  -4  -1 177.797   4.760   2
  -7  -4  -1 179.404   4.625   8
  -7  -4  -1 183.122   4.759   1
  -7   4  -1 173.595   5.778   5
  -7   4  -1 176.001   4.871   4
  -7   4  -1 176.351   4.909  10
   7   4   1 183.712   5.073  10
   7   4   1 168.043   4.988   1
  -7   4  -1 176.421   4.704   8
  -7   4  -1 180.121   4.844   1
  -7   4  -1 184.747   4.968  10
  -7   4  -1 171.691   5.743   3
  -8  -4  -1 12.3599  1.8433   4
   8  -4   1 10.9345  1.6246  10
  -8  -4  -1 13.6961  1.5573  10
  -8  -4  -1 13.1918  1.4224   1
   8  -4   1 13.7288  1.8010   1
   8  -4   1 16.2066  1.7835   8
  -8  -4  -1 10.9776  1.3739  10
  -8  -4  -1 10.3094  1.4175   2
  -8  -4  -1 12.1768  2.0850   3
  -8  -4  -1 11.7362  1.3382   8
  -8   4  -1 14.0013  2.1341   3
  -8   4  -1 10.9999  1.5898   4
   8   4   1 10.5927  1.6873   1
  -8   4  -1 12.9278  1.5068   1
  -8   4  -1 14.8392  1.5209  10
  -8   4  -1 10.5089  1.9415   5
  -8   4  -1 12.2601  1.5719  10
  -8   4  -1 13.2115  1.4256   8
  -9  -4  -1 157.798   4.668   2
  -9  -4  -1 164.370   5.874   3
  -9  -4  -1 158.621   4.819  10
  -9  -4  -1 173.321   5.497   4
  -9  -4  -1 162.598   4.779  10
   9  -4   1 161.304   5.354   1
  -9  -4  -1 160.036   4.556   8
  -9   4  -1 165.213   4.923  10
  -9   4  -1 161.504   6.166   3
  -9   4  -1 166.157   5.020   4
  -9   4  -1 156.746   4.825  10
  -9   4  -1 158.589   5.991   5
   9   4   1 161.235   5.275   1
 -10  -4  -1 43.1296  3.2827   4
 -10  -4  -1 41.8688  2.4995  10
 -10  -4  -1 42.3795  2.3933  10
 -10  -4  -1 41.4810  2.5580   2
 -10  -4  -1 46.1324  3.7742   3
  10  -4   1 35.4011  2.9298   1
 -10   4  -1 37.2586  3.4078   5
  10   4   1 37.0432  2.9330   1
 -10   4  -1 35.3445  3.3446   3
 -10   4  -1 39.1465  2.9479   4
 -10   4  -1 38.6396  2.5407  10
 -11  -4  -1 8.66443 1.59591  10
 -11  -4  -1 8.78523 2.05033   4
 -11  -4  -1 4.31707 2.19722   3
 -11  -4  -1 7.30973 1.56209   2
  11  -4   1 6.09181 1.98787   1
 -11   4  -1 8.62629 1.79990   4
  11   4   1 6.98395 1.95674   1
 -11   4  -1 4.81596 2.22783   3
 -11   4  -1 3.84231 2.06240   5
 -11   4  -1 6.76570 1.56928  10
 -12  -4  -1 19.0024  3.0884   3
 -12  -4  -1 14.4898  1.9117  10
  12  -4   1 17.4195  2.6940   1
 -12  -4  -1 15.8612  2.4138   4
 -12   4  -1 10.2848  2.5528   5
 -12   4  -1 13.9765  1.9311  10
 -12   4  -1 16.5579  2.1985   4
  12   4   1 13.4033  2.4048   1
 -12   4  -1 12.1239  2.9571   3
  13  -4   1 73.3168  4.7502   1
 -13  -4  -1 85.3922  4.7276   4
 -13  -4  -1 83.7973  5.3891   3
 -13  -4  -1 79.5995  3.5643  10
 -13   4  -1 87.2417  4.3326   4
 -13   4  -1 74.6035  5.1352   5
 -13   4  -1 77.5884  5.2617   3
 -13   4  -1 82.7287  3.7642  10
  13   4   1 78.1852  4.7194   1
 -14  -4  -1 33.0128  4.1008   3
 -14  -4  -1 30.9742  2.4816  10
 -14  -4  -1 32.0978  3.3701   4
  14  -4   1 27.8384  3.5383   1
 -14   4  -1 30.4575  4.3911   3
 -14   4  -1 39.0898  4.3808   5
  14   4   1 27.8634  3.4822   1
 -14   4  -1 25.8192  2.5044  10
 -15  -4  -1 16.8048  1.9653  10
 -15  -4  -1 19.0936  3.7890   3
 -15  -4  -1 19.3207  2.9667   4
  15  -4   1 18.6958  3.2801   1
 -15   4  -1 11.5313  3.5285   3
  15   4   1 11.0403  2.9025   1
 -15   4  -1 14.5593  2.0440  10
 -16  -4  -1 3.25782 3.30140   3
 -16  -4  -1 3.52134 1.39797  10
  16  -4   1 2.70326 2.69131   1
 -16   4  -1 5.00399 3.43211   3
  16   4   1 2.76104 2.63477   1
 -16   4  -1 1.13580 1.38128  10
 -17  -4  -1 6.70784 3.63851   3
  17  -4   1 13.4519  3.3508   1
  17   4   1 12.4923  3.1654   1
 -17   4  -1 9.15874 1.50890  10
 -17   4  -1 14.4287  4.1653   3
 -17  -5   1 3.94934 1.90270  10
  17  -5  -1 2.81343 2.95375   1
 -17  -5   1 4.37882 3.32926   3
 -17   5   1 5.20301 3.61897   3
  17   5  -1 7.58401 3.22834   1
 -16  -5   1 22.5443  2.7297  10
 -16  -5   1 28.2713  4.1633   3
  16  -5  -1 19.4619  3.6746   1
 -16   5   1 16.3663  2.6124  10
  16   5  -1 20.2713  3.7323   1
 -16   5   1 21.9552  4.0574   3
 -15  -5   1 2.25220 2.74830   3
 -15  -5   1 1.61259 1.82383  10
  15  -5  -1 6.08084 2.92346   1
  15   5  -1 1.95389 2.54921   1
 -15   5   1 0.59207 1.87012  10
 -15   5   1 5.79441 3.29676   3
  14  -5  -1 11.3698  2.9567   1
 -14  -5   1 13.7466  3.0469   3
 -14  -5   1 14.6658  2.3989  10
 -14   5   1 8.96234 2.20984  10
  14   5  -1 10.3489  2.8569   1
 -14   5   1 11.0047  3.3519   3
  13  -5  -1 5.48834 2.45947   1
 -13  -5   1 4.09894 2.09026   4
 -13  -5   1 6.07579 1.91483  10
 -13  -5   1 6.93701 2.62381   3
 -13   5   1 6.31606 2.84675   3
  13   5  -1 6.38028 2.44636   1
 -13   5   1 0.81722 2.11120   5
 -13   5   1 4.60437 1.92693  10
  12  -5  -1 53.5027  4.2959   1
 -12  -5   1 56.0792  4.5171   3
 -12  -5   1 57.7031  3.4435  10
 -12  -5   1 57.6908  3.6740   4
 -12   5   1 59.3928  4.3794   5
 -12   5   1 60.7052  4.4966   3
 -12   5   1 62.4665  3.6299  10
  12   5  -1 59.6076  4.2438   1
 -11  -5   1 4.24576 1.74779   4
  11  -5  -1 0.15304 1.91736   1
 -11  -5   1 1.59378 1.54387  10
 -11  -5   1 7.26871 2.25656   3
  11   5  -1 0.37737 1.90086   1
 -11   5   1 2.08354 2.23669   3
 -11   5   1 2.79417 1.99343   5
 -11   5   1 0.47317 1.50047  10
 -10  -5   1 103.572   4.165   4
  10  -5  -1 103.156   4.554   1
 -10  -5   1 96.1681  4.4830   3
 -10  -5   1 98.3224  4.1150  10
 -10   5   1 96.8306  5.1443   3
 -10   5   1 87.3373  4.0011   1
 -10   5   1 85.2859  4.6940   5
  10   5  -1 89.5506  4.4478   1
 -10   5   1 89.0515  4.0056  10
  -9  -5   1 -0.9809  0.8759   2
  -9  -5   1 -1.1901  1.1855   1
   9  -5  -1 1.94790 1.59036   1
  -9  -5   1 0.41608 1.27475  10
  -9  -5   1 -1.2033  1.1608   1
  -9  -5   1 0.25885 1.55226   3
  -9  -5   1 0.60935 1.45477   4
   9   5  -1 2.18004 1.64705   1
  -9   5   1 3.32352 1.66489   5
  -9   5   1 -0.6638  1.6948   3
  -9   5   1 0.37593 1.35634  10
  -9   5   1 1.75712 1.36796   1
  -8  -5   1 5.10526 1.49651  10
   8  -5  -1 3.28047 1.45081   8
   8  -5  -1 7.31214 1.73503   1
  -8  -5   1 5.88031 1.68166   3
  -8  -5   1 5.80920 1.30764  10
  -8  -5   1 8.12520 1.44534  10
  -8  -5   1 5.40028 1.46957   1
  -8  -5   1 3.30229 1.49387   4
  -8  -5   1 5.70679 1.08113   2
   8  -5  -1 6.68411 1.66149  10
  -8   5   1 5.44907 1.48807  10
  -8   5   1 4.01986 1.10125  10
  -8   5   1 4.71770 1.87949   3
   8   5  -1 5.39842 1.53157  10
  -8   5   1 6.90601 1.56591   1
  -8   5   1 7.66611 1.22192   9
   8   5  -1 7.50009 1.76238   1
  -8   5   1 6.02879 1.73727   5
  -7  -5   1 14.5395  1.7753   4
   7  -5  -1 16.9382  1.9056   8
  -7  -5   1 14.4615  1.5796  10
   7  -5  -1 13.1246  1.8794   1
  -7  -5   1 12.8599  1.5134  10
  -7  -5   1 12.4270  1.7777   3
   7  -5  -1 16.6713  1.8801  10
  -7  -5   1 14.9618  1.7889  10
  -7  -5   1 15.7973  1.2911   2
  -7  -5   1 12.8545  1.7317   1
  -7  -5   1 15.1872  1.5879   8
  -7   5   1 16.8045  2.1349   5
  -7   5   1 18.4187  1.5787   9
   7   5  -1 11.6617  1.6392  10
  -7   5   1 12.3435  1.7739   1
  -7   5   1 11.5432  1.6083  10
   7   5  -1 14.3206  1.8574   1
   6  -5  -1 63.8610  3.0153  10
  -6  -5   1 66.6927  2.9863   4
  -6  -5   1 56.0107  2.6895   3
   6  -5  -1 58.9993  2.8829   8
  -6  -5   1 62.3420  2.4013   9
  -6  -5   1 65.1127  2.8842  10
  -6  -5   1 70.7623  3.0427   1
   6  -5  -1 58.8907  3.0664   1
  -6  -5   1 60.2114  2.2477   2
  -6   5   1 66.5042  2.9210  10
  -6   5   1 64.3323  3.2088   5
   6   5  -1 62.5768  3.0595   1
  -6   5   1 60.1293  3.0138   1
  -6   5   1 62.1331  2.5928   9
   6   5  -1 63.5301  2.8883  10
  -5  -5   1 50.7064  2.0886   2
  -5  -5   1 49.3325  2.2297   3
  -5  -5   1 52.4049  2.4041  10
  -5  -5   1 50.3239  2.1723   9
  -5  -5   1 50.2123  2.4721   1
   5  -5  -1 49.2470  2.4923  10
   5  -5  -1 51.1881  2.4171   8
  -5  -5   1 53.7799  2.4138   4
   5  -5  -1 51.7057  2.5814   1
   5   5  -1 55.1923  2.4497  10
  -5   5   1 53.5416  2.7372   1
  -5   5   1 53.2648  2.5010  10
  -5   5   1 57.0785  2.5273  10
   5   5  -1 53.9919  2.5661   1
  -5   5   1 52.5501  2.3095   9
  -4  -5   1 4.55935 1.04620  10
   4  -5  -1 5.25570 1.14392   1
  -4  -5   1 3.20783 0.88961   3
  -4  -5   1 4.63912 0.92728   9
   4  -5  -1 3.23446 0.97903   8
  -4  -5   1 4.33459 1.01054  10
   4  -5  -1 3.88632 1.04192  10
  -4  -5   1 2.43055 1.12459   1
  -4   5   1 3.96702 0.97045   9
   4   5  -1 5.48599 1.12719   5
  -4   5   1 4.75460 1.12917   1
  -4   5   1 4.49210 1.03334  10
  -4   5   1 3.91639 1.06699  10
   4   5  -1 4.25195 1.00409  10
   4   5  -1 4.38951 1.18030   1
  -3  -5   1 374.746   8.288  10
   3  -5  -1 368.805   8.102   8
   3  -5  -1 373.288   8.447  10
  -3  -5   1 379.596   8.401  10
  -3  -5   1 368.438   8.248   1
   3  -5  -1 371.897   8.315   1
   3   5  -1 393.994   8.367  10
   3   5  -1 366.536   8.279   1
  -3   5   1 371.377   8.315   1
  -3   5   1 386.648   8.495  10
  -3   5   1 370.570   8.079   9
   3   5  -1 385.737   8.670   5
  -3   5   1 371.047   8.311  10
   2  -5  -1 143.250   3.962  10
   2  -5  -1 148.263   3.959   1
  -2  -5   1 143.672   2.966   7
  -2  -5   1 148.040   3.945   1
  -2  -5   1 145.999   3.932  10
  -2  -5   1 144.218   3.844  10
   2  -5  -1 147.062   3.821   8
  -2   5   1 147.023   3.768   9
   2   5  -1 144.710   4.012   1
  -2   5   1 149.997   3.879  10
  -2   5   1 140.394   4.029   1
   2   5  -1 143.699   3.838  10
  -2   5   1 148.004   3.980  10
   1  -5  -1 487.631   9.932   8
   1  -5  -1 489.668  10.318  10
   1  -5  -1 506.205  10.235  10
   1  -5  -1 493.071  10.148   1
   1  -5  -1 494.617   9.362   6
  -1  -5   1 493.349  10.305  10
  -1  -5   1 470.324  10.091   1
  -1  -5   1 498.291  10.237  10
  -1   5   1 488.535   9.982   9
   1   5  -1 468.389  10.171  10
  -1   5   1 477.030  10.079   1
   1   5  -1 489.142  10.139   1
  -1   5   1 497.287   9.372   6
  -1   5   1 494.280  10.213  10
   0  -5  -1 457.361   9.650  10
   0  -5  -1 463.077   9.540  10
   0  -5   1 458.833   9.676  10
   0  -5   1 455.153   9.541   1
   0  -5  -1 445.037   9.433   1
   0   5   1 464.460   9.579  10
   0   5  -1 444.678   9.547  10
   0   5   1 454.142   9.469   1
   0   5  -1 467.150   9.363   9
   0   5   1 450.713   9.340   9
   0   5  -1 467.948   9.653  10
   0   5  -1 451.573   9.461   1
  -1  -5  -1 38.0362  1.7294  10
  -1  -5  -1 38.1761  1.9788   1
   1  -5   1 39.4317  1.9207   1
  -1  -5  -1 29.1424  1.4936  10
   1  -5   1 36.2401  1.7741  10
  -1   5  -1 41.1922  1.7846   9
  -1   5  -1 35.8073  1.7840  10
   1   5   1 38.7973  1.9805   1
  -1   5  -1 40.2965  2.0284   1
   1   5   1 39.6240  1.6728  10
  -1   5  -1 42.7324  1.9518  10
  -1   5  -1 35.2984  1.5269   6
   2  -5   1 53.8097  2.2094  10
   2  -5   1 55.2814  2.1949   1
  -2  -5  -1 60.6737  2.6303   2
  -2  -5  -1 56.4603  2.0640  10
  -2  -5  -1 62.4396  2.0601   7
  -2  -5  -1 57.8058  2.2001   1
   2   5   1 57.2484  2.1010  10
  -2   5  -1 54.1260  1.9024   6
  -2   5  -1 55.9202  1.9989   9
   2   5   1 53.6161  2.2353   1
  -2   5  -1 58.0545  2.1239  10
  -2   5  -1 53.2701  2.1563   1
  -3  -5  -1 630.448  12.545   1
   3  -5   1 630.441  12.764   1
  -3  -5  -1 630.771  12.607   2
  -3  -5  -1 615.313  12.506   7
   3  -5   1 640.884  13.042  10
  -3  -5  -1 636.119  12.881  10
  -3  -5  -1 641.483  12.778  10
   3  -5   1 625.071  12.531   8
  -3   5  -1 616.110  12.649   1
  -3   5  -1 619.535  12.831  10
   3   5   1 634.619  12.815  10
  -3   5  -1 632.196  12.437   9
   3   5   1 619.351  12.632   1
  -3   5  -1 613.761  12.710   6
  -4  -5  -1 171.524   4.350   1
  -4  -5  -1 160.663   4.560   4
  -4  -5  -1 179.599   4.491  10
   4  -5   1 175.388   4.440   8
  -4  -5  -1 170.240   4.356   7
  -4  -5  -1 167.661   4.416   2
   4  -5   1 174.294   4.540   1
   4  -5   1 176.525   4.632  10
  -4  -5  -1 174.162   4.354  10
  -4   5  -1 173.466   4.122   9
  -4   5  -1 166.923   4.497  10
  -4   5  -1 181.825   4.484  10
  -4   5  -1 170.570   4.554   6
   4   5   1 172.392   5.027   5
  -4   5  -1 172.040   4.792   3
  -4   5  -1 174.495   4.487   1
   4   5   1 174.940   4.415  10
   4   5   1 176.219   4.533   1
   5  -5   1 1789.25   35.05   1
  -5  -5  -1 1842.88   34.74   1
  -5  -5  -1 1791.69   36.39   3
   5  -5   1 1817.53   34.49   8
  -5  -5  -1 1820.08   35.01   4
  -5  -5  -1 1814.25   35.09   7
  -5  -5  -1 1836.21   35.51  10
  -5  -5  -1 1825.78   34.54   2
   5  -5   1 1877.53   35.85  10
  -5  -5  -1 1852.12   35.58  10
  -5   5  -1 1833.81   37.40   5
  -5   5  -1 1845.85   35.70  10
  -5   5  -1 1802.39   36.70   3
   5   5   1 1858.82   35.59  10
  -5   5  -1 1788.91   35.49   6
  -5   5  -1 1804.26   34.85   1
  -5   5  -1 1832.77   35.60  10
   5   5   1 1833.12   34.97   1
  -6  -5  -1 527.078  11.219   1
  -6  -5  -1 535.348  11.667   4
  -6  -5  -1 541.279  11.562  10
   6  -5   1 538.666  11.686   1
   6  -5   1 530.107  11.367   8
  -6  -5  -1 533.100  12.051   3
   6  -5   1 548.212  11.875  10
  -6  -5  -1 539.315  11.538   7
  -6  -5  -1 545.707  11.538  10
  -6  -5  -1 533.546  11.189   2
  -6   5  -1 546.788  11.435   1
   6   5   1 539.794  11.538   1
  -6   5  -1 538.076  11.666  10
  -6   5  -1 535.015  11.297   4
  -6   5  -1 529.709  11.594  10
  -6   5  -1 534.668  12.361   3
  -6   5  -1 535.825  12.737   5
   6   5   1 535.794  11.623  10
  -7  -5  -1 717.174  14.671   8
  -7  -5  -1 728.326  16.043   3
  -7  -5  -1 741.743  15.361  10
   7  -5   1 728.231  15.081   8
  -7  -5  -1 738.017  14.829   2
  -7  -5  -1 731.456  15.264  10
   7  -5   1 704.772  15.398   1
  -7  -5  -1 728.507  15.399   4
  -7  -5  -1 731.286  14.883   1
  -7  -5  -1 718.709  15.247  10
   7  -5   1 745.767  15.712  10
  -7   5  -1 717.234  16.777   5
  -7   5  -1 730.176  14.987   4
  -7   5  -1 743.783  15.475  10
  -7   5  -1 733.692  15.387  10
   7   5   1 723.997  15.322   1
   7   5   1 728.256  15.429  10
  -7   5  -1 718.586  15.034   1
  -7   5  -1 725.849  16.385   3
  -8  -5  -1 330.653   8.229   4
  -8  -5  -1 325.539   7.627   2
  -8  -5  -1 324.011   7.586   1
  -8  -5  -1 331.529   7.597   1
  -8  -5  -1 316.982   7.479   8
  -8  -5  -1 320.065   8.655   3
   8  -5   1 325.893   8.314   1
  -8  -5  -1 328.097   7.920  10
   8  -5   1 325.107   7.996   8
  -8  -5  -1 324.676   7.811  10
  -8   5  -1 320.132   7.789   4
   8   5   1 323.040   8.100   1
  -8   5  -1 324.834   7.964  10
  -8   5  -1 332.362   7.813   1
  -8   5  -1 325.660   8.913   3
  -8   5  -1 323.965   7.968  10
  -8   5  -1 328.715   9.213   5
   9  -5   1 85.7102  3.9282   1
  -9  -5  -1 82.6577  3.3397   2
  -9  -5  -1 87.7772  4.4002   3
  -9  -5  -1 87.3090  3.4212  10
  -9  -5  -1 86.3362  3.3075  10
  -9  -5  -1 86.7183  3.8409   4
   9   5   1 85.7304  3.8544   1
  -9   5  -1 82.4415  3.5272   4
  -9   5  -1 81.7870  4.2258   5
  -9   5  -1 79.4689  3.3906  10
  -9   5  -1 88.0269  3.4632  10
  -9   5  -1 91.1729  4.7977   3
 -10  -5  -1 -0.8674  1.1269  10
  10  -5   1 0.71307 1.64839   1
 -10  -5  -1 0.35595 1.90422   3
 -10  -5  -1 0.62187 1.25045   2
 -10  -5  -1 2.02822 1.63930   4
 -10  -5  -1 1.29946 1.00185  10
 -10   5  -1 0.23075 1.56773   5
 -10   5  -1 -0.9704  1.3358   4
 -10   5  -1 0.48448 1.86070   3
  10   5   1 1.96683 1.66057   1
 -10   5  -1 2.11066 1.25760  10
  11  -5   1 3.43133 1.91427   1
 -11  -5  -1 4.49630 2.21546   3
 -11  -5  -1 2.94746 1.38934  10
 -11  -5  -1 1.73152 1.79735   4
 -11   5  -1 3.61103 1.64954   4
  11   5   1 1.44992 1.76483   1
 -11   5  -1 0.70993 1.91182   5
 -11   5  -1 -0.1413  1.2536  10
 -11   5  -1 4.00521 2.38840   3
  12  -5   1 3.89160 2.00644   1
 -12  -5  -1 5.52558 1.56290  10
 -12  -5  -1 3.20485 2.40058   3
 -12  -5  -1 7.89122 2.11993   4
 -12   5  -1 5.69491 2.33033   5
 -12   5  -1 2.90916 2.34075   3
 -12   5  -1 -1.3141  1.6241   4
 -12   5  -1 1.93830 1.40191  10
  12   5   1 4.04845 1.97624   1
  13  -5   1 3.27424 2.26580   1
 -13  -5  -1 -2.3276  1.8155   4
 -13  -5  -1 1.36723 2.41794   3
 -13  -5  -1 1.66750 1.41740  10
 -13   5  -1 3.62283 1.58168  10
 -13   5  -1 1.18466 1.81625   4
 -13   5  -1 -0.2583  2.0343   5
 -13   5  -1 -0.9362  2.5606   3
  13   5   1 0.48640 2.05534   1
 -14  -5  -1 76.0903  3.5475  10
  14  -5   1 78.7956  5.1295   1
 -14  -5  -1 77.1643  4.7012   4
 -14  -5  -1 85.6853  5.7961   3
 -14   5  -1 81.2541  5.5633   3
 -14   5  -1 81.6275  5.5677   5
 -14   5  -1 78.9524  3.7623  10
  14   5   1 78.2089  4.8434   1
  15  -5   1 -0.7177  2.2956   1
 -15  -5  -1 1.90833 2.42794   4
 -15  -5  -1 3.46840 1.49111  10
 -15  -5  -1 3.31973 3.08727   3
  15   5   1 -0.1340  2.3037   1
 -15   5  -1 0.78374 1.54142  10
 -15   5  -1 0.38164 3.04640   3
 -16  -5  -1 -1.6959  2.8930   3
  16  -5   1 -1.8128  2.5110   1
 -16  -5  -1 -0.0348  1.2402  10
  16   5   1 1.12904 2.39742   1
 -16   5  -1 -0.6985  1.4075  10
 -16   5  -1 7.05644 3.61152   3
  17  -5   1 24.5185  3.8073   1
 -17   5  -1 27.1551  2.1801  10
  17   5   1 23.0431  3.7043   1
 -17   5  -1 23.9956  4.5932   3
  17  -6  -1 69.7478  6.0228   1
 -17  -6   1 74.7678  6.0280   3
 -17   6   1 90.2534  6.8320   3
  17   6  -1 70.5946  5.6340   1
 -16  -6   1 6.56102 2.10811  10
 -16  -6   1 11.5995  3.4218   3
  16  -6  -1 8.20612 3.16978   1
  16   6  -1 7.86672 3.21802   1
 -16   6   1 12.3857  3.8309   3
 -16   6   1 9.10707 2.27926  10
  15  -6  -1 43.7980  4.6443   1
 -15  -6   1 53.0459  3.6290  10
 -15  -6   1 71.3714  5.2337   3
  15   6  -1 57.8458  4.9973   1
 -15   6   1 57.7758  5.5821   3
 -15   6   1 52.8429  3.7932  10
 -14  -6   1 3.96127 1.89901  10
 -14  -6   1 7.08239 2.72649   3
 -14  -6   1 2.03232 2.11031   4
  14  -6  -1 0.42834 2.46812   1
  14   6  -1 0.86218 2.47962   1
 -14   6   1 0.84071 1.81214  10
 -14   6   1 4.47102 2.96736   3
 -13  -6   1 0.67632 2.46916   3
  13  -6  -1 -0.1620  2.2356   1
 -13  -6   1 1.03989 1.97920   4
 -13  -6   1 0.89681 1.66388  10
  13   6  -1 -2.3926  2.0445   1
 -13   6   1 1.62936 1.71145  10
 -13   6   1 3.91313 2.34350   5
 -13   6   1 0.89943 2.56322   3
 -12  -6   1 1.26798 1.62720  10
 -12  -6   1 1.54385 2.24679   3
  12  -6  -1 4.23630 2.21846   1
 -12  -6   1 1.88382 1.85422   4
 -12   6   1 1.36383 1.93672   5
 -12   6   1 4.80799 2.43754   3
 -12   6   1 1.58368 1.73391  10
  12   6  -1 0.22730 2.00067   1
 -11  -6   1 262.929   7.822  10
 -11  -6   1 282.877   8.335   3
 -11  -6   1 272.999   7.686   4
  11  -6  -1 260.726   8.419   1
 -11   6   1 258.809   8.731   3
  11   6  -1 273.195   8.405   1
 -11   6   1 250.254   8.924   5
 -11   6   1 270.866   7.904  10
 -10  -6   1 24.4901  2.4795   4
 -10  -6   1 27.0460  2.8111   3
  10  -6  -1 21.7776  2.6809   1
 -10  -6   1 20.9862  2.3761  10
 -10   6   1 17.9714  2.6929   5
 -10   6   1 23.7288  2.5060   1
 -10   6   1 20.1785  2.8348   3
  10   6  -1 19.5101  2.5478   1
 -10   6   1 24.2450  2.4541  10
  -9  -6   1 27.6929  2.4555   4
   9  -6  -1 20.6712  2.5343   1
  -9  -6   1 21.2849  2.4030   3
  -9  -6   1 25.4612  2.3341   1
  -9  -6   1 23.9674  1.7089   2
  -9  -6   1 23.7069  2.3451  10
  -9   6   1 22.9507  2.3409   1
  -9   6   1 21.6911  2.3372  10
  -9   6   1 26.9642  2.9671   3
   9   6  -1 19.1357  2.3807   1
  -9   6   1 25.9496  2.8151   5
  -8  -6   1 -0.7992  1.3605   3
  -8  -6   1 0.15133 0.92983   2
  -8  -6   1 -1.6491  0.8858  10
  -8  -6   1 0.01650 1.00934  10
  -8  -6   1 0.07368 1.24120  10
  -8  -6   1 0.51640 1.26472   1
   8  -6  -1 -0.4113  1.2601  10
  -8  -6   1 0.59877 1.30263   4
   8  -6  -1 0.51848 1.33241   8
   8  -6  -1 0.92535 1.54296   1
  -8   6   1 -0.2252  1.2496  10
  -8   6   1 -1.8899  1.4875   3
   8   6  -1 1.54365 1.52889   1
  -8   6   1 -1.3838  1.2002   1
  -8   6   1 -0.3063  1.4164   5
   8   6  -1 1.58705 1.23576  10
  -8   6   1 -0.0400  0.5449  10
  -7  -6   1 63.8274  2.9968  10
   7  -6  -1 73.3298  3.6069   1
   7  -6  -1 63.0947  3.0963   8
  -7  -6   1 66.7069  3.3686   4
  -7  -6   1 67.2966  3.1088   3
  -7  -6   1 64.9176  3.1780   1
   7  -6  -1 68.8147  3.2680  10
  -7  -6   1 69.7650  2.5934   2
  -7   6   1 67.7941  3.0786  10
  -7   6   1 66.4559  3.5411   5
  -7   6   1 70.6998  2.8274   9
   7   6  -1 67.3676  3.4826   1
   7   6  -1 64.0829  3.0660  10
  -7   6   1 65.4769  3.1607   1
  -6  -6   1 295.779   7.479  10
   6  -6  -1 290.655   7.280   8
  -6  -6   1 302.103   7.416   1
   6  -6  -1 298.704   7.647   1
  -6  -6   1 292.991   7.156   3
  -6  -6   1 283.063   7.141   4
  -6  -6   1 284.037   6.523   2
   6  -6  -1 296.721   7.618  10
  -6   6   1 297.674   7.423  10
   6   6  -1 295.357   7.535   1
  -6   6   1 290.073   6.998   9
   6   6  -1 301.339   7.444  10
  -6   6   1 287.812   7.438   1
  -6   6   1 305.044   7.557  10
   5  -6  -1 156.716   4.800   1
  -5  -6   1 126.544   4.254  10
   5  -6  -1 154.722   4.712  10
  -5  -6   1 155.223   4.201   3
  -5  -6   1 159.267   4.595  10
   5  -6  -1 161.553   4.572   8
  -5  -6   1 154.136   4.057   2
  -5  -6   1 156.632   4.630   1
  -5   6   1 161.808   4.668  10
  -5   6   1 156.715   4.579  10
  -5   6   1 160.242   4.390   9
   5   6  -1 151.729   4.691   1
   5   6  -1 157.753   4.623  10
  -5   6   1 155.583   4.598   1
   4  -6  -1 38.2061  2.1979  10
  -4  -6   1 37.6462  2.0198  10
  -4  -6   1 36.2843  2.1132   2
   4  -6  -1 28.1974  2.2377   1
  -4  -6   1 33.9335  2.1526  10
  -4  -6   1 31.2128  2.2332   1
  -4  -6   1 35.2209  1.8464   3
   4  -6  -1 33.7698  2.0153   8
   4   6  -1 42.1076  2.3103   1
   4   6  -1 35.4083  2.0259  10
   4   6  -1 34.5054  2.1474   5
  -4   6   1 33.7519  1.8967   9
  -4   6   1 37.3639  2.2298  10
  -4   6   1 33.8249  1.9958  10
  -4   6   1 33.2678  2.1900   1
  -3  -6   1 2.08992 1.02449  10
   3  -6  -1 -1.1523  0.8662   8
  -3  -6   1 0.86590 0.47744   7
   3  -6  -1 0.76258 0.92533  10
   3  -6  -1 0.53937 0.95775   1
  -3  -6   1 -0.1240  1.0570   1
  -3  -6   1 -0.3459  0.7711  10
  -3   6   1 -0.1667  0.8498   9
  -3   6   1 -0.2375  0.9656   1
  -3   6   1 0.73698 0.92352  10
  -3   6   1 0.85609 0.86881  10
   3   6  -1 1.91289 1.06628   1
   3   6  -1 -0.3812  0.7761  10
  -2  -6   1 3.47467 0.97538  10
  -2  -6   1 3.03948 0.47360   7
   2  -6  -1 2.84606 1.02970   1
   2  -6  -1 2.72420 1.03015  10
  -2  -6   1 2.60228 1.14907   1
   2  -6  -1 3.34258 0.93666   8
  -2  -6   1 3.34864 0.99951  10
   2   6  -1 2.70035 0.94131  10
  -2   6   1 2.70411 1.05203   1
  -2   6   1 4.32810 0.96767   9
   2   6  -1 2.53109 1.07585   1
  -2   6   1 2.24393 0.94098  10
  -2   6   1 2.76886 0.63128   6
  -1  -6   1 1026.48   20.61  10
   1  -6  -1 1055.24   20.23   1
  -1  -6   1 1001.13   20.17   1
   1  -6  -1 1035.70   19.89   8
   1  -6  -1 1032.68   20.63  10
  -1   6   1 1011.18   20.14   1
   1   6  -1 1036.12   20.51  10
  -1   6   1 1035.15   19.42   6
  -1   6   1 1027.65   20.49  10
   1   6  -1 1020.23   20.16   1
  -1   6   1 1039.46   20.06   9
   0  -6   1 4348.90   84.33   1
   0  -6  -1 4565.55   84.31   1
   0  -6  -1 4539.53   86.23  10
   0  -6  -1 4589.99   86.10  10
   0  -6   1 4578.78   86.27  10
   0   6  -1 4476.30   84.31   1
   0   6   1 4637.06   84.39   9
   0   6   1 4458.57   84.27   1
   0   6  -1 4531.83   84.35   9
   0   6   1 4560.61   86.12  10
   0   6  -1 4528.89   86.13  10
   0   6  -1 4601.74   86.22  10
  -1  -6  -1 371.490   8.113  10
   1  -6   1 368.142   8.163  10
  -1  -6  -1 366.041   7.991  10
  -1  -6  -1 365.354   7.955   1
   1  -6   1 362.853   8.038   1
   1   6   1 371.635   8.033  10
  -1   6  -1 365.377   8.018   1
  -1   6  -1 372.275   7.607   6
  -1   6  -1 367.434   8.055  10
  -1   6  -1 369.557   7.846   9
  -1   6  -1 368.607   8.139  10
   1   6   1 362.958   7.977   1
  -2  -6  -1 413.009   8.453   7
   2  -6   1 412.533   8.996  10
  -2  -6  -1 386.626   8.662   1
  -2  -6  -1 411.249   8.919  10
   2  -6   1 406.880   8.858   1
  -2   6  -1 421.143   8.899  10
  -2   6  -1 416.611   8.533   6
  -2   6  -1 408.246   8.591   9
  -2   6  -1 407.130   8.937  10
  -2   6  -1 402.802   8.750   1
   2   6   1 415.184   8.789   1
   2   6   1 409.047   8.800  10
   3  -6   1 28.4606  1.8532   1
  -3  -6  -1 24.9556  1.5856   7
  -3  -6  -1 18.4049  1.3630  10
   3  -6   1 27.6683  1.7320  10
  -3  -6  -1 26.9167  1.8788   1
   3  -6   1 27.6547  1.8027   8
  -3  -6  -1 27.6311  2.1410   2
  -3  -6  -1 28.2803  1.7347  10
  -3   6  -1 28.0747  1.6011   9
  -3   6  -1 30.2720  1.6404  10
  -3   6  -1 26.2242  1.6550   6
   3   6   1 26.3612  1.7275   1
  -3   6  -1 27.9144  1.9614   1
   3   6   1 27.8377  1.5872  10
  -4  -6  -1 17.0485  1.4726   1
  -4  -6  -1 14.2299  1.4276   2
  -4  -6  -1 15.9836  1.4194  10
   4  -6   1 15.9790  1.4700  10
  -4  -6  -1 14.8426  1.2963  10
  -4  -6  -1 14.5060  1.2652   7
  -4  -6  -1 14.2389  1.6099   4
   4  -6   1 16.5868  1.5988   1
   4  -6   1 15.1424  1.4004   8
  -4   6  -1 14.1022  1.3773  10
   4   6   1 14.9690  1.4864   1
  -4   6  -1 12.7899  1.5570   3
  -4   6  -1 16.7943  1.2651   9
  -4   6  -1 16.1726  1.4814   6
   4   6   1 16.6238  1.4076  10
  -4   6  -1 15.3779  1.4934   1
  -5  -6  -1 -0.1486  0.9473   1
  -5  -6  -1 -0.0072  0.7990  10
  -5  -6  -1 0.77219 0.95044  10
   5  -6   1 -1.0334  0.7954  10
   5  -6   1 -0.1372  0.8430   8
  -5  -6  -1 1.33064 1.12462   4
  -5  -6  -1 -0.1307  1.0312   2
  -5  -6  -1 0.77019 0.88388   7
   5  -6   1 0.55551 0.99250   1
  -5   6  -1 -0.6827  0.6572   9
  -5   6  -1 1.80723 1.17964   3
  -5   6  -1 0.73478 0.98377   1
  -5   6  -1 0.59795 0.87185  10
  -5   6  -1 -0.8451  0.8399  10
   5   6   1 -0.0218  0.9994   1
  -5   6  -1 -0.0943  1.0586   6
   5   6   1 1.63888 0.92284  10
  -6  -6  -1 89.6224  3.0412  10
  -6  -6  -1 82.0956  3.0747   7
   6  -6   1 80.7756  3.2482   1
  -6  -6  -1 83.7793  3.5085   3
  -6  -6  -1 82.0721  3.0814   2
  -6  -6  -1 79.9952  3.0046   1
   6  -6   1 81.5291  3.1718  10
  -6  -6  -1 84.9124  3.1124  10
  -6  -6  -1 84.3369  3.4480   4
   6  -6   1 81.4088  3.0626   8
  -6   6  -1 83.8657  3.8369   3
   6   6   1 84.4212  3.1350  10
  -6   6  -1 83.9876  3.1108  10
   6   6   1 80.8004  3.2406   1
  -6   6  -1 75.9440  3.5480   5
  -6   6  -1 80.3027  3.0590  10
  -6   6  -1 84.7937  3.1598   1
   7  -6   1 3.48466 1.32350  10
   7  -6   1 6.06644 1.36203   8
  -7  -6  -1 4.81999 1.26586  10
  -7  -6  -1 3.29534 1.25229   2
  -7  -6  -1 4.87359 1.11342  10
   7  -6   1 6.36568 1.53914   1
  -7  -6  -1 4.31021 1.05906   8
  -7  -6  -1 4.91880 1.64251   3
  -7  -6  -1 3.89436 1.16975   1
  -7  -6  -1 4.16205 1.58599   4
  -7   6  -1 7.09758 1.36476   1
  -7   6  -1 0.62061 1.35592   5
  -7   6  -1 3.92528 1.22454  10
  -7   6  -1 1.51220 1.53370   3
  -7   6  -1 4.03007 1.13722  10
   7   6   1 4.58849 1.27932  10
   7   6   1 2.17813 1.40324   1
  -8  -6  -1 1.23656 0.91910   8
  -8  -6  -1 1.95574 1.18221   1
  -8  -6  -1 1.51493 1.17265  10
  -8  -6  -1 0.28206 0.95080  10
  -8  -6  -1 2.67561 1.72704   3
  -8  -6  -1 -1.2543  1.4684   4
  -8  -6  -1 0.66554 0.94169  10
   8  -6   1 -0.7443  1.3393   1
  -8  -6  -1 1.64534 1.14859   2
  -8   6  -1 3.83290 1.25265   1
  -8   6  -1 3.44483 1.72294   3
   8   6   1 2.35274 1.43506   1
  -8   6  -1 0.12706 0.99903  10
  -8   6  -1 1.74932 1.52479   5
  -8   6  -1 0.83494 1.20800  10
  -9  -6  -1 143.639   5.244   4
  -9  -6  -1 149.121   4.615  10
  -9  -6  -1 142.235   4.648  10
  -9  -6  -1 146.490   5.514   3
  -9  -6  -1 150.216   4.601   2
   9  -6   1 144.847   5.222   1
   9   6   1 141.936   5.063   1
  -9   6  -1 143.751   5.747   5
  -9   6  -1 147.196   5.743   3
  -9   6  -1 148.278   4.723   4
  -9   6  -1 148.456   4.798  10
  -9   6  -1 147.850   4.810  10
  10  -6   1 6.34753 1.92664   1
 -10  -6  -1 4.03467 1.40776  10
 -10  -6  -1 1.94471 1.32451   2
 -10  -6  -1 3.58826 1.82472   4
 -10  -6  -1 6.51818 2.18414   3
 -10   6  -1 4.60011 1.47634  10
 -10   6  -1 3.99391 2.29834   3
 -10   6  -1 3.84371 1.84783   5
  10   6   1 2.00992 1.68675   1
 -11  -6  -1 -2.9326  1.6568   4
 -11  -6  -1 1.67718 1.32046  10
 -11  -6  -1 2.88621 2.09980   3
  11  -6   1 -0.0808  1.7266   1
  11   6   1 -0.6712  1.6802   1
 -11   6  -1 2.06918 1.37193  10
 -11   6  -1 -1.4763  1.8899   3
 -11   6  -1 0.09327 1.67610   5
  12  -6   1 2.24376 1.97898   1
 -12  -6  -1 0.64446 1.38426  10
 -12  -6  -1 2.63843 2.33544   3
 -12  -6  -1 -0.7386  1.8276   4
 -12   6  -1 -0.1673  2.1873   3
 -12   6  -1 1.36732 1.43596  10
 -12   6  -1 -0.1526  1.9010   5
  12   6   1 -1.1675  1.9429   1
 -13  -6  -1 4.69667 2.20861   4
 -13  -6  -1 6.26287 2.69695   3
  13  -6   1 4.76937 2.25776   1
 -13  -6  -1 2.67556 1.50759  10
 -13   6  -1 3.64554 2.92413   3
  13   6   1 3.48786 2.31011   1
 -13   6  -1 4.26281 1.68604  10
 -13   6  -1 3.39973 2.21782   5
 -14  -6  -1 22.9876  3.7858   3
 -14  -6  -1 20.0007  3.0597   4
 -14  -6  -1 18.3512  2.1847  10
  14  -6   1 21.2265  3.3129   1
 -14   6  -1 20.9883  2.3573  10
 -14   6  -1 20.1412  3.6331   3
  14   6   1 24.6236  3.3004   1
  15  -6   1 -0.4101  2.3880   1
 -15  -6  -1 1.65340 2.83472   3
 -15  -6  -1 -0.9317  2.1701   4
 -15  -6  -1 0.77494 1.36154  10
 -15   6  -1 1.85369 1.63991  10
  15   6   1 -0.8229  2.3522   1
 -15   6  -1 -1.6958  2.8967   3
  16  -6   1 25.3118  3.9627   1
 -16  -6  -1 30.3268  2.2137  10
  16   6   1 29.2872  3.8117   1
 -16   6  -1 32.8693  2.6927  10
 -16   6  -1 27.4222  4.7006   3
  17  -6   1 5.88135 3.16565   1
 -17   6  -1 9.64875 3.87730   3
 -17   6  -1 2.44310 1.42030  10
  17   6   1 2.66544 2.72473   1
  17  -7  -1 7.97589 3.32928   1
 -17   7   1 2.96209 3.28231   3
  17   7  -1 7.19728 3.46189   1
 -16  -7   1 5.67495 3.11612   3
  16  -7  -1 6.70791 3.11252   1
 -16  -7   1 8.88693 2.26601  10
  16   7  -1 11.0954  3.3002   1
 -16   7   1 7.53228 2.21605  10
 -16   7   1 8.14140 3.62650   3
 -15  -7   1 2.85234 2.89679   3
  15  -7  -1 6.50861 2.97967   1
 -15  -7   1 7.29114 2.11892  10
 -15   7   1 11.8242  2.4249  10
  15   7  -1 7.27355 2.93831   1
 -15   7   1 11.9164  3.5204   3
 -14  -7   1 23.1750  3.1399   4
 -14  -7   1 25.2660  3.6485   3
 -14  -7   1 21.7777  2.7287  10
  14  -7  -1 30.5296  3.8580   1
 -14   7   1 26.8236  2.9572  10
 -14   7   1 26.4488  4.1597   3
  14   7  -1 31.0165  3.8992   1
 -13  -7   1 0.84601 2.41458   3
  13  -7  -1 6.35430 2.53918   1
 -13  -7   1 3.52617 1.85399  10
 -13  -7   1 1.96256 2.02541   4
 -13   7   1 6.46237 2.76947   3
 -13   7   1 3.39424 1.93349  10
  13   7  -1 1.34971 2.32477   1
 -13   7   1 4.79651 2.36893   5
 -12  -7   1 0.46623 1.82765   4
 -12  -7   1 2.10924 2.14962   3
 -12  -7   1 -1.3457  1.4379  10
  12  -7  -1 -0.2761  2.0436   1
 -12   7   1 1.05838 1.92512   5
 -12   7   1 -0.7986  1.5431  10
  12   7  -1 1.12024 2.07165   1
 -12   7   1 1.71382 2.28505   3
 -11  -7   1 4.10903 2.09243   3
  11  -7  -1 0.10138 1.94117   1
 -11  -7   1 2.34664 1.93737   4
 -11  -7   1 3.47795 1.69019  10
  11   7  -1 2.22376 2.12220   1
 -11   7   1 0.16184 1.85093   5
 -11   7   1 4.64195 1.78669  10
 -11   7   1 1.07984 2.07748   3
  10  -7  -1 151.552   5.933   1
 -10  -7   1 169.419   5.851   3
 -10  -7   1 151.919   5.563   4
 -10  -7   1 157.423   5.659  10
 -10   7   1 168.711   6.649   5
  10   7  -1 150.504   5.999   1
 -10   7   1 175.780   6.520   3
 -10   7   1 170.366   5.719   1
 -10   7   1 156.605   5.622  10
  -9  -7   1 95.8203  4.2645   3
   9  -7  -1 93.4786  4.5514   1
  -9  -7   1 90.9949  4.1555   4
  -9  -7   1 95.7309  4.0932  10
  -9  -7   1 92.2614  3.1821   2
  -9  -7   1 100.452   4.015   1
  -9   7   1 84.3104  4.5215   5
  -9   7   1 88.7795  4.0731   1
  -9   7   1 86.6048  3.9941  10
   9   7  -1 84.0101  4.3433   1
  -9   7   1 87.2398  4.9125   3
  -8  -7   1 344.321   8.741   3
  -8  -7   1 353.856   8.701   4
  -8  -7   1 350.843   8.785   1
   8  -7  -1 356.165   9.327  10
  -8  -7   1 361.078   9.086  10
  -8  -7   1 343.920   7.770   2
   8  -7  -1 362.470   9.354   1
   8  -7  -1 329.887   8.833   8
  -8   7   1 340.848   8.935  10
   8   7  -1 338.986   8.992   1
  -8   7   1 350.264   9.933   5
  -8   7   1 352.299   9.709   3
  -8   7   1 350.573   8.932   1
  -7  -7   1 24.4789  2.1758  10
  -7  -7   1 21.8690  2.1455   1
  -7  -7   1 27.4748  2.1044   2
  -7  -7   1 24.4957  2.0754   3
   7  -7  -1 20.0003  2.2199   1
  -7  -7   1 23.6927  2.3004   4
   7  -7  -1 21.7838  2.1423   8
   7  -7  -1 22.9994  2.2227  10
  -7   7   1 24.4110  1.9294   9
  -7   7   1 23.0513  2.4478   5
  -7   7   1 23.9004  2.1777  10
   7   7  -1 24.7386  2.1753  10
   7   7  -1 25.4807  2.4731   1
  -7   7   1 24.5887  2.3382   1
  -7   7   1 25.7061  2.1130  10
  -6  -7   1 66.2540  3.3296   4
   6  -7  -1 55.3683  3.0447  10
  -6  -7   1 57.7798  2.8201  10
  -6  -7   1 58.2132  3.0142   1
   6  -7  -1 56.2063  2.9890   8
  -6  -7   1 57.8535  2.5274   2
   6  -7  -1 55.4593  3.1665   1
  -6  -7   1 53.3824  2.7005   3
  -6   7   1 52.4882  2.7042  10
  -6   7   1 55.2397  3.1355   1
  -6   7   1 56.6318  2.5837   9
  -6   7   1 52.4241  2.7389  10
   6   7  -1 59.5979  3.2008   1
   6   7  -1 57.3755  2.9295  10
  -5  -7   1 315.254   7.921   1
   5  -7  -1 336.323   8.013   8
  -5  -7   1 333.051   7.434   2
  -5  -7   1 330.914   7.553   3
   5  -7  -1 338.841   8.334  10
  -5  -7   1 345.214   8.204  10
   5  -7  -1 328.203   8.172   1
  -5  -7   1 328.859   7.979  10
  -5   7   1 342.090   7.809   9
   5   7  -1 330.207   8.151   1
  -5   7   1 336.563   8.120  10
  -5   7   1 336.917   8.214  10
  -5   7   1 332.275   8.159   1
   5   7  -1 329.069   8.087  10
   4  -7  -1 2041.01   39.12   1
  -4  -7   1 2038.00   38.05   7
  -4  -7   1 2003.10   38.11   2
   4  -7  -1 2015.18   38.44   8
  -4  -7   1 2027.96   39.81  10
  -4  -7   1 2018.51   39.65  10
   4  -7  -1 2040.87   39.91  10
  -4  -7   1 1995.41   38.89   1
   4   7  -1 2014.73   39.67  10
  -4   7   1 2049.19   38.81   9
  -4   7   1 2045.26   39.89  10
  -4   7   1 2040.31   39.73  10
  -4   7   1 1996.44   38.97   1
   4   7  -1 2020.02   38.99   1
  -3  -7   1 7.19897 1.22123  10
   3  -7  -1 8.26902 1.37948   1
  -3  -7   1 8.09619 0.65834   7
   3  -7  -1 8.09932 1.28047  10
  -3  -7   1 7.41097 1.17846  10
  -3  -7   1 8.38240 1.41380   1
   3  -7  -1 8.84930 1.26553   8
  -3   7   1 7.12639 1.30193   1
   3   7  -1 9.53320 1.31765  10
   3   7  -1 7.45137 1.36406   1
  -3   7   1 7.87931 1.18314   9
  -3   7   1 9.78528 1.27977  10
  -2  -7   1 357.798   6.979   7
  -2  -7   1 367.749   8.274  10
  -2  -7   1 347.940   8.129   1
   2  -7  -1 357.583   8.290  10
   2  -7  -1 357.771   7.968   8
   2  -7  -1 362.290   8.215   1
   2   7  -1 359.753   8.128  10
  -2   7   1 346.279   7.200   6
   2   7  -1 350.906   8.132   1
  -2   7   1 352.598   8.108  10
  -2   7   1 357.430   8.146   1
  -1  -7   1 1105.30   21.72  10
   1  -7  -1 1059.06   20.86   8
   1  -7  -1 1053.08   21.19   1
  -1  -7   1 1050.72   21.22   1
   1  -7  -1 1062.46   21.66  10
  -1   7   1 1083.28   20.31   6
  -1   7   1 1071.80   21.04   9
   1   7  -1 1088.54   21.21   1
  -1   7   1 1102.09   21.54  10
   1   7  -1 1074.59   21.52  10
  -1   7   1 1065.32   21.20   1
   0  -7  -1 244.379   6.062  10
   0  -7   1 245.457   6.054   1
   0  -7  -1 250.886   6.035   1
   0  -7  -1 254.097   5.969  10
   0  -7   1 243.824   6.092  10
   0   7  -1 243.571   5.958  10
   0   7  -1 252.137   5.859   9
   0   7   1 249.071   5.976  10
   0   7  -1 244.696   6.018   1
   0   7   1 257.103   5.839   9
   0   7   1 247.232   6.068   1
  -1  -7  -1 524.561  11.292   1
  -1  -7  -1 544.427  11.529  10
   1  -7   1 542.231  11.425   1
  -1  -7  -1 542.563  11.387  10
   1  -7   1 547.037  11.611  10
  -1   7  -1 534.101  11.293   1
  -1   7  -1 545.367  11.460  10
  -1   7  -1 530.314  10.824   6
  -1   7  -1 532.607  11.520  10
   1   7   1 542.351  11.149   9
   1   7   1 532.814  11.297   1
  -1   7  -1 542.849  11.157   9
   1   7   1 536.845  11.408  10
  -2  -7  -1 254.827   6.136  10
  -2  -7  -1 250.844   5.607   7
   2  -7   1 239.340   6.141   1
   2  -7   1 254.458   6.193  10
  -2  -7  -1 241.070   5.977   1
  -2   7  -1 251.516   6.042   1
  -2   7  -1 249.163   6.121  10
   2   7   1 254.499   6.042   1
  -2   7  -1 254.069   6.041  10
   2   7   1 253.496   6.030  10
  -2   7  -1 248.948   5.850   9
  -2   7  -1 248.645   5.625   6
  -3  -7  -1 250.491   6.197  10
   3  -7   1 248.487   6.281   1
  -3  -7  -1 257.357   6.235   2
  -3  -7  -1 251.938   5.723   7
   3  -7   1 255.758   6.120   8
   3  -7   1 258.424   6.379  10
  -3  -7  -1 256.592   6.100   1
  -3   7  -1 256.090   6.140  10
   3   7   1 262.346   6.129  10
   3   7   1 249.752   6.119   1
  -3   7  -1 251.628   5.894   9
  -3   7  -1 242.332   6.181  10
  -3   7  -1 253.322   6.205   1
  -3   7  -1 256.883   5.889   6
   4  -7   1 51.1681  2.5090  10
  -4  -7  -1 49.5752  2.4108   1
  -4  -7  -1 49.6599  2.3173  10
  -4  -7  -1 45.5758  2.0666   7
  -4  -7  -1 47.4853  2.1703  10
   4  -7   1 46.9351  2.3807   8
   4  -7   1 48.6204  2.4334   1
  -4  -7  -1 53.2181  2.6582   2
  -4   7  -1 51.9458  2.3735  10
  -4   7  -1 50.9935  2.2072   6
   4   7   1 48.5852  2.2949  10
   4   7   1 45.3705  2.4497   1
  -4   7  -1 48.5009  2.4817   1
  -4   7  -1 51.4958  2.1074   9
  -5  -7  -1 39.9343  2.1698   1
  -5  -7  -1 36.5919  2.3536   2
   5  -7   1 38.2651  2.2288  10
  -5  -7  -1 40.0375  2.1518  10
   5  -7   1 43.1420  2.5269   1
  -5  -7  -1 36.3407  2.7796   4
   5  -7   1 32.2188  2.1969   8
  -5  -7  -1 37.5380  2.0982   7
  -5  -7  -1 36.7137  2.0223  10
  -5   7  -1 39.0728  1.9021   9
  -5   7  -1 35.1150  2.4540   3
  -5   7  -1 34.6155  2.4371   1
   5   7   1 34.0535  2.2663   1
  -5   7  -1 30.0021  1.9251  10
  -5   7  -1 34.1191  2.2502   6
  -5   7  -1 37.4204  2.0333  10
   5   7   1 38.9060  2.2103  10
  -6  -7  -1 481.035  10.490  10
  -6  -7  -1 477.807  10.267   7
   6  -7   1 462.708  10.708   1
  -6  -7  -1 469.548  10.712   4
  -6  -7  -1 466.494  10.565  10
   6  -7   1 467.814  10.855  10
   6  -7   1 467.462  10.416   8
  -6  -7  -1 474.728  10.249   1
  -6  -7  -1 473.478  10.282   2
   6   7   1 474.594  10.573  10
  -6   7  -1 477.685  10.712  10
  -6   7  -1 466.363  10.627   6
  -6   7  -1 460.457  10.559  10
  -6   7  -1 478.806  11.597   5
  -6   7  -1 459.766  10.391   1
  -6   7  -1 452.347  11.122   3
   6   7   1 451.846  10.577   1
   7  -7   1 312.195   7.935   1
   7  -7   1 292.127   7.752  10
  -7  -7  -1 305.093   7.525  10
  -7  -7  -1 299.897   7.370   7
  -7  -7  -1 294.278   7.194   2
  -7  -7  -1 303.869   7.446  10
  -7  -7  -1 302.717   7.906   4
   7  -7   1 300.283   7.488   8
  -7  -7  -1 302.847   7.300   1
  -7   7  -1 303.233   7.629  10
  -7   7  -1 292.344   7.513  10
  -7   7  -1 305.566   7.478   1
   7   7   1 292.054   7.641   1
  -7   7  -1 296.171   8.485   5
  -7   7  -1 298.080   8.370   3
   7   7   1 304.334   7.598  10
  -8  -7  -1 11.1163  1.4204   8
  -8  -7  -1 15.5562  2.1599   4
  -8  -7  -1 11.8173  1.6677  10
   8  -7   1 10.1214  1.9134   1
  -8  -7  -1 12.0253  1.6439   2
  -8  -7  -1 12.0617  1.5030  10
  -8  -7  -1 15.3589  1.6967   1
  -8  -7  -1 10.6067  1.4789  10
  -8   7  -1 13.3802  2.3896   3
  -8   7  -1 13.3441  2.1018   5
  -8   7  -1 13.0734  1.6691   1
  -8   7  -1 9.40750 1.59485  10
  -8   7  -1 9.24836 1.46748  10
   8   7   1 9.75738 1.88497   1
   9  -7   1 58.0386  3.5174   1
  -9  -7  -1 61.3830  3.4977   4
  -9  -7  -1 61.1889  2.8876  10
  -9  -7  -1 61.3382  3.1047   2
  -9  -7  -1 53.7063  2.8820  10
  -9  -7  -1 48.3240  3.9114   3
   9   7   1 56.6237  3.3721   1
  -9   7  -1 54.0474  2.9408  10
  -9   7  -1 59.9471  3.8734   5
  -9   7  -1 54.7323  4.1750   3
 -10  -7  -1 109.831   4.001   2
  10  -7   1 105.473   4.765   1
 -10  -7  -1 104.541   4.989   3
 -10  -7  -1 99.8570  3.9578  10
 -10  -7  -1 107.544   4.792   4
 -10   7  -1 109.476   4.213  10
 -10   7  -1 100.894   5.052   5
 -10   7  -1 99.0062  5.4271   3
  10   7   1 104.579   4.595   1
 -11  -7  -1 53.3517  3.8972   4
  11  -7   1 44.3308  3.6201   1
 -11  -7  -1 51.8173  3.0048  10
 -11  -7  -1 50.5589  4.0003   3
 -11   7  -1 45.8027  3.7624   5
  11   7   1 53.7972  3.6781   1
 -11   7  -1 47.3850  3.0091  10
 -11   7  -1 43.8976  3.9996   3
  12  -7   1 67.1140  4.3745   1
 -12  -7  -1 57.5139  4.5316   3
 -12  -7  -1 65.4245  4.3103   4
 -12  -7  -1 64.9650  3.3590  10
 -12   7  -1 63.7342  3.4284  10
  12   7   1 62.0805  4.1617   1
 -12   7  -1 67.1277  4.8267   3
 -12   7  -1 59.8311  4.3999   5
 -13  -7  -1 0.94577 1.43761  10
 -13  -7  -1 -2.5893  2.2955   3
  13  -7   1 1.29342 2.32272   1
 -13  -7  -1 -1.2774  2.0479   4
 -13   7  -1 -1.5922  2.5717   3
 -13   7  -1 -0.4324  1.4455  10
 -13   7  -1 -0.0555  2.0502   5
  13   7   1 -4.6234  1.9421   1
 -14  -7  -1 13.2194  2.8475   4
 -14  -7  -1 10.7055  1.9215  10
  14  -7   1 9.01350 2.87890   1
 -14   7  -1 9.91482 1.95704  10
  14   7   1 10.7353  2.8603   1
 -14   7  -1 18.9750  3.8432   3
  15  -7   1 -0.0671  2.4836   1
 -15  -7  -1 2.83655 1.45823  10
 -15  -7  -1 1.74564 2.52618   4
  15   7   1 3.09687 2.56661   1
 -15   7  -1 7.15811 3.23842   3
 -15   7  -1 4.46059 1.70441  10
  16  -7   1 14.3380  3.2462   1
 -16  -7  -1 12.9322  1.7162  10
 -16   7  -1 11.9166  2.0002  10
  16   7   1 11.6557  3.1470   1
 -16   7  -1 5.86513 3.66255   3
  17  -7   1 6.38189 3.11142   1
  17   7   1 4.06356 2.96663   1
 -17   7  -1 -2.4008  3.3572   3
  17  -8  -1 3.76914 3.12557   1
 -17   8   1 7.56980 3.82183   3
  17   8  -1 1.31902 3.17386   1
  16  -8  -1 14.0828  3.5343   1
 -16  -8   1 17.9361  2.6835  10
  16   8  -1 15.2763  3.5444   1
 -16   8   1 16.4928  2.6226  10
 -16   8   1 18.4791  4.0165   3
 -15  -8   1 -2.9323  1.7059  10
  15  -8  -1 3.07172 2.83394   1
 -15   8   1 3.26920 3.24354   3
  15   8  -1 2.41002 2.72445   1
 -15   8   1 0.22974 1.90143  10
 -14  -8   1 4.67253 1.98641  10
 -14  -8   1 3.01816 2.67248   3
  14  -8  -1 2.65861 2.68565   1
 -14  -8   1 3.12022 2.38739   4
 -14   8   1 3.21469 2.05815  10
 -14   8   1 7.43373 2.99819   3
  14   8  -1 2.61958 2.59256   1
 -13  -8   1 4.03340 2.19897   4
 -13  -8   1 3.20843 2.42891   3
 -13  -8   1 2.84335 1.84800  10
  13  -8  -1 5.02049 2.54662   1
 -13   8   1 7.67270 2.16305  10
 -13   8   1 7.75609 2.95841   3
  13   8  -1 2.38060 2.43674   1
 -13   8   1 4.19155 2.26053   5
 -12  -8   1 13.6014  2.6710   3
  12  -8  -1 12.4960  2.6645   1
 -12  -8   1 9.95264 2.17748  10
 -12  -8   1 14.7224  2.5535   4
 -12   8   1 13.9518  2.8336   5
  12   8  -1 12.8077  2.6850   1
 -12   8   1 12.3860  3.0930   3
 -12   8   1 11.7247  2.2307  10
 -11  -8   1 7.02494 2.19855   3
  11  -8  -1 7.28654 2.44693   1
 -11  -8   1 3.39376 1.94862   4
 -11  -8   1 6.06001 1.94297  10
  11   8  -1 2.45370 2.09016   1
 -11   8   1 4.75035 2.25666   5
 -11   8   1 8.57401 2.64921   3
 -11   8   1 4.27756 1.85092  10
 -10  -8   1 55.1428  3.7234   4
 -10  -8   1 56.4893  3.5584   3
  10  -8  -1 50.7067  4.0013   1
 -10  -8   1 52.1763  3.3514  10
 -10   8   1 48.2258  3.7923   5
 -10   8   1 51.8163  3.3732  10
 -10   8   1 64.0399  4.6734   3
 -10   8   1 52.1714  3.4691   1
  10   8  -1 50.5227  3.8558   1
  -9  -8   1 383.255   9.461   1
  -9  -8   1 370.340   8.328   2
  -9  -8   1 369.784   9.497   3
  -9  -8   1 365.495   9.669  10
   9  -8  -1 368.755  10.075   1
  -9  -8   1 380.229   9.543   4
  -9   8   1 357.498  10.638   5
  -9   8   1 355.284  10.269   3
  -9   8   1 380.007   9.635   1
   9   8  -1 375.905   9.912   1
  -9   8   1 350.578   9.521  10
  -8  -8   1 161.803   5.391   4
  -8  -8   1 168.747   4.664   2
  -8  -8   1 162.930   5.288   3
  -8  -8   1 169.615   5.458   1
   8  -8  -1 154.994   5.382   8
   8  -8  -1 165.273   5.880   1
   8  -8  -1 172.722   5.766  10
  -8  -8   1 165.120   5.528  10
  -8   8   1 168.742   5.570   1
  -8   8   1 157.911   6.078   5
  -8   8   1 155.001   5.415  10
   8   8  -1 164.583   5.654   1
   7  -8  -1 268.301   7.442  10
  -7  -8   1 250.963   7.123  10
  -7  -8   1 250.523   6.637   3
   7  -8  -1 249.251   7.239   1
  -7  -8   1 260.727   6.242   2
   7  -8  -1 255.200   7.060   8
  -7  -8   1 255.028   6.981   1
  -7  -8   1 251.723   7.037   4
  -7   8   1 250.411   7.048  10
  -7   8   1 242.265   7.013  10
  -7   8   1 255.955   7.135   1
   7   8  -1 244.785   6.952  10
   7   8  -1 247.627   7.212   1
  -7   8   1 254.770   6.545   9
  -6  -8   1 241.684   6.546   1
  -6  -8   1 234.209   5.842   2
   6  -8  -1 225.092   6.641   1
   6  -8  -1 235.839   6.454   8
  -6  -8   1 230.600   6.590  10
   6  -8  -1 236.712   6.734  10
  -6   8   1 238.175   6.575   1
  -6   8   1 230.624   6.128   9
  -6   8   1 237.835   6.601  10
   6   8  -1 239.765   6.601  10
  -6   8   1 242.895   6.686  10
   6   8  -1 233.426   6.671   1
   5  -8  -1 2.47385 1.19867  10
  -5  -8   1 1.99248 1.03412  10
   5  -8  -1 0.79592 1.25355   1
  -5  -8   1 4.39118 1.27770   2
  -5  -8   1 4.42314 1.45881   1
   5  -8  -1 2.51199 1.23165   8
  -5  -8   1 3.91753 1.34570  10
  -5   8   1 3.70716 1.44605   1
  -5   8   1 3.35968 1.11246  10
  -5   8   1 3.26836 1.20504  10
   5   8  -1 2.58549 1.43487   1
  -5   8   1 3.07992 1.11427   9
   5   8  -1 2.69934 1.23071  10
  -4  -8   1 5.42109 1.31727   1
   4  -8  -1 5.18443 1.23364   8
  -4  -8   1 5.60960 1.15691  10
   4  -8  -1 3.04185 1.17020  10
  -4  -8   1 3.82111 1.16489  10
   4  -8  -1 3.55531 1.25642   1
  -4  -8   1 6.30968 0.73155   7
  -4   8   1 4.65804 1.17340   9
  -4   8   1 3.25158 1.13164  10
   4   8  -1 5.22018 1.36366   1
   4   8  -1 6.05341 1.24780  10
  -4   8   1 5.31021 1.42479   1
  -3  -8   1 243.704   6.401  10
  -3  -8   1 240.456   5.017   7
   3  -8  -1 250.300   6.264   8
   3  -8  -1 244.501   6.479  10
   3  -8  -1 235.981   6.319   1
  -3  -8   1 257.223   6.288  10
  -3  -8   1 243.809   6.269   1
  -3   8   1 246.426   6.119   9
  -3   8   1 236.919   6.389   1
   3   8  -1 253.166   6.289  10
  -3   8   1 236.023   6.209  10
   3   8  -1 243.688   6.318   1
  -2  -8   1 1858.60   36.55  10
  -2  -8   1 1863.85   34.72   7
   2  -8  -1 1817.72   35.23   8
   2  -8  -1 1872.25   36.60  10
  -2  -8   1 1850.48   35.76   1
   2  -8  -1 1867.13   35.83   1
   2   8  -1 1827.90   35.73   1
  -2   8   1 1862.17   36.41  10
   2   8  -1 1852.27   36.40  10
  -2   8   1 1829.67   34.98   6
  -2   8   1 1873.25   35.78   1
  -2   8   1 1861.80   35.64   9
   1  -8  -1 77.2103  2.9967  10
  -1  -8   1 76.9966  3.0694   1
   1  -8  -1 81.7634  3.2389   1
  -1  -8   1 77.2572  2.9869  10
  -1   8   1 78.3369  2.8786  10
  -1   8   1 74.2900  2.8802   9
  -1   8   1 76.4863  1.9577   6
   1   8  -1 77.6275  2.9311  10
   1   8  -1 76.5844  3.0736   1
  -1   8   1 77.8940  3.0529   1
   0  -8  -1 979.255  19.991  10
   0  -8   1 965.485  19.626   1
   0  -8   1 974.257  20.019  10
   0  -8  -1 1000.85   19.67   1
   0   8  -1 974.003  19.583   1
   0   8  -1 997.174  19.893  10
   0   8   1 964.883  18.544   6
   0   8   1 972.015  19.573   1
   0   8   1 965.878  19.375   9
   0   8   1 979.180  19.845  10
  -1  -8  -1 1067.49   21.15  10
   1  -8   1 1070.49   21.39  10
  -1  -8  -1 1037.25   21.28  10
   1  -8   1 1052.34   20.97   1
  -1  -8  -1 1023.62   20.80   1
  -1   8  -1 1037.08   20.86   1
   1   8   1 1060.48   21.15  10
  -1   8  -1 1038.34   20.34   6
   1   8   1 1041.70   20.65   9
  -1   8  -1 1045.37   20.65   9
  -1   8  -1 1065.31   21.21  10
   1   8   1 1022.20   20.78   1
  -2  -8  -1 1859.81   35.80  10
   2  -8   1 1838.32   35.36   1
  -2  -8  -1 1837.47   35.19   1
   2  -8   1 1819.88   36.06  10
  -2  -8  -1 1811.48   34.84   7
  -2  -8  -1 1809.20   35.96  10
   2   8   1 1808.80   35.19   1
  -2   8  -1 1852.76   35.07   9
  -2   8  -1 1821.08   35.88  10
  -2   8  -1 1852.77   36.04  10
   2   8   1 1855.00   35.85  10
  -2   8  -1 1840.01   35.02   6
  -2   8  -1 1792.72   35.18   1
  -3  -8  -1 29.1695  2.0231  10
  -3  -8  -1 27.1296  1.6901   7
  -3  -8  -1 29.9356  2.1346   1
   3  -8   1 30.4537  2.0077  10
   3  -8   1 29.6754  2.1248   1
  -3  -8  -1 34.2220  2.3327   2
   3   8   1 28.3107  1.8501  10
  -3   8  -1 30.1515  2.0750   1
  -3   8  -1 28.6046  1.8302   9
   3   8   1 32.5671  2.1273   1
  -3   8  -1 29.5516  1.8834  10
  -3   8  -1 26.5552  1.6912   6
  -3   8  -1 32.4691  1.9915  10
  -4  -8  -1 1.05612 0.70081  10
  -4  -8  -1 1.17906 1.00744  10
   4  -8   1 1.17967 1.07656   1
   4  -8   1 3.02178 1.05441   8
  -4  -8  -1 2.97263 0.91955   7
   4  -8   1 2.32769 1.04207  10
  -4  -8  -1 0.93501 1.22788   2
  -4  -8  -1 1.31257 1.16606   1
   4   8   1 3.19131 1.23293   1
  -4   8  -1 2.03955 1.18464   1
  -4   8  -1 1.88506 0.82318  10
   4   8   1 0.82520 0.92472  10
  -4   8  -1 1.80542 0.95218  10
  -4   8  -1 3.29263 1.07880   6
  -4   8  -1 2.75421 0.98349   9
   5  -8   1 0.98200 1.17258   1
  -5  -8  -1 1.09746 1.22920   2
  -5  -8  -1 2.61485 1.16206   1
   5  -8   1 0.03832 0.96400   8
  -5  -8  -1 2.47327 1.05842  10
  -5  -8  -1 2.45088 1.54100   4
  -5  -8  -1 2.29940 0.97774   7
   5  -8   1 1.86557 1.08948  10
  -5  -8  -1 2.39730 0.99887  10
  -5   8  -1 1.20571 1.05581   6
  -5   8  -1 2.40004 1.24126   1
  -5   8  -1 3.23820 1.17837  10
  -5   8  -1 1.84623 0.90110   9
   5   8   1 4.77559 1.21562  10
   5   8   1 2.66623 1.20854   1
  -5   8  -1 1.36368 1.35216   3
   6  -8   1 110.515   4.106  10
  -6  -8  -1 107.998   3.682   1
   6  -8   1 108.945   3.913   8
  -6  -8  -1 114.184   3.753  10
  -6  -8  -1 107.318   3.610   7
  -6  -8  -1 101.024   4.152   4
  -6  -8  -1 110.142   3.886   2
  -6  -8  -1 113.096   3.882  10
   6  -8   1 114.824   4.252   1
  -6   8  -1 107.875   3.852  10
   6   8   1 101.252   3.973   1
  -6   8  -1 113.533   4.556   3
  -6   8  -1 115.454   3.932   6
  -6   8  -1 112.096   3.883  10
  -6   8  -1 105.647   3.887   1
  -6   8  -1 112.166   3.390   9
   6   8   1 105.131   3.833  10
   7  -8   1 129.990   4.676  10
  -7  -8  -1 134.204   4.277   7
   7  -8   1 130.538   4.505   8
  -7  -8  -1 122.506   4.388   2
  -7  -8  -1 135.847   4.353  10
   7  -8   1 124.998   4.747   1
  -7  -8  -1 130.349   4.394  10
  -7  -8  -1 132.338   4.968   4
  -7  -8  -1 130.625   4.204   1
  -7   8  -1 142.094   4.532  10
  -7   8  -1 132.017   4.413  10
  -7   8  -1 127.543   5.063   5
   7   8   1 132.827   4.378  10
   7   8   1 129.276   4.633   1
  -7   8  -1 137.261   5.069   3
  -7   8  -1 130.407   4.502   1
  -8  -8  -1 2.34249 1.41063   2
   8  -8   1 -0.4932  1.5330   1
  -8  -8  -1 1.50431 1.12220  10
  -8  -8  -1 2.73455 1.74240   4
  -8  -8  -1 1.64657 1.29242  10
  -8   8  -1 1.18255 1.32675  10
  -8   8  -1 0.14081 1.19995   1
  -8   8  -1 0.24870 1.86351   3
   8   8   1 0.67580 1.51020   1
  -8   8  -1 1.47035 1.58058   5
   9  -8   1 30.6815  2.8998   1
  -9  -8  -1 30.5379  2.7523   4
  -9  -8  -1 27.0754  2.3503  10
  -9  -8  -1 29.4440  2.2876   2
   9   8   1 27.1174  2.6750   1
  -9   8  -1 30.0566  2.4323  10
  -9   8  -1 28.7966  3.0009   5
  -9   8  -1 34.4178  3.3377   3
  10  -8   1 7.43152 2.12653   1
 -10  -8  -1 10.4275  2.2875   4
 -10  -8  -1 11.6146  1.7468   2
 -10  -8  -1 9.73408 1.78777  10
 -10   8  -1 5.94430 2.06431   5
 -10   8  -1 10.5124  2.6600   3
  10   8   1 13.5257  2.2762   1
 -10   8  -1 8.66253 1.73575  10
 -11  -8  -1 41.6093  3.5147   4
 -11  -8  -1 42.4799  2.8156  10
  11  -8   1 40.6162  3.5811   1
 -11   8  -1 36.0177  2.7390  10
  11   8   1 36.6689  3.3654   1
 -11   8  -1 28.7460  3.3521   5
 -11   8  -1 37.9001  3.9686   3
 -12  -8  -1 1.64165 1.50503  10
 -12  -8  -1 5.05289 2.31717   4
  12  -8   1 5.36483 2.30274   1
  12   8   1 4.24449 2.30653   1
 -12   8  -1 3.80932 1.61760  10
 -12   8  -1 8.95364 2.79925   3
 -12   8  -1 6.53475 2.36763   5
 -13  -8  -1 0.97916 1.51721  10
  13  -8   1 2.32942 2.32067   1
 -13  -8  -1 1.98188 2.27426   4
 -13   8  -1 2.04910 2.27285   5
  13   8   1 3.44535 2.35095   1
 -13   8  -1 0.56262 2.63842   3
 -13   8  -1 4.56097 1.75123  10
 -14  -8  -1 7.35548 2.71099   4
 -14  -8  -1 4.27083 1.68078  10
  14  -8   1 0.39917 2.40992   1
 -14   8  -1 9.59123 3.32383   3
 -14   8  -1 4.60519 1.87593  10
  14   8   1 5.16839 2.58353   1
  15  -8   1 22.2579  3.5633   1
 -15  -8  -1 15.0934  3.1810   4
 -15  -8  -1 19.5072  2.2139  10
  15   8   1 9.32800 3.04449   1
 -15   8  -1 16.2703  3.9969   3
 -15   8  -1 15.8815  2.3114  10
 -16  -8  -1 2.09354 1.35030  10
  16  -8   1 1.04856 2.66451   1
 -16   8  -1 5.48590 3.52463   3
  16   8   1 8.11878 2.94678   1
 -16   8  -1 2.69677 1.61572  10
  17  -8   1 3.57884 2.92723   1
 -17   8  -1 0.92976 3.45727   3
  17   8   1 5.77299 3.03373   1
  17  -9  -1 25.8263  4.4085   1
 -17   9   1 29.2637  4.9908   3
  17   9  -1 29.2489  4.3213   1
 -16  -9   1 9.67923 2.24997  10
  16  -9  -1 6.96782 3.16391   1
 -16   9   1 4.38296 2.15542  10
  16   9  -1 8.10232 3.23021   1
 -16   9   1 6.66341 3.64421   3
 -15  -9   1 3.26639 1.96195  10
  15  -9  -1 1.22617 2.76871   1
 -15   9   1 -0.8522  3.0691   3
  15   9  -1 0.85749 2.65892   1
 -15   9   1 -2.0728  1.8172  10
  14  -9  -1 34.9176  4.2280   1
 -14  -9   1 30.2701  3.1826  10
 -14  -9   1 33.7596  3.5886   4
  14   9  -1 41.1271  4.3611   1
 -14   9   1 33.4850  3.3483  10
 -14   9   1 31.2100  4.4648   3
 -13  -9   1 32.4821  3.1727  10
 -13  -9   1 36.6093  3.5831   4
  13  -9  -1 34.7635  4.0335   1
 -13   9   1 30.5203  3.8707   5
 -13   9   1 42.3699  4.4338   3
  13   9  -1 41.3039  4.2061   1
 -13   9   1 35.4179  3.3614  10
 -12  -9   1 7.71113 2.35599   4
 -12  -9   1 7.13933 2.03682  10
  12  -9  -1 4.72505 2.53238   1
  12   9  -1 5.46995 2.51926   1
 -12   9   1 5.95169 2.46803   5
 -12   9   1 5.78992 2.65252   3
 -12   9   1 3.74786 1.90779  10
  11  -9  -1 6.76989 2.44533   1
 -11  -9   1 6.73271 2.24996   4
 -11  -9   1 4.59298 1.82145  10
 -11   9   1 4.28879 1.88685  10
  11   9  -1 7.44220 2.41648   1
 -11   9   1 6.38993 2.49127   3
 -11   9   1 8.09611 2.36988   5
  10  -9  -1 212.096   7.527   1
 -10  -9   1 225.246   7.179   4
 -10  -9   1 240.043   7.269  10
 -10   9   1 239.509   7.236   1
 -10   9   1 220.685   7.173  10
 -10   9   1 242.861   8.097   3
  10   9  -1 229.352   7.641   1
 -10   9   1 229.979   8.193   5
  -9  -9   1 23.9160  2.4964   1
  -9  -9   1 19.5068  2.3407  10
  -9  -9   1 23.2531  2.5292   4
  -9  -9   1 24.3821  1.9866   2
   9  -9  -1 17.9537  2.6711   1
  -9   9   1 20.7914  2.9556   3
  -9   9   1 27.3233  2.7044   1
  -9   9   1 20.4880  2.3352  10
  -9   9   1 22.5712  2.8384   5
   9   9  -1 17.9545  2.5984   1
  -8  -9   1 81.6151  3.8882  10
  -8  -9   1 90.2065  4.3333   4
   8  -9  -1 88.0098  3.9609   8
  -8  -9   1 80.8391  3.7951   1
   8  -9  -1 76.6122  4.2328   1
  -8  -9   1 83.1791  3.2959   2
  -8   9   1 80.7304  4.4039   5
   8   9  -1 81.5563  4.2223   1
  -8   9   1 89.6393  3.9851  10
  -8   9   1 77.9832  3.7843   1
  -7  -9   1 0.21925 1.25796   2
  -7  -9   1 -0.2224  1.3274   1
  -7  -9   1 -0.7992  1.2058  10
  -7  -9   1 0.33237 1.54244   4
   7  -9  -1 0.19943 1.56322   1
   7  -9  -1 1.34159 1.33332   8
   7  -9  -1 0.91959 1.40097  10
  -7   9   1 0.00109 1.03185   9
  -7   9   1 0.83912 1.45197   1
   7   9  -1 -0.4964  1.5693   1
   7   9  -1 -0.6535  1.1980  10
  -7   9   1 -0.2679  1.3547  10
  -6  -9   1 5.96702 1.64844   1
   6  -9  -1 5.07725 1.72924   1
   6  -9  -1 4.22439 1.40465   8
  -6  -9   1 1.82353 1.38735   2
  -6  -9   1 6.41352 1.57056  10
  -6  -9   1 5.18070 1.24017  10
   6  -9  -1 -0.1533  1.2962  10
  -6   9   1 2.10500 1.11996   9
   6   9  -1 4.17446 1.68054   1
  -6   9   1 2.66496 1.15265  10
  -6   9   1 2.43602 1.38859  10
  -6   9   1 3.75510 1.60806   1
   6   9  -1 5.22981 1.39360  10
   5  -9  -1 1.42636 1.40693   1
  -5  -9   1 2.75069 1.35671  10
   5  -9  -1 2.25265 1.26878  10
  -5  -9   1 0.51676 1.40528   2
   5  -9  -1 3.17106 1.26560   8
  -5  -9   1 0.70082 1.40699   1
  -5  -9   1 0.46938 1.01107  10
   5   9  -1 2.02653 1.31392  10
  -5   9   1 0.80906 1.06842   9
   5   9  -1 1.23116 1.35243   1
  -5   9   1 1.88807 1.30257  10
  -5   9   1 2.15126 1.45841   1
   4  -9  -1 83.1540  3.6233   1
   4  -9  -1 83.9983  3.4667  10
  -4  -9   1 77.9290  3.3029  10
   4  -9  -1 86.4916  3.3648   8
  -4  -9   1 78.4525  3.4596   1
  -4  -9   1 78.7515  3.1284  10
  -4  -9   1 77.5832  2.1912   7
   4   9  -1 78.2611  3.3685   1
  -4   9   1 74.1390  3.1803  10
  -4   9   1 78.2123  3.5773   1
  -4   9   1 79.0664  3.1791   9
   4   9  -1 76.2021  3.1954  10
  -3  -9   1 7.20533 1.39694  10
   3  -9  -1 8.31103 1.44439  10
  -3  -9   1 7.80479 0.72661   7
   3  -9  -1 10.2980  1.5730   1
  -3  -9   1 8.05484 1.58069   1
   3  -9  -1 7.98783 1.47924   8
   3   9  -1 8.32590 1.41171  10
  -3   9   1 10.4873  1.0443   6
  -3   9   1 7.19369 1.31784  10
  -3   9   1 9.57728 1.36029   9
   3   9  -1 10.0788  1.6597   1
  -3   9   1 9.39798 1.52508   1
   2  -9  -1 360.397   8.417   8
  -2  -9   1 350.096   8.641  10
   2  -9  -1 365.486   8.710  10
  -2  -9   1 360.805   8.588   1
  -2  -9   1 358.488   7.241   7
   2  -9  -1 370.939   8.697   1
  -2   9   1 361.355   8.348   9
  -2   9   1 359.735   8.544   1
  -2   9   1 360.556   7.338   6
  -2   9   1 360.628   8.524  10
   2   9  -1 360.335   8.511  10
   2   9  -1 345.574   8.484   1
  -1  -9   1 221.437   6.130   1
  -1  -9   1 236.286   6.237  10
   1  -9  -1 223.491   6.137   1
   1  -9  -1 247.371   6.307  10
   1   9  -1 234.652   6.166   1
  -1   9   1 230.945   4.866   6
   1   9  -1 236.426   6.097  10
  -1   9   1 234.697   6.071  10
  -1   9   1 239.913   5.999   9
   1   9  -1 241.307   5.946   9
  -1   9   1 238.239   6.180   1
   0  -9   1 59.1942  2.7519  10
   0  -9  -1 55.9280  2.7780   1
   0  -9  -1 65.1963  2.8084  10
   0  -9   1 65.0645  2.9137   1
   0   9   1 63.6593  2.7325   9
   0   9  -1 61.5679  2.8489   1
   0   9   1 62.4042  1.7218   6
   0   9   1 62.7475  3.0162   1
   0   9   1 56.8356  2.6133  10
   0   9  -1 54.7318  2.6033  10
   0   9  -1 61.8034  2.5775   9
  -1  -9  -1 0.90040 1.02059  10
   1  -9   1 1.00061 1.24272   1
  -1  -9  -1 1.32752 1.19808   1
   1  -9   1 1.28228 1.06422  10
  -1  -9  -1 -0.1092  0.9416  10
  -1   9  -1 -0.0327  0.8959   9
  -1   9  -1 -0.5822  0.9267  10
  -1   9  -1 0.51616 0.69856   6
   1   9   1 2.24889 1.00505   9
   1   9   1 0.40351 0.94651  10
   1   9   1 0.65246 1.16549   1
  -1   9  -1 -0.2080  1.0454   1
  -2  -9  -1 13.3503  1.3892  10
  -2  -9  -1 14.4114  1.6228  10
   2  -9   1 11.2009  1.5695   1
  -2  -9  -1 12.9766  1.6397   1
   2  -9   1 15.3818  1.6911  10
  -2   9  -1 11.6386  1.5337   1
   2   9   1 11.3871  1.4268  10
   2   9   1 10.8788  1.5322   1
  -2   9  -1 12.4679  1.1932   6
  -2   9  -1 11.6962  1.4198   9
  -2   9  -1 9.88720 1.38571  10
  -2   9  -1 9.67105 1.36651  10
  -3  -9  -1 118.249   3.945  10
   3  -9   1 120.059   4.080  10
  -3  -9  -1 129.197   4.163   2
  -3  -9  -1 118.370   3.408   7
   3  -9   1 117.808   4.123   1
  -3  -9  -1 121.649   4.051   1
  -3   9  -1 127.230   3.558   6
  -3   9  -1 126.859   4.067  10
   3   9   1 124.946   4.064   1
   3   9   1 127.587   3.941  10
  -3   9  -1 133.595   3.854   9
  -3   9  -1 117.261   4.115   1
  -3   9  -1 120.084   3.926  10
   4  -9   1 137.088   4.623   1
  -4  -9  -1 130.956   4.238   1
  -4  -9  -1 136.969   4.398   2
  -4  -9  -1 144.354   4.438  10
  -4  -9  -1 139.964   3.803   7
   4  -9   1 135.129   4.290   8
   4  -9   1 134.505   4.428  10
   4   9   1 134.017   4.445   1
   4   9   1 135.426   4.258  10
  -4   9  -1 134.050   3.992   6
  -4   9  -1 139.138   4.352  10
  -4   9  -1 137.098   4.070   9
  -4   9  -1 131.901   4.348  10
  -4   9  -1 138.173   4.450   1
   5  -9   1 0.89155 1.37574   1
  -5  -9  -1 3.44241 1.45089   2
  -5  -9  -1 2.76620 1.23134   1
  -5  -9  -1 2.09833 0.99922  10
  -5  -9  -1 3.75953 1.20420  10
  -5  -9  -1 6.15207 1.75403   4
   5  -9   1 0.19737 1.05403   8
  -5  -9  -1 2.04595 1.01700   7
   5  -9   1 4.16844 1.34653  10
  -5   9  -1 1.42642 1.12331  10
  -5   9  -1 0.21245 0.52435  10
  -5   9  -1 3.51216 1.03667   9
   5   9   1 3.70506 1.23895  10
  -5   9  -1 3.58025 1.38120   1
  -5   9  -1 2.85555 1.20172   6
   5   9   1 1.94431 1.37356   1
  -6  -9  -1 28.2089  2.1138  10
  -6  -9  -1 28.0904  1.9661   7
  -6  -9  -1 28.8604  2.6341   4
  -6  -9  -1 26.7259  2.1902   2
   6  -9   1 26.5067  2.2910  10
  -6  -9  -1 23.0667  2.1226  10
  -6  -9  -1 28.2364  2.2204   1
   6  -9   1 25.3519  2.3813   1
   6  -9   1 28.5984  2.2642   8
  -6   9  -1 26.0459  2.2116   6
  -6   9  -1 26.7001  1.9189   9
  -6   9  -1 26.3609  2.5697   3
   6   9   1 24.2477  2.2905   1
   6   9   1 30.4194  2.3036  10
  -6   9  -1 28.1573  2.2722   1
  -6   9  -1 22.4745  2.1029  10
   7  -9   1 32.0405  2.5405   8
   7  -9   1 36.4090  2.6235  10
  -7  -9  -1 38.0485  2.3715  10
  -7  -9  -1 30.2208  2.4275   1
   7  -9   1 28.3232  2.5534   1
  -7  -9  -1 33.0910  2.4325   2
  -7  -9  -1 35.8611  2.4484   7
  -7  -9  -1 29.0931  2.3508  10
  -7  -9  -1 30.9537  2.7321   4
  -7   9  -1 33.5783  2.4980  10
  -7   9  -1 26.5113  2.6560   5
  -7   9  -1 35.2574  2.5530   1
   7   9   1 31.3739  2.6381   1
  -7   9  -1 31.5022  2.8882   3
  -7   9  -1 30.8333  2.3396  10
  -8  -9  -1 61.6111  3.1245   2
  -8  -9  -1 62.3517  3.1065  10
  -8  -9  -1 64.2377  3.6891   4
   8  -9   1 63.1950  3.7218   1
  -8   9  -1 56.9364  3.0662  10
   8   9   1 59.8033  3.4750   1
  -8   9  -1 67.9770  4.2240   3
  -8   9  -1 54.3464  3.5682   5
  -8   9  -1 56.4562  3.1102   1
  -9  -9  -1 21.4736  2.2155  10
   9  -9   1 22.0718  2.6902   1
  -9  -9  -1 23.7568  2.1828   2
  -9  -9  -1 24.5338  2.7444   4
  -9   9  -1 18.8932  2.6438   5
  -9   9  -1 23.5777  2.3102  10
   9   9   1 22.9210  2.6205   1
  -9   9  -1 26.6133  3.0032   3
  10  -9   1 0.54582 1.82627   1
 -10  -9  -1 -0.4902  1.7138   4
 -10  -9  -1 -0.2191  1.4249   2
 -10  -9  -1 -3.0431  1.2235  10
 -10   9  -1 -0.0964  1.7317   5
 -10   9  -1 -1.9889  1.8563   3
 -10   9  -1 0.39458 1.37010  10
  10   9   1 -2.8686  1.6119   1
 -11  -9  -1 233.692   6.963  10
 -11  -9  -1 230.036   7.558   4
  11  -9   1 242.603   7.928   1
 -11   9  -1 237.633   7.146  10
 -11   9  -1 219.181   8.322   5
  11   9   1 236.004   7.680   1
 -11   9  -1 245.628   8.522   3
 -12  -9  -1 9.35478 2.39233   4
  12  -9   1 6.67529 2.47726   1
 -12  -9  -1 7.29895 1.80263  10
  12   9   1 10.1495  2.5409   1
 -12   9  -1 6.01954 1.88495  10
 -12   9  -1 9.02941 3.04727   3
 -12   9  -1 8.46861 2.49780   5
 -13  -9  -1 62.8111  3.5083  10
 -13  -9  -1 65.2039  4.7161   4
  13  -9   1 66.8254  4.7129   1
 -13   9  -1 62.7517  5.4786   3
 -13   9  -1 65.5124  4.8682   5
 -13   9  -1 61.2265  3.5976  10
  13   9   1 60.6827  4.4802   1
 -14  -9  -1 -0.2145  2.3546   4
 -14  -9  -1 3.18195 1.73036  10
  14  -9   1 5.53155 2.79778   1
 -14   9  -1 7.52596 3.47847   3
  14   9   1 6.56255 2.76522   1
 -14   9  -1 7.39154 1.91240  10
 -15  -9  -1 -0.0417  2.4848   4
 -15  -9  -1 -0.4643  1.4144  10
  15  -9   1 -1.9176  2.4519   1
 -15   9  -1 2.37514 3.19878   3
  15   9   1 0.55011 2.61232   1
 -15   9  -1 0.09597 1.69564  10
  16  -9   1 100.728   6.470   1
 -16  -9  -1 111.279   3.989  10
 -16  -9  -1 125.791   6.250   4
 -16   9  -1 109.158   4.578  10
  16   9   1 117.088   6.495   1
 -16   9  -1 124.868   7.580   3
  17  -9   1 -1.2705  2.9436   1
  17   9   1 0.13443 2.77876   1
 -17   9  -1 -2.5212  2.8809   3
 -16 -10   1 24.8259  2.9425  10
  16 -10  -1 25.1643  4.2889   1
 -16  10   1 23.9886  3.0420  10
  16  10  -1 24.1445  4.1428   1
 -16  10   1 20.1355  4.3427   3
 -15 -10   1 4.47412 2.07291  10
  15 -10  -1 6.46058 3.14066   1
 -15  10   1 9.57148 2.49501  10
 -15  10   1 11.5553  3.7755   3
  15  10  -1 8.12134 3.17730   1
 -14 -10   1 -2.0214  1.7431  10
  14 -10  -1 -0.7172  2.5561   1
 -14 -10   1 4.23541 2.47978   4
  14  10  -1 -2.2419  2.4118   1
 -14  10   1 0.30229 1.95260  10
 -14  10   1 1.08058 3.07581   3
 -13 -10   1 3.88700 2.45483   4
 -13 -10   1 1.94304 1.85797  10
  13 -10  -1 6.60541 2.71439   1
 -13  10   1 2.18401 2.28713   5
 -13  10   1 2.37869 2.73156   3
 -13  10   1 3.71900 2.01377  10
  13  10  -1 2.61892 2.58304   1
  12 -10  -1 23.0806  3.3020   1
 -12 -10   1 20.3681  2.6746  10
 -12 -10   1 27.4947  3.2464   4
 -12  10   1 22.0451  3.2962   5
 -12  10   1 22.1417  3.5677   3
 -12  10   1 19.7473  2.7231  10
  12  10  -1 23.0138  3.3598   1
 -11 -10   1 131.868   5.499   4
 -11 -10   1 115.080   5.121  10
  11 -10  -1 116.079   5.645   1
 -11  10   1 115.225   5.976   3
 -11  10   1 117.226   5.943   5
  11  10  -1 117.781   5.690   1
 -11  10   1 114.832   5.110  10
 -10 -10   1 1.05105 1.86076   4
 -10 -10   1 -1.1073  1.5134  10
  10 -10  -1 0.57237 1.99338   1
 -10  10   1 -0.2648  1.8160   5
 -10  10   1 -0.4634  1.5998  10
 -10  10   1 -0.8221  1.9789   3
  10  10  -1 1.28208 1.95366   1
  -9 -10   1 15.9767  2.5039   4
  -9 -10   1 17.7348  2.2793  10
  -9 -10   1 13.4896  1.7521   2
  -9 -10   1 19.7057  2.3570   1
   9 -10  -1 20.1025  2.8362   1
  -9  10   1 14.8173  2.7719   3
   9  10  -1 17.0219  2.6879   1
  -9  10   1 15.1543  2.2494  10
  -9  10   1 11.6268  2.2035   1
  -9  10   1 13.3741  2.4763   5
  -8 -10   1 1.48253 1.70676   4
  -8 -10   1 5.33119 1.66614  10
  -8 -10   1 1.04055 1.33872   2
   8 -10  -1 0.96635 1.43683   8
  -8 -10   1 0.50793 1.42206   1
   8 -10  -1 2.41226 1.89502   1
  -8  10   1 1.41950 1.53308  10
   8  10  -1 -2.4172  1.6132   1
  -8  10   1 3.26190 1.72579   1
  -7 -10   1 199.297   6.390   4
  -7 -10   1 197.635   6.091   1
   7 -10  -1 188.239   6.308  10
   7 -10  -1 196.169   6.134   8
  -7 -10   1 191.469   6.113  10
  -7 -10   1 196.136   5.526   2
   7 -10  -1 181.728   6.302   1
  -7  10   1 203.149   6.355   1
   7  10  -1 195.549   6.108  10
  -7  10   1 200.677   5.741   9
   7  10  -1 200.246   6.322   1
  -7  10   1 184.947   6.013  10
   6 -10  -1 3.68279 1.47643   8
  -6 -10   1 2.39567 1.47816   2
  -6 -10   1 1.86142 1.14557  10
   6 -10  -1 5.25507 1.75364   1
  -6 -10   1 3.69190 1.59201   1
   6 -10  -1 3.10503 1.43570  10
  -6 -10   1 2.07501 1.45813  10
   6  10  -1 -0.0864  1.5583   1
   6  10  -1 5.91853 1.63483  10
  -6  10   1 4.51916 1.28688   9
  -6  10   1 2.52938 1.52363   1
  -6  10   1 6.81909 1.70312  10
  -5 -10   1 249.831   6.983   1
  -5 -10   1 249.472   6.805  10
   5 -10  -1 245.710   7.101  10
   5 -10  -1 259.014   6.925   8
  -5 -10   1 257.445   7.147  10
   5 -10  -1 248.632   7.182   1
  -5 -10   1 253.335   6.646   2
  -5  10   1 244.081   6.896  10
   5  10  -1 248.962   6.964  10
   5  10  -1 251.737   7.038   1
  -5  10   1 251.435   6.634   9
  -5  10   1 247.356   7.096   1
   4 -10  -1 110.912   4.239   1
  -4 -10   1 115.126   4.282  10
   4 -10  -1 110.774   4.060   8
  -4 -10   1 112.030   4.132   1
   4 -10  -1 117.487   4.336  10
  -4 -10   1 114.088   2.814   7
  -4  10   1 117.553   4.267   1
  -4  10   1 112.397   4.088  10
   4  10  -1 111.288   4.141  10
   4  10  -1 107.082   4.166   1
  -4  10   1 105.341   3.899   9
  -3 -10   1 17.6528  1.8823  10
   3 -10  -1 14.7572  1.7961  10
   3 -10  -1 13.4631  1.7237   8
  -3 -10   1 15.8706  1.1571   7
  -3 -10   1 15.1566  1.8744   1
   3 -10  -1 14.2254  1.8584   1
  -3  10   1 12.4054  1.6204   9
  -3  10   1 16.3030  1.1829   6
   3  10  -1 12.3248  1.7216   1
  -3  10   1 14.6220  1.8476   1
   3  10  -1 15.5409  1.7548  10
  -3  10   1 17.2265  1.7894  10
   2 -10  -1 54.1779  2.7181   8
  -2 -10   1 54.8800  2.8918  10
   2 -10  -1 51.4193  2.7629  10
  -2 -10   1 56.1114  3.0589   1
   2  10  -1 50.4814  3.0182   1
  -2  10   1 48.4694  2.6028  10
   2  10  -1 54.0883  2.6775  10
  -2  10   1 52.5952  1.7730   6
  -2  10   1 53.6532  2.5940   9
  -2  10   1 58.2959  3.1558   1
   1 -10  -1 919.419  19.175   1
  -1 -10   1 936.029  19.233   1
   1 -10  -1 948.832  19.611  10
  -1 -10   1 922.888  19.560  10
   1  10  -1 923.561  18.879   9
  -1  10   1 925.226  18.940   9
   1  10  -1 931.181  19.163   1
  -1  10   1 915.000  19.336  10
  -1  10   1 927.090  17.791   6
  -1  10   1 928.239  19.133   1
   1  10  -1 938.858  19.380  10
   0 -10   1 1046.87   21.37   1
   0 -10   1 1044.61   21.77  10
   0 -10  -1 1053.47   21.76  10
   0 -10  -1 1037.44   21.29   1
   0  10   1 1052.21   21.08   9
   0  10  -1 1054.73   21.58  10
   0  10   1 1039.55   21.27   1
   0  10   1 1046.82   21.53  10
   0  10   1 1041.01   19.98   6
   0  10  -1 1058.69   20.48   6
   0  10  -1 1058.31   21.32   1
   0  10  -1 1027.86   21.02   9
  -1 -10  -1 192.454   5.491   1
   1 -10   1 182.894   5.437  10
   1 -10   1 186.598   5.487   1
  -1 -10  -1 190.236   5.436  10
  -1  10  -1 190.579   4.558   6
  -1  10  -1 182.866   5.323   1
   1  10   1 184.587   5.157   9
  -1  10  -1 180.573   5.125   9
   1  10   1 179.563   5.280   1
   1  10   1 181.206   5.211  10
  -1  10  -1 185.801   5.289  10
   2 -10   1 43.0533  2.6701  10
  -2 -10  -1 41.6871  2.4008  10
   2 -10   1 39.0866  2.7558   1
  -2 -10  -1 36.9212  2.5764   1
  -2 -10  -1 43.3987  2.3812  10
   2  10   1 43.1472  2.5111  10
  -2  10  -1 43.2434  2.2738   9
  -2  10  -1 44.4866  2.0219   6
  -2  10  -1 41.1845  2.5638   1
   2  10   1 40.7669  2.5521   1
  -2  10  -1 42.8838  2.4983  10
  -3 -10  -1 393.426   9.208   1
   3 -10   1 385.105   9.516  10
  -3 -10  -1 403.165   9.196  10
   3 -10   1 378.925   9.385   1
  -3 -10  -1 390.421   8.474   7
  -3 -10  -1 388.826   9.374  10
   3  10   1 379.555   9.220  10
   3  10   1 403.161   9.383   1
  -3  10  -1 382.593   9.259  10
  -3  10  -1 395.023   8.962   9
  -3  10  -1 387.651   9.291   1
  -3  10  -1 398.190   8.605   6
  -3  10  -1 403.925   9.453  10
  -4 -10  -1 46.6658  2.1866   7
  -4 -10  -1 43.3844  2.6841   1
   4 -10   1 42.5893  2.7487  10
  -4 -10  -1 46.9842  2.9582   2
   4 -10   1 42.7366  2.6968   8
  -4 -10  -1 40.4873  2.5937  10
   4 -10   1 42.9792  2.9820   1
  -4  10  -1 43.0078  2.4857  10
   4  10   1 44.4418  2.4995  10
  -4  10  -1 43.0147  2.6747   1
   4  10   1 49.2821  2.9789   1
  -4  10  -1 41.7148  2.3626   6
  -4  10  -1 48.6157  2.4108   9
  -4  10  -1 50.1866  2.5978  10
  -5 -10  -1 34.3296  2.4253   1
   5 -10   1 32.6714  2.4724  10
  -5 -10  -1 32.5167  2.5260   2
  -5 -10  -1 36.3633  2.1807   7
  -5 -10  -1 27.8378  2.0101  10
  -5 -10  -1 30.0501  2.3815  10
   5 -10   1 36.8652  2.6406   8
   5 -10   1 30.0965  2.5740   1
   5  10   1 32.2223  2.5792   1
  -5  10  -1 32.6438  2.2614   6
  -5  10  -1 31.2039  2.4498   1
  -5  10  -1 32.0167  2.4324  10
   5  10   1 34.3509  2.3341  10
  -5  10  -1 28.5171  2.2014  10
  -5  10  -1 33.5463  2.0740   9
   6 -10   1 18.4809  2.1373  10
   6 -10   1 16.0426  2.1052   1
  -6 -10  -1 16.2063  1.6035   7
  -6 -10  -1 19.6753  2.3553   4
  -6 -10  -1 17.7420  1.7674  10
  -6 -10  -1 16.0308  1.9232  10
  -6 -10  -1 14.3972  1.9478   2
  -6 -10  -1 19.2407  2.0065   1
   6 -10   1 17.5402  1.9865   8
  -6  10  -1 18.1896  1.9549   6
  -6  10  -1 14.9196  1.8168  10
   6  10   1 17.1244  1.9465  10
  -6  10  -1 17.3107  2.1652   3
  -6  10  -1 19.0571  2.1150   1
  -6  10  -1 19.5568  1.7206   9
   6  10   1 17.0658  2.1134   1
  -7 -10  -1 87.5666  3.7505  10
  -7 -10  -1 84.6235  4.4428   4
  -7 -10  -1 92.5783  3.9058   2
   7 -10   1 82.7482  3.8259   8
  -7 -10  -1 86.8304  3.4498   7
  -7 -10  -1 84.9379  3.5073  10
  -7 -10  -1 78.5827  3.5643   1
   7 -10   1 87.7332  4.2000   1
  -7  10  -1 84.3145  3.7798   1
   7  10   1 76.8104  3.9687   1
  -7  10  -1 90.5465  4.2616   3
  -7  10  -1 83.6744  3.6100  10
   8 -10   1 74.9892  3.8858   1
  -8 -10  -1 72.8891  3.7251   2
  -8 -10  -1 72.8681  4.0094   4
  -8 -10  -1 73.5551  3.4932  10
  -8  10  -1 71.1970  4.4336   3
  -8  10  -1 71.7195  4.0419   5
   8  10   1 74.4556  3.9101   1
  -8  10  -1 67.4745  3.4377  10
  -8  10  -1 71.8295  3.6330   1
  -9 -10  -1 232.980   7.256   4
  -9 -10  -1 244.482   6.599   2
  -9 -10  -1 224.018   6.710  10
   9 -10   1 227.245   7.343   1
  -9  10  -1 219.949   6.723  10
   9  10   1 214.702   7.034   1
  -9  10  -1 227.172   7.873   3
  -9  10  -1 208.194   7.616   5
  10 -10   1 0.84571 1.92794   1
 -10 -10  -1 3.44408 1.61267   2
 -10 -10  -1 1.01819 1.83907   4
 -10 -10  -1 0.12033 1.41068  10
 -10  10  -1 1.13381 1.84690   5
  10  10   1 1.94404 2.01914   1
 -10  10  -1 1.95790 1.51427  10
 -10  10  -1 1.68675 2.25388   3
 -11 -10  -1 32.7663  3.4400   4
  11 -10   1 32.0516  3.5096   1
 -11 -10  -1 32.4867  2.8438  10
 -11  10  -1 36.7283  3.8560   5
  11  10   1 32.2287  3.3681   1
 -11  10  -1 32.5074  3.8819   3
 -11  10  -1 33.2349  2.9068  10
 -12 -10  -1 75.5322  4.8737   4
  12 -10   1 69.2871  4.7682   1
 -12 -10  -1 72.3912  3.7704  10
 -12  10  -1 66.3963  3.8001  10
 -12  10  -1 72.5920  5.5095   3
  12  10   1 72.9904  4.9180   1
 -12  10  -1 70.7281  4.8663   5
 -13 -10  -1 175.986   6.025  10
 -13 -10  -1 170.471   7.136   4
  13 -10   1 175.102   7.355   1
  13  10   1 186.632   7.415   1
 -13  10  -1 180.351   8.201   3
 -13  10  -1 170.437   7.742   5
 -13  10  -1 185.218   6.297  10
  14 -10   1 61.2119  5.1085   1
 -14 -10  -1 49.8802  4.5282   4
 -14 -10  -1 57.5132  3.4007  10
 -14  10  -1 46.3122  5.2041   3
  14  10   1 52.4389  4.6913   1
 -14  10  -1 54.2167  3.6168  10
  15 -10   1 72.6890  5.5879   1
 -15 -10  -1 71.8541  5.1948   4
 -15 -10  -1 61.9648  3.4059  10
  15  10   1 75.0817  5.4702   1
 -15  10  -1 65.6941  3.8053  10
 -15  10  -1 67.3083  6.1728   3
 -16 -10  -1 12.0004  3.2133   4
  16 -10   1 15.4558  3.5143   1
 -16 -10  -1 9.82072 1.66882  10
 -16  10  -1 11.3410  2.0941  10
 -16  10  -1 14.0911  3.9232   3
  16  10   1 7.78003 3.16366   1
  16 -11  -1 4.67072 3.06576   1
  16  11  -1 5.77625 3.26433   1
 -16  11   1 2.32092 3.52921   3
  15 -11  -1 1.61775 2.86660   1
 -15 -11   1 -2.3705  2.3714   4
 -15 -11   1 1.58190 1.84901  10
 -15  11   1 0.95350 3.27453   3
  15  11  -1 2.23234 2.94464   1
 -15  11   1 1.19933 1.95702  10
 -14 -11   1 -0.5129  1.8680  10
  14 -11  -1 6.09749 3.02783   1
 -14 -11   1 -3.8191  2.1872   4
 -14  11   1 -0.5344  1.8746  10
 -14  11   1 -2.4454  2.9690   3
  14  11  -1 1.09685 2.71980   1
  13 -11  -1 13.9856  3.2950   1
 -13 -11   1 6.35515 2.21349  10
 -13 -11   1 5.72899 2.70029   4
 -13  11   1 7.35918 2.36908  10
  13  11  -1 6.76136 2.86192   1
 -13  11   1 3.68030 2.88580   3
 -12 -11   1 54.3005  3.9120  10
  12 -11  -1 61.0652  4.9242   1
 -12 -11   1 63.2277  4.5632   4
 -12  11   1 59.4468  4.0041  10
  12  11  -1 58.8355  4.7353   1
 -12  11   1 59.5308  4.6383   5
 -12  11   1 69.0165  5.5724   3
 -11 -11   1 17.5393  2.7861   4
  11 -11  -1 19.1256  3.1546   1
 -11 -11   1 14.0183  2.4378  10
 -11  11   1 12.5040  2.7466   5
 -11  11   1 15.4538  2.4231  10
  11  11  -1 17.8307  3.0504   1
 -11  11   1 16.3259  3.2309   3
 -10 -11   1 111.887   5.253   4
 -10 -11   1 92.8973  4.5928  10
  10 -11  -1 93.5485  5.3195   1
 -10  11   1 95.3144  5.4250   5
 -10  11   1 105.791   5.461   3
 -10  11   1 96.6492  4.6609  10
  10  11  -1 109.325   5.320   1
  -9 -11   1 34.9839  3.1681   4
  -9 -11   1 38.3250  3.1144  10
  -9 -11   1 34.0806  2.7135   2
   9 -11  -1 36.4364  3.5665   1
  -9  11   1 31.9134  2.8926  10
   9  11  -1 34.4967  3.3975   1
  -9  11   1 31.9301  3.3687   5
  -9  11   1 36.5731  3.1540   1
  -9  11   1 30.2915  3.4235   3
  -8 -11   1 -1.8182  1.3146   2
   8 -11  -1 -3.2634  1.6900   1
  -8 -11   1 1.16079 1.80479   4
  -8 -11   1 -0.9340  1.3443  10
  -8 -11   1 0.04342 1.42287   1
  -8  11   1 0.36223 1.54239  10
  -8  11   1 -0.6751  1.4944   1
   8  11  -1 0.00184 1.85279   1
   7 -11  -1 0.64275 1.74195   1
  -7 -11   1 0.71453 1.46482   2
   7 -11  -1 -1.0725  1.4895  10
  -7 -11   1 -2.4366  1.3929   1
   7 -11  -1 0.24684 1.52143   8
  -7 -11   1 1.61248 1.54701  10
  -7  11   1 0.94790 1.55228   1
   7  11  -1 -2.6048  1.6398   1
  -7  11   1 0.06890 1.10248   9
  -7  11   1 1.97820 1.54648  10
   6 -11  -1 15.6942  2.1339   8
   6 -11  -1 18.8395  2.2940  10
  -6 -11   1 19.5688  2.2236  10
  -6 -11   1 14.1922  1.9892   1
   6 -11  -1 16.6060  2.2949   1
  -6 -11   1 18.6628  2.1950   2
  -6  11   1 16.4221  2.1947   1
  -6  11   1 20.3194  2.0052   9
   6  11  -1 18.3989  2.3933   1
   6  11  -1 21.2488  2.2767  10
  -6  11   1 15.2687  2.0386  10
  -5 -11   1 347.779   8.584   2
  -5 -11   1 342.983   9.036  10
   5 -11  -1 341.606   9.135   1
   5 -11  -1 355.245   9.246  10
   5 -11  -1 351.283   8.880   8
  -5 -11   1 342.791   8.788  10
  -5 -11   1 346.425   7.180   7
  -5 -11   1 345.441   8.839   1
   5  11  -1 352.140   9.104   1
   5  11  -1 334.481   8.825  10
  -5  11   1 338.998   8.975   1
  -5  11   1 340.046   8.529   9
  -5  11   1 346.631   8.916  10
   4 -11  -1 76.8694  3.6413  10
   4 -11  -1 67.8913  3.5783   1
  -4 -11   1 73.1159  2.1504   7
  -4 -11   1 72.3251  3.4616  10
   4 -11  -1 72.9539  3.4398   8
  -4 -11   1 73.4259  3.6816   1
  -4  11   1 73.6114  3.3291   9
  -4  11   1 74.2263  3.7893   1
   4  11  -1 77.9650  3.8350   1
   4  11  -1 77.1943  3.5996  10
  -4  11   1 74.4276  3.3849  10
  -3 -11   1 1.07830 1.45907   1
   3 -11  -1 3.63286 1.45364  10
   3 -11  -1 1.88852 1.52943   1
  -3 -11   1 4.19317 0.76226   7
  -3 -11   1 2.43836 1.30933  10
   3 -11  -1 5.05537 1.39953   8
  -3  11   1 3.76808 1.29502   9
  -3  11   1 1.97821 1.34787  10
  -3  11   1 3.15585 0.85781   6
   3  11  -1 2.98668 1.52107   1
  -3  11   1 3.84385 1.47234   1
   3  11  -1 1.31654 1.21701  10
   2 -11  -1 1.34707 1.15002   8
  -2 -11   1 1.43863 1.17331  10
  -2 -11   1 2.52463 1.41641   1
   2 -11  -1 1.77898 1.23623  10
   2 -11  -1 1.21666 1.44157   1
  -2  11   1 1.60667 1.19222  10
   2  11  -1 -0.2447  1.1060  10
  -2  11   1 1.39178 1.42487   1
  -2  11   1 0.74920 0.67983   6
  -2  11   1 2.51910 1.15999   9
   2  11  -1 2.15689 1.44536   1
  -1 -11   1 80.3355  3.5393   1
  -1 -11   1 79.8513  3.5382  10
   1 -11  -1 76.4460  3.3955  10
   1  11  -1 75.1198  3.1183   9
  -1  11   1 77.7301  3.1837   9
  -1  11   1 74.8820  2.1251   6
  -1  11   1 78.8686  3.2876  10
   1  11  -1 77.9329  3.2673  10
   1  11  -1 68.0686  3.3348   1
  -1  11   1 78.1292  3.6492   1
   0 -11  -1 12.6740  1.7200  10
   0 -11  -1 14.4516  1.8830   1
   0 -11   1 13.8879  1.7486  10
   0 -11   1 13.0482  1.8465   1
   0  11   1 10.8504  1.5503  10
   0  11   1 13.9317  1.0858   6
   0  11   1 9.66398 1.65595   1
   0  11  -1 12.1645  1.6457  10
   0  11  -1 13.8048  1.6397   9
   0  11  -1 11.5887  1.1938   6
   0  11  -1 11.6943  1.7778   1
   0  11   1 9.69812 1.46778   9
  -1 -11  -1 152.983   4.886   1
   1 -11   1 147.180   4.976   1
   1 -11   1 150.582   4.952  10
  -1 -11  -1 147.104   4.953  10
  -1  11  -1 155.453   4.026   6
  -1  11  -1 150.455   4.846  10
   1  11   1 156.736   4.722   9
   1  11   1 153.768   4.800  10
  -1  11  -1 150.467   4.905   1
   1  11   1 151.894   4.904   1
  -1  11  -1 153.907   4.694   9
  -2 -11  -1 5.97054 1.20472  10
   2 -11   1 4.15587 1.50993   1
  -2 -11  -1 3.05087 1.34226   1
  -2 -11  -1 6.88326 1.49435  10
   2 -11   1 5.23722 1.43258  10
  -2  11  -1 3.37672 1.00160   6
  -2  11  -1 5.61834 1.33163  10
  -2  11  -1 2.14593 1.35931   1
   2  11   1 5.32972 1.62632   1
  -2  11  -1 6.09180 1.30108   9
   2  11   1 5.14225 1.36634  10
   2  11   1 3.97118 1.30462   9
  -3 -11  -1 190.948   4.943   7
  -3 -11  -1 189.954   5.772  10
  -3 -11  -1 197.985   5.820   1
   3 -11   1 198.020   5.936  10
  -3 -11  -1 199.588   5.655  10
   3 -11   1 194.614   6.051   1
  -3  11  -1 198.315   5.077   6
  -3  11  -1 200.104   5.858   1
   3  11   1 199.144   5.780  10
   3  11   1 204.244   5.899   1
  -3  11  -1 200.653   5.545   9
  -3  11  -1 196.982   5.797  10
   4 -11   1 129.141   4.865   1
   4 -11   1 128.649   4.483   8
   4 -11   1 119.631   4.636  10
  -4 -11  -1 131.864   4.547   1
  -4 -11  -1 133.705   4.744   2
  -4 -11  -1 131.325   4.545  10
  -4 -11  -1 137.941   3.876   7
  -4  11  -1 132.779   4.571  10
   4  11   1 134.455   4.563  10
   4  11   1 128.230   4.751   1
  -4  11  -1 134.624   4.242   9
  -4  11  -1 133.403   4.605   1
  -4  11  -1 123.985   3.929   6
  -4  11  -1 133.378   4.537  10
   5 -11   1 55.1794  3.3227  10
   5 -11   1 65.2978  3.6199   1
  -5 -11  -1 51.7982  3.0151   1
   5 -11   1 57.4287  3.2607   8
  -5 -11  -1 56.7088  3.1458  10
  -5 -11  -1 59.5137  2.5474   7
  -5 -11  -1 56.0826  3.6160   2
   5  11   1 56.9886  2.9901  10
  -5  11  -1 63.2521  2.8534   6
  -5  11  -1 59.8458  3.0363  10
  -5  11  -1 64.2508  2.8138   9
  -5  11  -1 58.1966  3.0326  10
  -5  11  -1 58.8932  3.4065   1
   5  11   1 60.0793  3.4441   1
  -6 -11  -1 130.016   4.520   1
  -6 -11  -1 133.496   4.723  10
  -6 -11  -1 124.227   4.417  10
  -6 -11  -1 133.912   5.149   4
  -6 -11  -1 127.116   4.973   2
  -6 -11  -1 128.858   4.033   7
   6 -11   1 131.727   4.992   1
   6 -11   1 137.917   5.059  10
   6 -11   1 128.459   4.788   8
  -6  11  -1 124.986   4.890   3
  -6  11  -1 134.558   4.430   6
  -6  11  -1 136.536   4.813   1
  -6  11  -1 129.057   4.601  10
   6  11   1 123.787   4.874   1
  -7 -11  -1 548.069  12.216   2
  -7 -11  -1 550.473  12.290   1
  -7 -11  -1 539.295  12.816   4
  -7 -11  -1 520.934  12.625  10
   7 -11   1 542.727  12.999   1
  -7 -11  -1 548.515  11.691   7
   7  11   1 529.308  12.695   1
  -7  11  -1 522.529  12.596  10
  -7  11  -1 530.977  13.202   3
  -7  11  -1 520.841  12.424   1
  -8 -11  -1 17.1606  2.1515  10
  -8 -11  -1 14.5280  2.0858   2
   8 -11   1 17.6075  2.4187   1
  -8 -11  -1 20.4357  2.6496   4
  -8  11  -1 20.4785  2.2911   1
  -8  11  -1 19.8948  2.7749   3
  -8  11  -1 17.4973  2.1548  10
   8  11   1 18.7384  2.4223   1
  -8  11  -1 17.4319  2.4817   5
  -9 -11  -1 73.5974  3.8255   2
  -9 -11  -1 73.9671  4.5726   4
   9 -11   1 70.1535  4.3214   1
  -9 -11  -1 69.0860  3.6291  10
  -9  11  -1 70.3402  3.6600  10
  -9  11  -1 74.7716  4.8822   3
  -9  11  -1 70.8828  4.2607   5
   9  11   1 71.7078  4.2178   1
 -10 -11  -1 6.49126 2.35410   4
 -10 -11  -1 10.2098  1.9568   2
  10 -11   1 9.39927 2.40650   1
 -10 -11  -1 5.67268 1.77267  10
 -10  11  -1 8.98332 2.69702   3
 -10  11  -1 7.39583 2.23927   5
  10  11   1 5.42788 2.19688   1
 -10  11  -1 7.28851 1.92201  10
 -11 -11  -1 2.00650 2.22771   4
  11 -11   1 5.15166 2.35183   1
 -11 -11  -1 5.29003 1.77074  10
 -11  11  -1 3.88994 2.68539   3
  11  11   1 0.76417 2.18900   1
 -11  11  -1 1.15439 1.87002   5
 -11  11  -1 1.29291 1.59158  10
  12 -11   1 5.83421 2.55240   1
 -12 -11  -1 8.68519 1.99929  10
 -12 -11  -1 7.96058 2.70419   4
 -12  11  -1 7.23750 2.57190   5
 -12  11  -1 5.08610 2.99160   3
 -12  11  -1 7.93410 1.96247  10
  12  11   1 6.64170 2.46473   1
  13 -11   1 22.0566  3.4895   1
 -13 -11  -1 16.7526  2.3716  10
 -13 -11  -1 12.9556  3.1228   4
 -13  11  -1 23.0830  4.0671   3
  13  11   1 19.1771  3.3021   1
 -13  11  -1 15.9068  2.4399  10
  14 -11   1 5.67495 2.73320   1
 -14 -11  -1 3.83024 2.76919   4
 -14 -11  -1 2.09709 1.67763  10
  14  11   1 2.73115 2.63491   1
 -14  11  -1 2.54558 1.78956  10
 -14  11  -1 7.17365 3.42449   3
  15 -11   1 1.10318 2.78154   1
 -15 -11  -1 4.45563 2.82401   4
 -15 -11  -1 1.46458 1.60423  10
  15  11   1 0.37205 2.72151   1
 -15  11  -1 0.60918 1.71701  10
 -15  11  -1 2.03639 3.34115   3
 -16 -11  -1 2.52041 1.39385  10
 -16 -11  -1 0.24931 2.71808   4
  16 -11   1 4.39371 3.01981   1
 -16  11  -1 0.48016 3.44934   3
  16  11   1 2.47877 3.00037   1
  16 -12  -1 1.43054 3.02958   1
  16  12  -1 -0.1122  2.9459   1
 -16  12   1 4.48245 3.62367   3
 -15 -12   1 13.5241  3.1329   4
  15 -12  -1 14.1729  3.6975   1
 -15 -12   1 14.6171  2.5915  10
 -15  12   1 8.00194 3.77495   3
  15  12  -1 7.55645 3.22071   1
 -15  12   1 15.3910  2.7485  10
 -14 -12   1 -0.1497  2.5166   4
  14 -12  -1 0.32394 2.79877   1
 -14 -12   1 1.25755 2.06716  10
 -14  12   1 2.50694 2.05202  10
  14  12  -1 -1.1513  2.6238   1
 -14  12   1 -3.6655  2.6334   3
 -13 -12   1 -0.1503  2.4669   4
 -13 -12   1 0.86369 1.93146  10
  13 -12  -1 0.55233 2.56348   1
  13  12  -1 0.02998 2.49716   1
 -13  12   1 0.16722 2.87117   3
 -13  12   1 -1.2661  1.9541  10
  12 -12  -1 12.3752  3.0507   1
 -12 -12   1 11.4328  2.9112   4
 -12 -12   1 12.5095  2.4638  10
  12  12  -1 11.4446  3.0700   1
 -12  12   1 11.3885  2.8124   5
 -12  12   1 7.58024 2.30026  10
 -12  12   1 13.8901  3.4175   3
 -11 -12   1 33.5796  3.5495   4
 -11 -12   1 28.5102  3.1036  10
  11 -12  -1 42.6138  4.1805   1
 -11  12   1 35.0180  3.8923   5
 -11  12   1 32.7865  4.0211   3
 -11  12   1 29.2528  3.1955  10
  11  12  -1 37.3233  3.8518   1
 -10 -12   1 8.08775 2.21660  10
  10 -12  -1 9.13213 2.51366   1
 -10 -12   1 11.1550  2.6229   4
  10  12  -1 12.4261  2.8228   1
 -10  12   1 10.9995  2.2798  10
 -10  12   1 14.1359  2.9896   3
 -10  12   1 10.4374  2.6476   5
  -9 -12   1 59.4365  4.3283   4
   9 -12  -1 52.1073  3.9480   1
  -9 -12   1 53.2605  3.6333  10
  -9 -12   1 55.0674  3.3290   2
  -9  12   1 54.9798  3.5231  10
  -9  12   1 57.4361  4.5882   3
  -9  12   1 53.1402  4.2070   5
  -9  12   1 64.9693  3.7266   1
   9  12  -1 58.7184  3.9693   1
   8 -12  -1 6.90337 2.13071   1
  -8 -12   1 6.50066 1.76434   2
  -8 -12   1 8.15582 1.91861   1
  -8 -12   1 7.60300 2.40158   4
  -8 -12   1 9.83752 2.00150  10
  -8  12   1 9.87137 2.06858  10
  -8  12   1 7.29108 1.96820   1
   8  12  -1 6.88533 2.24393   1
  -7 -12   1 250.504   7.352   1
  -7 -12   1 244.989   7.537  10
   7 -12  -1 249.133   7.421   8
  -7 -12   1 257.601   6.846   2
   7 -12  -1 241.251   7.727   1
  -7  12   1 249.440   7.568   1
   7  12  -1 242.741   7.691   1
  -7  12   1 237.971   7.335  10
  -6 -12   1 5.89190 1.64988  10
   6 -12  -1 9.70477 2.14930   1
  -6 -12   1 8.73173 1.94718   2
   6 -12  -1 10.1533  2.0278   8
  -6 -12   1 9.91788 1.98309   1
   6 -12  -1 8.89193 2.03893  10
  -6  12   1 3.49216 1.36732   9
  -6  12   1 6.70395 2.05188   1
   6  12  -1 5.15540 1.71461  10
   6  12  -1 7.50742 2.08750   1
  -6  12   1 8.92738 1.80403  10
  -5 -12   1 170.266   5.734   1
   5 -12  -1 170.118   5.864   1
  -5 -12   1 168.971   5.623   2
  -5 -12   1 164.327   5.648  10
   5 -12  -1 166.994   5.810  10
   5 -12  -1 170.406   5.605   8
  -5 -12   1 166.080   3.902   7
   5  12  -1 169.066   5.769   1
  -5  12   1 163.440   5.524  10
  -5  12   1 164.216   5.276   9
   5  12  -1 164.616   5.526  10
  -5  12   1 160.292   5.666   1
   4 -12  -1 22.2651  2.5857   1
  -4 -12   1 24.4819  2.4459   1
   4 -12  -1 24.7456  2.4400   8
  -4 -12   1 24.2092  1.3686   7
   4 -12  -1 21.9605  2.3538  10
  -4 -12   1 24.6210  2.4846  10
  -4  12   1 18.7940  2.2723   1
   4  12  -1 21.3025  2.4819   1
  -4  12   1 22.8061  2.2287  10
  -4  12   1 20.2011  2.0257   9
   4  12  -1 22.5961  2.2719  10
   3 -12  -1 13.5576  1.9978  10
   3 -12  -1 14.0244  1.8930   8
  -3 -12   1 12.3922  1.0218   7
   3 -12  -1 10.3869  1.8976   1
  -3 -12   1 11.5110  2.0247   1
  -3 -12   1 10.7134  1.9051  10
   3  12  -1 11.3073  1.8584  10
   3  12  -1 7.72848 1.86136   1
  -3  12   1 12.6888  1.9474   1
  -3  12   1 11.9911  1.7859   9
  -3  12   1 9.76643 1.70497  10
  -3  12   1 12.9148  1.1654   6
  -2 -12   1 21.6723  2.3598   1
   2 -12  -1 14.2211  1.8945   8
   2 -12  -1 20.4361  2.3415   1
   2 -12  -1 11.8000  1.8491  10
  -2 -12   1 17.8496  2.1716  10
  -2  12   1 20.2031  1.9907   9
  -2  12   1 19.1384  2.1504   1
  -2  12   1 17.6831  1.2334   6
   2  12  -1 15.5151  2.0707   1
  -2  12   1 16.5881  1.9409  10
   2  12  -1 18.2899  2.0327   9
   2  12  -1 20.9771  2.1588  10
  -1 -12   1 0.10993 1.53222   1
   1 -12  -1 0.50235 1.21430  10
   1 -12  -1 -1.4376  1.4345   1
  -1 -12   1 -0.3794  1.1591  10
   1  12  -1 1.44481 1.24084   9
  -1  12   1 0.34645 0.61109   6
   1  12  -1 0.31049 1.53219   1
  -1  12   1 1.62747 1.28407   9
  -1  12   1 -0.9439  1.0881  10
   1  12  -1 1.19737 1.25771  10
  -1  12   1 1.94598 1.51043   1
   0 -12  -1 151.146   5.059   1
   0 -12   1 145.574   5.078   1
   0 -12   1 149.141   5.068  10
   0 -12  -1 143.932   4.999  10
   0  12  -1 147.225   4.897  10
   0  12   1 151.242   3.504   6
   0  12  -1 146.773   3.996   6
   0  12   1 145.145   5.129   1
   0  12  -1 150.734   4.801   9
   0  12   1 150.974   4.756   9
   0  12  -1 149.114   5.183   1
   0  12   1 149.655   4.884  10
   1 -12   1 259.203   7.135  10
   1 -12   1 246.511   7.034   1
  -1 -12  -1 250.395   7.013   1
  -1 -12  -1 240.821   6.997  10
  -1  12  -1 248.091   5.803   6
   1  12   1 240.345   6.875   1
   1  12   1 248.234   6.631   9
  -1  12  -1 241.176   6.609   9
  -1  12  -1 243.082   6.893   1
   1  12   1 253.724   6.848  10
  -1  12  -1 244.625   6.818  10
  -2 -12  -1 946.448  19.948   1
  -2 -12  -1 957.130  20.437  10
   2 -12   1 951.052  20.514  10
   2 -12   1 941.257  20.189   1
  -2  12  -1 947.240  20.212  10
   2  12   1 930.292  19.689   9
  -2  12  -1 974.683  19.036   6
   2  12   1 956.406  20.200  10
  -2  12  -1 975.965  19.752   9
   2  12   1 939.761  20.012   1
  -2  12  -1 959.367  20.069   1
   3 -12   1 24.7098  2.3802  10
  -3 -12  -1 26.5120  2.0743   7
   3 -12   1 27.8740  2.6665   1
  -3 -12  -1 31.1245  2.4992   1
  -3 -12  -1 30.5925  2.3477  10
  -3 -12  -1 25.4303  2.3831  10
  -3  12  -1 30.8949  2.3393   9
  -3  12  -1 26.6938  2.0016   6
  -3  12  -1 23.0654  2.3346   1
  -3  12  -1 23.4410  2.2852  10
   3  12   1 28.3584  2.5912   1
   3  12   1 30.4215  2.4991  10
  -4 -12  -1 274.019   7.414   1
   4 -12   1 275.951   7.563   8
  -4 -12  -1 288.608   7.694   2
  -4 -12  -1 287.485   6.625   7
  -4 -12  -1 287.650   7.441  10
   4 -12   1 276.480   7.787  10
   4 -12   1 277.871   7.916   1
  -4 -12  -1 274.951   7.628  10
   4  12   1 289.035   7.673  10
   4  12   1 265.518   7.577   1
  -4  12  -1 270.255   6.775   6
  -4  12  -1 278.124   7.590  10
  -4  12  -1 277.498   7.160   9
  -4  12  -1 269.428   7.632   1
   5 -12   1 769.346  16.230   8
   5 -12   1 749.677  16.823  10
  -5 -12  -1 735.322  16.072   2
  -5 -12  -1 738.987  16.493  10
   5 -12   1 732.864  16.583   1
  -5 -12  -1 737.907  16.020   1
  -5 -12  -1 726.866  15.080   7
  -5  12  -1 713.619  16.317  10
  -5  12  -1 725.614  16.228   1
  -5  12  -1 734.499  15.549   6
   5  12   1 738.581  16.344   1
  -5  12  -1 743.152  15.707   9
   5  12   1 741.461  16.365  10
  -6 -12  -1 459.156  11.415  10
  -6 -12  -1 463.782  11.088   1
   6 -12   1 472.259  11.824  10
   6 -12   1 467.422  11.753   1
   6 -12   1 482.123  11.384   8
  -6 -12  -1 457.937  11.484   4
  -6 -12  -1 467.756  11.138   2
  -6 -12  -1 473.030  10.276   7
  -6  12  -1 471.120  11.735   3
  -6  12  -1 466.487  10.810   6
   6  12   1 472.825  11.555   1
  -6  12  -1 485.762  11.422   1
  -6  12  -1 454.442  11.356  10
  -7 -12  -1 2.89423 1.52926  10
  -7 -12  -1 3.95993 1.30399   7
  -7 -12  -1 0.99911 1.97534   4
  -7 -12  -1 3.09213 1.74154   2
   7 -12   1 2.97807 1.90510   1
  -7 -12  -1 3.85739 1.55542   1
  -7  12  -1 4.45602 1.82797   3
   7  12   1 2.90164 1.85309   1
  -7  12  -1 2.23714 1.46469  10
  -7  12  -1 3.86778 1.55490   1
  -8 -12  -1 9.89699 1.90826  10
  -8 -12  -1 9.95828 1.68072   7
  -8 -12  -1 7.78167 2.37446   4
   8 -12   1 9.86847 2.31645   1
  -8 -12  -1 12.2505  2.0171   2
  -8  12  -1 16.3484  2.6950   3
  -8  12  -1 9.83678 1.91115   1
   8  12   1 12.6772  2.3532   1
  -8  12  -1 14.5058  2.1542  10
  -9 -12  -1 140.995   5.244   2
  -9 -12  -1 137.335   5.171  10
   9 -12   1 146.890   5.919   1
  -9 -12  -1 136.374   5.967   4
  -9  12  -1 155.141   6.413   3
  -9  12  -1 133.808   5.228  10
  -9  12  -1 124.960   5.833   5
   9  12   1 141.207   5.729   1
 -10 -12  -1 1.17631 1.62963   2
  10 -12   1 0.35258 2.10977   1
 -10 -12  -1 -0.4637  2.1872   4
 -10 -12  -1 -0.4443  1.4993  10
  10  12   1 -1.6344  1.8568   1
 -10  12  -1 0.96109 1.66512  10
 -10  12  -1 0.89549 1.80990   5
 -10  12  -1 2.83093 2.20031   3
 -11 -12  -1 2.36857 2.37790   4
  11 -12   1 3.35230 2.39731   1
 -11 -12  -1 0.61722 1.59873  10
 -11  12  -1 3.90135 2.24099   5
  11  12   1 -0.4039  2.1346   1
 -11  12  -1 -4.3312  2.0406   3
 -11  12  -1 4.48614 1.83540  10
 -12 -12  -1 17.1925  3.1565   4
 -12 -12  -1 11.1362  2.1802  10
  12 -12   1 10.8584  2.8916   1
  12  12   1 10.9044  2.9574   1
 -12  12  -1 12.8124  2.9234   5
 -12  12  -1 15.2672  3.4795   3
 -12  12  -1 12.4286  2.3464  10
 -13 -12  -1 81.6980  5.4766   4
 -13 -12  -1 75.8427  4.0426  10
  13 -12   1 79.8848  5.4138   1
 -13  12  -1 70.3123  5.9953   3
  13  12   1 89.9909  5.6684   1
 -13  12  -1 69.3188  4.1342  10
 -14 -12  -1 26.9810  3.8481   4
  14 -12   1 17.4420  3.5524   1
 -14 -12  -1 19.9709  2.5367  10
  14  12   1 21.7685  3.6810   1
 -14  12  -1 23.9746  4.3654   3
 -14  12  -1 19.5093  2.6513  10
 -15 -12  -1 27.0355  2.6282  10
  15 -12   1 34.2817  4.4786   1
 -15 -12  -1 31.2586  4.0843   4
 -15  12  -1 31.0434  4.9030   3
 -15  12  -1 24.8155  2.8701  10
  15  12   1 34.4213  4.4070   1
  16 -12   1 -2.4745  2.6531   1
 -16 -12  -1 0.79910 2.83094   4
  16  12   1 -0.8627  2.6728   1
 -16  12  -1 4.00644 3.61315   3
  16 -13  -1 35.2823  4.8980   1
 -16  13   1 31.7494  5.1024   3
  16  13  -1 28.6585  4.4803   1
 -15 -13   1 -0.5020  1.8664  10
  15 -13  -1 3.35528 3.09479   1
 -15 -13   1 0.03452 2.77779   4
  15  13  -1 -0.5356  2.8760   1
 -15  13   1 -1.4049  2.0170  10
 -15  13   1 2.97421 3.46352   3
 -14 -13   1 57.8765  4.8783   4
 -14 -13   1 60.5543  4.2028  10
  14 -13  -1 66.0459  5.7164   1
  14  13  -1 55.6706  5.2829   1
 -14  13   1 65.6018  6.0648   3
 -14  13   1 57.5482  4.3035  10
 -13 -13   1 10.2629  2.5415  10
  13 -13  -1 9.69789 3.17154   1
 -13 -13   1 13.0127  3.1259   4
 -13  13   1 10.6238  2.5152  10
 -13  13   1 13.6858  3.4423   3
  13  13  -1 5.48198 2.98815   1
  12 -13  -1 78.7084  5.2125   1
 -12 -13   1 82.7037  4.7486  10
 -12 -13   1 78.6089  5.1910   4
 -12  13   1 78.1276  5.9343   3
  12  13  -1 72.1186  5.2664   1
 -12  13   1 81.2144  4.6646  10
 -12  13   1 89.0144  5.5939   5
 -11 -13   1 6.97041 2.21641  10
  11 -13  -1 5.54528 2.76176   1
 -11 -13   1 5.44675 2.63299   4
 -11  13   1 3.91080 2.91455   3
  11  13  -1 4.23616 2.65995   1
 -11  13   1 4.34053 2.01557  10
 -11  13   1 8.39419 2.45818   5
  10 -13  -1 13.0275  2.7949   1
 -10 -13   1 15.7259  2.9334   4
 -10 -13   1 12.1534  2.3981  10
 -10  13   1 17.5411  2.6544  10
 -10  13   1 15.3189  2.8481   5
 -10  13   1 14.2865  3.0889   3
  10  13  -1 24.3519  3.3096   1
  -9 -13   1 12.1099  2.0803   2
  -9 -13   1 14.6043  2.8069   4
  -9 -13   1 13.7330  2.4547  10
   9 -13  -1 13.3862  2.8294   1
  -9  13   1 17.1752  2.5813  10
   9  13  -1 18.2233  2.8928   1
  -9  13   1 12.8374  2.6024   5
  -9  13   1 17.7852  2.4972   1
  -9  13   1 16.0193  2.8544   3
  -8 -13   1 15.7252  2.4347  10
  -8 -13   1 15.9548  2.3852   1
   8 -13  -1 13.8592  2.7048   1
  -8 -13   1 18.9876  2.7588   4
  -8 -13   1 13.0035  2.1132   2
  -8  13   1 16.7193  2.3859   1
   8  13  -1 13.8246  2.6930   1
  -8  13   1 12.6937  2.1646  10
  -7 -13   1 5.32265 1.84271  10
   7 -13  -1 4.24304 1.85332   8
  -7 -13   1 2.98695 1.85547   2
  -7 -13   1 3.38987 1.78166   1
   7 -13  -1 5.81470 2.15622   1
  -7  13   1 5.82523 1.82206  10
  -7  13   1 5.63197 1.94410   1
   7  13  -1 4.35671 1.97525   1
   6 -13  -1 42.1958  3.4571  10
  -6 -13   1 46.2081  3.4956   2
  -6 -13   1 42.9732  3.0828  10
   6 -13  -1 40.5697  3.2257   8
   6 -13  -1 34.4723  3.2021   1
  -6 -13   1 39.8713  3.0013   1
  -6  13   1 38.5902  2.7086   9
  -6  13   1 42.0796  3.0556  10
   6  13  -1 37.2738  3.2228   1
  -6  13   1 45.8698  3.6613   1
   5 -13  -1 23.6377  2.6268   8
   5 -13  -1 31.6611  3.1100   1
  -5 -13   1 22.9980  2.5789  10
   5 -13  -1 24.3153  2.7168  10
  -5 -13   1 22.6403  2.5410   1
  -5  13   1 26.8523  2.3933   9
  -5  13   1 26.0254  2.6726   1
  -5  13   1 19.6818  2.3230  10
   5  13  -1 27.1366  2.6051  10
   5  13  -1 26.3128  2.8280   1
  -4 -13   1 2.07137 1.59906   1
   4 -13  -1 0.41480 1.38057  10
   4 -13  -1 1.94736 1.45888   8
  -4 -13   1 1.51722 1.46579  10
   4 -13  -1 1.12906 1.73122   1
  -4 -13   1 2.22897 0.76022   7
   4  13  -1 2.82772 1.52312  10
  -4  13   1 1.85176 1.34147   9
   4  13  -1 0.43005 1.76234   1
  -4  13   1 2.58567 1.63144   1
  -4  13   1 2.54502 1.57543  10
  -3 -13   1 1.03752 1.35947  10
   3 -13  -1 1.38760 1.44115  10
  -3 -13   1 4.46454 1.79168   1
  -3 -13   1 0.10309 0.79151   7
   3 -13  -1 -0.3680  1.4125   1
   3 -13  -1 1.37726 1.39395   8
   3  13  -1 1.80490 1.43583  10
   3  13  -1 1.47241 1.54902   1
  -3  13   1 0.84131 0.83912   6
  -3  13   1 -1.6847  1.2280  10
  -3  13   1 -0.9549  1.3076   9
  -3  13   1 -0.5771  1.6273   1
   2 -13  -1 56.8036  3.1668   8
  -2 -13   1 52.6579  3.1597  10
   2 -13  -1 53.5687  3.2144  10
   2 -13  -1 50.7101  3.3029   1
  -2 -13   1 56.2217  3.4203   1
  -2  13   1 49.6799  2.8977   9
   2  13  -1 48.7435  3.0163  10
  -2  13   1 55.0652  3.0888  10
   2  13  -1 46.4785  3.4416   1
  -2  13   1 54.9973  1.9348   6
  -2  13   1 54.2893  3.5822   1
   2  13  -1 52.3440  3.0707   9
   1 -13  -1 205.470   6.403  10
  -1 -13   1 215.177   6.516   1
  -1 -13   1 206.874   6.474  10
   1 -13  -1 204.484   6.519   1
   1  13  -1 201.925   6.361   1
  -1  13   1 207.385   4.586   6
  -1  13   1 215.096   6.553   1
  -1  13   1 205.389   6.094   9
   1  13  -1 210.142   6.113   9
  -1  13   1 196.933   6.108  10
   1  13  -1 192.598   6.191  10
   0 -13   1 30.7456  2.7998   1
   0 -13  -1 35.0819  2.6596  10
   0 -13  -1 30.7497  2.7813   1
   0 -13   1 27.4775  2.5292  10
   0  13  -1 28.6298  2.4931  10
   0  13   1 28.9748  2.7081   1
   0  13   1 35.2916  2.6739   9
   0  13  -1 28.6286  2.5751   1
   0  13  -1 27.7738  2.3838   9
   0  13   1 28.6410  2.4822  10
   0  13   1 32.1096  1.5324   6
   0  13  -1 31.6448  1.9663   6
  -1 -13  -1 656.564  14.916  10
  -1 -13  -1 640.388  14.611   1
   1 -13   1 648.534  14.979  10
   1 -13   1 640.189  14.740   1
  -1  13  -1 656.878  14.751  10
  -1  13  -1 657.989  13.374   6
  -1  13  -1 647.610  14.257   9
  -1  13  -1 658.507  14.697   1
   1  13   1 650.156  14.652  10
   1  13   1 652.380  14.387   9
   1  13   1 625.280  14.592   1
   2 -13   1 182.649   5.939  10
  -2 -13  -1 184.687   5.916   1
  -2 -13  -1 178.096   5.792  10
   2 -13   1 173.128   5.929   1
  -2  13  -1 174.945   5.763   1
  -2  13  -1 190.524   5.610   9
   2  13   1 176.228   5.717  10
   2  13   1 172.580   5.435   9
   2  13   1 173.953   5.925   1
  -2  13  -1 173.394   5.603  10
  -2  13  -1 179.625   4.725   6
  -3 -13  -1 144.922   5.225   1
  -3 -13  -1 160.627   4.514   7
  -3 -13  -1 158.285   5.426  10
  -3 -13  -1 164.946   5.217  10
   3 -13   1 164.147   5.694   1
   3 -13   1 156.337   5.510  10
   3  13   1 168.071   5.379  10
  -3  13  -1 163.445   5.351  10
   3  13   1 163.455   5.234   9
  -3  13  -1 159.920   5.450   1
  -3  13  -1 171.519   4.563   6
   3  13   1 159.289   5.536   1
  -3  13  -1 153.340   5.029   9
   4 -13   1 61.1724  3.4594  10
  -4 -13  -1 61.9742  3.4496   1
  -4 -13  -1 65.3223  3.3816  10
  -4 -13  -1 64.9661  2.7530   7
   4 -13   1 61.3768  3.4977   8
   4 -13   1 66.4682  3.9176   1
  -4 -13  -1 66.4937  4.2392   2
  -4  13  -1 59.0167  3.0343   9
  -4  13  -1 58.4681  3.4514   1
   4  13   1 63.7292  3.5819   1
  -4  13  -1 61.8121  3.2553  10
  -4  13  -1 62.0359  2.7243   6
   4  13   1 65.5743  3.5134  10
   5 -13   1 2.76810 1.54442  10
  -5 -13  -1 4.66343 1.64687   1
  -5 -13  -1 0.94829 1.46426  10
  -5 -13  -1 2.72546 1.99909   2
   5 -13   1 0.28660 1.41456   8
   5 -13   1 3.14902 1.85946   1
  -5 -13  -1 1.96652 1.18042   7
  -5  13  -1 2.95807 1.32625   6
  -5  13  -1 4.24502 1.31031   9
  -5  13  -1 2.42242 1.51956  10
  -5  13  -1 1.32606 1.46232   1
   5  13   1 0.49540 1.37579  10
   5  13   1 1.23430 1.73021   1
  -6 -13  -1 127.388   3.921   7
  -6 -13  -1 118.607   4.617   1
  -6 -13  -1 135.399   5.211   2
   6 -13   1 124.201   4.967   8
   6 -13   1 108.762   4.962   1
  -6 -13  -1 126.572   5.240   4
  -6 -13  -1 112.717   4.711  10
  -6  13  -1 114.902   4.220   6
  -6  13  -1 123.330   5.107   3
  -6  13  -1 119.972   4.861   1
  -6  13  -1 123.220   4.799  10
   6  13   1 126.683   5.162   1
   7 -13   1 3.62360 2.04174   1
  -7 -13  -1 2.14041 1.54028  10
  -7 -13  -1 3.77203 1.27301   7
  -7 -13  -1 3.81860 1.91768   2
  -7 -13  -1 3.55997 1.50451   1
  -7 -13  -1 4.30406 2.14641   4
  -7  13  -1 3.36173 1.60369   1
  -7  13  -1 2.12975 1.59710  10
  -7  13  -1 4.08925 1.94490   3
   7  13   1 3.04631 1.88350   1
  -8 -13  -1 1.86327 1.61468  10
   8 -13   1 1.30462 1.96322   1
  -8 -13  -1 2.70099 2.02922   4
  -8 -13  -1 0.27592 1.67811   2
   8  13   1 -0.3594  1.8926   1
  -8  13  -1 0.42686 1.51089   1
  -8  13  -1 4.97217 1.70679  10
  -8  13  -1 -1.7581  1.6616   3
   9 -13   1 37.1302  3.6803   1
  -9 -13  -1 50.5046  3.7804   2
  -9 -13  -1 44.6268  3.7490   4
  -9 -13  -1 44.7735  3.1581  10
  -9  13  -1 35.5848  3.7324   3
   9  13   1 41.7947  3.6972   1
  -9  13  -1 48.1840  3.3157  10
  -9  13  -1 51.4860  3.8781   5
 -10 -13  -1 25.1270  2.6660   2
 -10 -13  -1 15.0536  2.3499  10
  10 -13   1 22.4665  3.1913   1
 -10 -13  -1 17.5195  3.0300   4
 -10  13  -1 14.6902  3.1001   3
 -10  13  -1 18.7928  2.9965   5
 -10  13  -1 13.7182  2.3190  10
  10  13   1 16.8085  2.9159   1
 -11 -13  -1 33.8468  3.0868  10
 -11 -13  -1 34.9734  3.7031   4
  11 -13   1 41.7890  4.1489   1
 -11  13  -1 33.8647  3.2155  10
 -11  13  -1 36.5131  3.9200   5
  11  13   1 35.3793  3.8853   1
 -11  13  -1 33.2160  4.1704   3
 -12 -13  -1 31.4969  3.0102  10
 -12 -13  -1 27.1169  3.5590   4
  12 -13   1 34.0062  4.0081   1
 -12  13  -1 28.3942  3.1099  10
  12  13   1 32.7059  3.8432   1
 -12  13  -1 40.9128  4.5128   3
 -12  13  -1 27.2092  3.6778   5
 -13 -13  -1 35.3392  4.0855   4
  13 -13   1 48.6626  4.7327   1
 -13 -13  -1 38.1406  3.2830  10
 -13  13  -1 40.2781  3.5368  10
  13  13   1 38.0228  4.3228   1
 -13  13  -1 38.8880  4.8085   3
  14 -13   1 19.3742  3.6947   1
 -14 -13  -1 18.7609  3.5994   4
 -14 -13  -1 19.1584  2.5067  10
 -14  13  -1 16.6375  2.6283  10
 -14  13  -1 14.4291  3.6787   3
  14  13   1 25.3814  3.8121   1
 -15 -13  -1 8.77811 1.94959  10
  15 -13   1 2.19842 2.85569   1
 -15 -13  -1 8.17185 3.15662   4
 -15  13  -1 7.98398 2.20709  10
 -15  13  -1 4.60600 3.30380   3
  15  13   1 6.24442 3.25562   1
  16 -13   1 0.78043 3.12687   1
 -16 -13  -1 -0.6872  2.8380   4
  16  13   1 -0.0263  2.8995   1
 -16  13  -1 0.08927 3.13262   3
 -15 -14   1 22.4829  3.8195   4
  15 -14  -1 22.0123  4.2481   1
 -15  14   1 20.6462  4.4656   3
  15  14  -1 27.6985  4.4097   1
 -14 -14   1 -1.5771  1.8708  10
 -14 -14   1 -2.6045  2.6635   4
  14 -14  -1 -2.7465  2.7337   1
  14  14  -1 3.42693 2.94658   1
 -14  14   1 4.07207 3.33757   3
 -14  14   1 -2.0755  1.9847  10
 -13 -14   1 12.5841  2.7389  10
 -13 -14   1 17.4929  3.5016   4
  13 -14  -1 16.3968  3.6537   1
  13  14  -1 14.5132  3.5520   1
 -13  14   1 12.8440  2.8129  10
 -13  14   1 22.8871  4.1496   3
  12 -14  -1 20.1284  3.6610   1
 -12 -14   1 16.2589  2.7934  10
 -12 -14   1 15.9530  3.2511   4
 -12  14   1 12.1208  2.6808  10
 -12  14   1 15.9635  3.5303   3
  12  14  -1 15.9400  3.3938   1
 -11 -14   1 12.9916  2.5485  10
 -11 -14   1 5.96144 2.76446   4
  11 -14  -1 9.84511 3.08722   1
  11  14  -1 17.4800  3.2592   1
 -11  14   1 6.08672 2.98342   3
 -11  14   1 8.01692 2.47980  10
 -11  14   1 7.13116 2.65047   5
  10 -14  -1 5.61808 2.52381   1
 -10 -14   1 10.9540  2.3884  10
 -10 -14   1 10.1635  2.8613   4
  10  14  -1 7.33087 2.73937   1
 -10  14   1 11.1199  2.9500   3
 -10  14   1 12.1555  2.8054   5
 -10  14   1 5.61685 2.06259  10
  -9 -14   1 5.57704 2.16749  10
   9 -14  -1 8.96235 2.61051   1
  -9 -14   1 9.22241 2.06520   2
  -9 -14   1 12.2246  2.8038   4
   9  14  -1 2.94518 2.39999   1
  -9  14   1 6.54159 2.13126  10
  -9  14   1 7.04785 2.13614   1
  -9  14   1 9.40255 2.63443   3
  -8 -14   1 11.1137  2.3571  10
  -8 -14   1 9.48088 2.18399   1
   8 -14  -1 6.15715 2.42243   1
  -8 -14   1 6.14255 2.56955   4
  -8 -14   1 8.00710 2.08530   2
   8  14  -1 5.78688 2.36424   1
  -8  14   1 9.18790 2.18493  10
  -8  14   1 12.0846  2.4105   1
  -7 -14   1 -0.3686  1.6555  10
   7 -14  -1 1.51037 2.01749   1
   7 -14  -1 0.49967 1.67702   8
  -7 -14   1 3.30012 1.86554   2
  -7 -14   1 -3.5132  1.4980   1
   7  14  -1 -1.0007  1.7448   1
  -7  14   1 -2.0358  1.6543   1
  -7  14   1 0.51254 1.64748  10
   6 -14  -1 34.0269  3.1753  10
   6 -14  -1 38.4910  3.2050   8
  -6 -14   1 39.6699  3.0508  10
   6 -14  -1 35.3480  3.3459   1
  -6 -14   1 44.7575  3.3808   1
  -6 -14   1 36.7881  3.1480   2
  -6  14   1 33.7228  3.0222  10
  -6  14   1 33.4328  3.2420   1
   6  14  -1 40.1135  3.5005   1
  -6  14   1 38.9866  2.8087   9
   5 -14  -1 304.927   8.936  10
   5 -14  -1 317.897   8.780   8
  -5 -14   1 313.832   8.716   1
  -5 -14   1 302.761   8.902  10
   5 -14  -1 306.341   9.007   1
   5  14  -1 312.284   8.696  10
  -5  14   1 305.438   8.286   9
  -5  14   1 309.107   8.723  10
   5  14  -1 311.184   8.882   1
  -5  14   1 300.520   8.788   1
  -4 -14   1 25.4185  2.7892   1
   4 -14  -1 20.1573  2.6478   1
   4 -14  -1 30.4354  2.9562  10
  -4 -14   1 25.2819  2.6157  10
   4 -14  -1 29.0568  2.7341   8
   4  14  -1 25.7105  2.7810   1
   4  14  -1 31.1711  2.8540  10
  -4  14   1 25.5986  2.3685   9
  -4  14   1 26.7589  2.9093   1
  -4  14   1 21.5992  2.4408  10
   3 -14  -1 -0.4607  1.5565   1
   3 -14  -1 -0.7621  1.3982   8
  -3 -14   1 1.87221 1.64647   1
   3 -14  -1 2.88905 1.58993  10
  -3 -14   1 0.07532 1.46363  10
  -3 -14   1 0.39579 0.84914   7
  -3  14   1 -0.0283  0.8550   6
   3  14  -1 0.11127 1.47442  10
  -3  14   1 -0.0385  1.3973  10
  -3  14   1 0.82972 1.47549   9
   3  14  -1 -0.1464  1.7426   1
   3  14  -1 -0.2346  1.3243   9
  -3  14   1 -1.0860  1.5122   1
  -2 -14   1 67.7358  4.0560   1
  -2 -14   1 72.8065  3.8403  10
   2 -14  -1 79.4020  3.9218  10
   2 -14  -1 83.0180  3.9704   8
   2 -14  -1 81.8135  4.0886   1
   2  14  -1 83.3826  4.1452   1
  -2  14   1 81.7692  3.6700   9
  -2  14   1 76.5493  3.7226  10
   2  14  -1 76.9484  3.8935  10
  -2  14   1 77.4082  2.3880   6
   2  14  -1 79.8392  3.7809   9
  -2  14   1 76.4492  4.2481   1
  -1 -14   1 2.57509 1.54562  10
   1 -14  -1 0.00351 1.42105  10
  -1 -14   1 2.83160 1.75376   1
   1 -14  -1 4.49123 1.80428   1
   1 -14  -1 2.46240 1.49450   8
  -1  14   1 1.86007 1.37786   9
   1  14  -1 -0.5595  1.3487   9
  -1  14   1 0.68393 1.58058   1
  -1  14   1 0.26024 0.71778   6
   1  14  -1 3.34468 1.58634  10
   1  14  -1 2.27827 1.65291   1
  -1  14   1 3.42831 1.53827  10
   0 -14   1 158.289   5.599  10
   0 -14  -1 167.063   5.793   1
   0 -14   1 157.577   5.807   1
   0 -14  -1 159.755   5.579  10
   0  14   1 156.618   5.324   9
   0  14  -1 154.839   5.727   1
   0  14   1 154.523   3.742   6
   0  14   1 158.912   5.392  10
   0  14   1 158.581   5.728   1
   0  14  -1 150.468   5.319  10
   0  14  -1 142.160   5.024   9
   0  14  -1 160.003   4.302   6
   1 -14   1 4.52145 1.98681   1
   1 -14   1 5.01013 1.67175  10
  -1 -14  -1 6.83237 1.82173   1
  -1 -14  -1 7.02566 1.74484  10
   1  14   1 5.23959 1.77487   1
   1  14   1 6.03055 1.66057  10
  -1  14  -1 5.74607 1.83706   1
  -1  14  -1 6.07727 1.52469   9
  -1  14  -1 6.46134 1.71007  10
   1  14   1 5.31512 1.58211   9
  -1  14  -1 9.65649 1.29357   6
  -2 -14  -1 59.4324  3.4641   1
  -2 -14  -1 55.1000  3.2906  10
   2 -14   1 53.1837  3.3367  10
   2 -14   1 56.2496  3.8144   1
  -2  14  -1 52.8911  2.4540   6
   2  14   1 47.9791  3.3800   1
   2  14   1 57.5012  3.2674  10
  -2  14  -1 55.7064  3.2326  10
   2  14   1 61.4263  3.3359   9
  -2  14  -1 50.9107  2.9446   9
  -2  14  -1 52.3498  3.4090   1
  -3 -14  -1 22.7427  1.8268   7
   3 -14   1 19.0904  2.2751   8
   3 -14   1 22.5921  2.6918   1
  -3 -14  -1 19.7884  2.4204   1
   3 -14   1 18.0584  2.3031  10
  -3 -14  -1 16.6527  2.1831  10
  -3  14  -1 19.2602  2.1009   9
  -3  14  -1 17.7618  2.3463   1
   3  14   1 20.0277  2.3138   9
  -3  14  -1 17.5221  1.6660   6
   3  14   1 17.7740  2.2123  10
   3  14   1 20.4545  2.4765   1
  -3  14  -1 21.3806  2.3212  10
  -4 -14  -1 148.857   5.341   1
  -4 -14  -1 151.121   4.323   7
  -4 -14  -1 145.152   5.335  10
  -4 -14  -1 143.321   5.877   2
   4 -14   1 139.232   5.668   1
   4 -14   1 148.245   5.315   8
   4 -14   1 150.193   5.627  10
  -4  14  -1 153.278   5.304  10
   4  14   1 141.637   5.290  10
  -4  14  -1 144.533   5.535   1
  -4  14  -1 145.766   4.432   6
   4  14   1 146.649   5.639   1
  -4  14  -1 147.465   4.923   9
  -5 -14  -1 27.8771  3.0007   2
  -5 -14  -1 22.3838  2.4863   1
   5 -14   1 28.5776  2.8598   8
   5 -14   1 27.5257  2.8677  10
  -5 -14  -1 25.7347  1.9215   7
   5 -14   1 23.8494  2.8877   1
  -5 -14  -1 22.9269  2.5569  10
  -5  14  -1 29.3542  2.8201   1
  -5  14  -1 20.4136  2.0070   6
  -5  14  -1 25.6161  2.6095  10
   5  14   1 24.0405  2.6633   1
  -5  14  -1 25.6424  2.2868   9
  -6 -14  -1 83.5476  3.9585   1
  -6 -14  -1 84.2544  3.2113   7
  -6 -14  -1 74.0783  3.8222  10
  -6 -14  -1 89.4747  4.5864   2
   6 -14   1 73.5291  4.1240   8
   6 -14   1 76.2915  4.5221   1
   6  14   1 77.7583  4.3604   1
  -6  14  -1 79.1599  4.3235   3
  -6  14  -1 77.1202  3.9233   1
  -6  14  -1 81.5929  3.5832   6
  -6  14  -1 82.1271  4.0538  10
  -7 -14  -1 21.7215  2.5667  10
  -7 -14  -1 23.2795  3.0229   4
   7 -14   1 21.1737  2.8577   1
  -7 -14  -1 24.9538  2.6714   2
  -7  14  -1 23.2325  2.8660   3
  -7  14  -1 25.9291  2.6495   1
  -7  14  -1 22.9146  2.5403  10
   7  14   1 29.1814  3.1200   1
   8 -14   1 29.2971  3.4900   1
  -8 -14  -1 32.1307  2.9962   2
  -8 -14  -1 34.0759  3.4386   4
  -8 -14  -1 28.4773  2.8225  10
  -8  14  -1 33.5960  3.0630   1
  -8  14  -1 29.2325  3.2133   3
   8  14   1 34.7677  3.4893   1
  -8  14  -1 30.8376  2.9624  10
  -9 -14  -1 7.05513 2.15282   2
  -9 -14  -1 11.2401  2.2383  10
  -9 -14  -1 7.78390 2.45834   4
   9 -14   1 10.1939  2.5765   1
  -9  14  -1 5.31518 2.23929   5
  -9  14  -1 5.78788 1.87252  10
  -9  14  -1 10.0030  2.6300   3
   9  14   1 8.31875 2.31520   1
 -10 -14  -1 5.46080 2.12354   2
 -10 -14  -1 8.22285 2.61295   4
  10 -14   1 8.39300 2.70010   1
 -10 -14  -1 9.72405 2.17111  10
 -10  14  -1 5.74022 2.39417   5
  10  14   1 6.29512 2.52662   1
 -10  14  -1 7.25088 2.08941  10
 -10  14  -1 7.12176 2.80957   3
  11 -14   1 146.366   6.856   1
 -11 -14  -1 151.917   6.482   4
 -11 -14  -1 143.987   5.695  10
 -11  14  -1 144.028   6.898   3
 -11  14  -1 144.762   5.840  10
  11  14   1 155.060   6.726   1
 -11  14  -1 133.165   6.657   5
  12 -14   1 0.37199 2.53262   1
 -12 -14  -1 1.02310 1.74494  10
 -12 -14  -1 2.48447 2.76729   4
 -12  14  -1 0.93989 1.94958  10
  12  14   1 2.98208 2.57232   1
 -12  14  -1 2.22950 2.79799   3
  13 -14   1 210.918   8.678   1
 -13 -14  -1 205.405   7.082  10
 -13 -14  -1 205.163   8.374   4
  13  14   1 216.597   8.381   1
 -13  14  -1 204.701   8.778   3
 -13  14  -1 207.295   7.389  10
  14 -14   1 9.35202 3.23052   1
 -14 -14  -1 2.83566 2.95992   4
 -14 -14  -1 4.68165 1.87373  10
 -14  14  -1 -0.5568  3.1189   3
  14  14   1 -1.5252  2.6112   1
 -14  14  -1 -1.6315  1.7911  10
 -15 -14  -1 24.8061  4.0124   4
 -15 -14  -1 25.8490  2.6483  10
  15 -14   1 29.2646  4.3845   1
 -15  14  -1 23.5244  4.6450   3
  15  14   1 26.9800  4.1939   1
  15 -15  -1 -2.3526  2.9700   1
 -15 -15   1 -1.4713  2.8397   4
 -15  15   1 3.27137 3.69454   3
  15  15  -1 0.95160 3.05592   1
 -14 -15   1 20.9707  3.7673   4
 -14 -15   1 27.6769  3.3364  10
  14 -15  -1 22.3586  4.1661   1
 -14  15   1 28.8563  3.5457  10
  14  15  -1 20.1262  3.9709   1
 -14  15   1 35.1907  4.9152   3
  13 -15  -1 5.87457 3.23381   1
 -13 -15   1 10.8652  2.6349  10
 -13 -15   1 18.4779  3.5277   4
  13  15  -1 16.2683  3.6776   1
 -13  15   1 10.8351  2.7010  10
 -13  15   1 15.5068  3.8365   3
  12 -15  -1 -0.7777  2.3900   1
 -12 -15   1 -0.0805  2.5854   4
 -12 -15   1 2.76259 2.12792  10
  12  15  -1 6.41042 2.78079   1
 -12  15   1 -1.8673  1.9565  10
 -12  15   1 1.80669 2.80796   3
 -11 -15   1 4.36631 2.17268  10
 -11 -15   1 4.04605 2.79560   4
  11 -15  -1 3.70298 2.55684   1
  11  15  -1 5.16059 2.80031   1
 -11  15   1 5.40600 3.09405   3
 -11  15   1 7.04271 2.39131  10
 -11  15   1 3.35936 2.27100   5
 -10 -15   1 27.2696  3.1794  10
 -10 -15   1 20.9041  3.4526   4
  10 -15  -1 28.1878  3.8791   1
 -10  15   1 29.8448  3.6971   5
  10  15  -1 26.8208  3.6875   1
 -10  15   1 26.8823  3.0782  10
 -10  15   1 24.0414  3.6876   3
  -9 -15   1 11.0039  2.7395   4
   9 -15  -1 11.1069  2.7302   1
  -9 -15   1 10.1392  2.2202   2
  -9 -15   1 12.4926  2.4857  10
  -9  15   1 13.4537  2.6048  10
  -9  15   1 13.4653  3.0815   3
   9  15  -1 16.1373  3.1326   1
  -9  15   1 16.6810  2.7601   1
  -8 -15   1 130.768   5.591   1
  -8 -15   1 130.864   5.877   4
  -8 -15   1 132.614   5.776  10
   8 -15  -1 136.555   6.142   1
  -8 -15   1 148.142   5.563   2
   8  15  -1 134.306   6.153   1
  -8  15   1 145.761   6.037   1
  -8  15   1 125.049   5.457  10
   7 -15  -1 7.24471 2.46375   1
  -7 -15   1 5.35772 2.11233   2
  -7 -15   1 4.37628 1.83445   1
  -7 -15   1 8.24176 2.10045  10
   7  15  -1 8.53433 2.55109   1
  -7  15   1 4.84448 2.11036   1
  -7  15   1 7.22897 2.03687  10
   6 -15  -1 11.9487  2.6027   1
  -6 -15   1 8.68338 2.02673  10
  -6 -15   1 4.63277 1.98265   1
  -6 -15   1 8.39112 2.30051   2
   6 -15  -1 14.5366  2.4030   8
  -6  15   1 10.4693  2.3048   1
   6  15  -1 6.52639 2.31832   1
  -6  15   1 9.03569 2.06366  10
  -6  15   1 10.5849  1.9248   9
  -5 -15   1 432.613  11.282   1
   5 -15  -1 432.081  11.580   1
   5 -15  -1 436.667  11.615  10
   5 -15  -1 436.676  11.197   8
  -5 -15   1 420.494  11.456  10
  -5  15   1 437.716  11.382  10
   5  15  -1 422.494  11.445   1
  -5  15   1 446.294  11.517   1
   5  15  -1 419.135  11.206  10
  -5  15   1 434.435  10.834   9
   4 -15  -1 68.2458  3.9202  10
  -4 -15   1 66.9798  4.1074   1
  -4 -15   1 65.0501  3.9218  10
   4 -15  -1 76.7289  4.0960   8
   4 -15  -1 63.2869  4.0252   1
   4  15  -1 63.4161  3.8206  10
  -4  15   1 61.3789  3.9162   1
  -4  15   1 69.1387  3.4850   9
   4  15  -1 59.5778  4.1536   1
  -4  15   1 62.2357  3.6271  10
  -3 -15   1 10.8355  2.1099  10
   3 -15  -1 12.8601  2.4627   1
   3 -15  -1 13.5908  2.2573  10
  -3 -15   1 15.9142  2.5665   1
   3 -15  -1 13.3408  2.1513   8
   3  15  -1 13.7826  2.3378   1
   3  15  -1 11.1330  2.0947  10
  -3  15   1 12.4055  2.1093  10
  -3  15   1 15.2699  1.3251   6
   3  15  -1 18.8467  2.3498   9
  -3  15   1 16.5534  2.2376   9
  -3  15   1 12.6825  2.2979   1
   2 -15  -1 140.098   5.482  10
   2 -15  -1 144.331   5.353   8
  -2 -15   1 141.259   5.518   1
  -2 -15   1 136.579   5.433  10
   2 -15  -1 147.397   5.675   1
   2  15  -1 141.658   5.118   9
   2  15  -1 145.627   5.366  10
  -2  15   1 149.659   5.784   1
  -2  15   1 148.041   5.270   9
   2  15  -1 146.286   5.798   1
  -2  15   1 143.886   5.275  10
  -2  15   1 143.439   3.614   6
   1 -15  -1 14.8735  2.4986   1
   1 -15  -1 12.6779  2.1792   8
  -1 -15   1 13.4270  2.4574   1
   1 -15  -1 14.9695  2.2573  10
  -1 -15   1 17.0379  2.4208  10
   1  15  -1 15.0478  2.5373   1
  -1  15   1 13.8964  2.0392   9
  -1  15   1 20.4035  2.4713  10
   1  15  -1 17.3859  2.1815   9
   1  15  -1 16.2451  1.6043   6
  -1  15   1 15.0988  1.1279   6
   1  15  -1 15.6205  2.2617  10
  -1  15   1 18.0714  2.5609   1
   0 -15  -1 2.94289 1.79987   1
   0 -15  -1 5.72529 1.77813  10
   0 -15   1 4.02045 1.71532  10
   0 -15   1 1.90624 2.00448   1
   0  15   1 4.08985 1.55372   9
   0  15  -1 2.70828 1.66261  10
   0  15   1 0.68878 1.50161  10
   0  15  -1 4.87733 1.93208   1
   0  15   1 2.82051 1.75731   1
   0  15  -1 4.45568 1.17558   6
   0  15   1 2.10742 0.83243   6
   0  15  -1 1.79832 1.48830   9
  -1 -15  -1 132.068   5.415   1
   1 -15   1 148.925   5.528  10
   1 -15   1 140.473   5.520   1
  -1 -15  -1 139.973   5.374  10
   1  15   1 143.674   5.198   9
   1  15   1 144.072   3.692   6
  -1  15  -1 145.941   5.129   9
   1  15   1 145.321   5.265  10
   1  15   1 137.550   5.603   1
  -1  15  -1 136.482   4.074   6
  -1  15  -1 138.419   5.338  10
  -1  15  -1 133.122   5.556   1
  -2 -15  -1 342.071   9.524  10
  -2 -15  -1 341.420   9.389   1
   2 -15   1 328.719   9.546   1
   2 -15   1 351.711   9.688  10
   2  15   1 344.447   9.502   1
  -2  15  -1 345.494   9.400  10
  -2  15  -1 346.038   8.987   9
   2  15   1 366.294   9.556  10
  -2  15  -1 363.825   9.695   1
   2  15   1 343.896   9.162   9
  -2  15  -1 355.284   8.025   6
   3 -15   1 11.9317  2.1555   8
   3 -15   1 13.4980  2.2527  10
   3 -15   1 15.4783  2.6063   1
  -3 -15  -1 11.9517  1.6077   7
  -3 -15  -1 12.2663  2.1009  10
  -3 -15  -1 12.4516  2.2486   1
  -3  15  -1 11.2264  1.9306   9
  -3  15  -1 11.2207  1.5159   6
   3  15   1 16.3194  2.2272  10
  -3  15  -1 10.1296  2.1428   1
   3  15   1 15.5070  2.4873   1
  -3  15  -1 13.3102  2.1980  10
   3  15   1 12.3113  2.1382   9
   4 -15   1 51.8623  3.4669  10
   4 -15   1 60.6752  3.8419   1
  -4 -15  -1 54.2356  3.3603   1
  -4 -15  -1 47.6264  3.7718   2
  -4 -15  -1 49.3179  2.6971   7
   4 -15   1 59.2365  3.4892   8
  -4 -15  -1 54.0758  3.5151  10
   4  15   1 55.2542  3.6779   1
  -4  15  -1 54.8331  3.0888   9
  -4  15  -1 53.6782  3.3023  10
  -4  15  -1 47.3149  3.6379   1
  -4  15  -1 45.8646  2.5931   6
  -5 -15  -1 49.1892  2.5762   7
   5 -15   1 47.6838  3.8699   1
  -5 -15  -1 41.3392  3.2540  10
   5 -15   1 47.1631  3.4747   8
  -5 -15  -1 42.1955  3.2203   1
  -5 -15  -1 44.5489  3.6316   2
  -5  15  -1 50.2806  3.5986   1
  -5  15  -1 43.7844  2.6803   6
   5  15   1 45.8949  3.4799   1
  -5  15  -1 41.6721  3.0360  10
  -6 -15  -1 21.1595  2.8181   2
   6 -15   1 15.1052  2.6543   1
  -6 -15  -1 13.5101  2.2100  10
  -6 -15  -1 18.1582  2.3652   1
  -6  15  -1 18.2266  2.1268   6
  -6  15  -1 21.6326  2.7220   1
  -6  15  -1 18.9896  2.5121  10
  -6  15  -1 18.0100  2.5867   3
   6  15   1 19.1690  2.7642   1
  -7 -15  -1 8.85770 2.24065   2
   7 -15   1 4.45715 2.34486   1
  -7 -15  -1 7.22366 2.02395  10
  -7 -15  -1 5.91275 2.52667   4
  -7  15  -1 4.19764 1.89732   1
  -7  15  -1 3.07969 1.72793  10
  -7  15  -1 7.72417 2.25469   3
   7  15   1 6.04271 2.33147   1
   8 -15   1 2.69605 2.12608   1
  -8 -15  -1 1.70455 2.36606   4
  -8 -15  -1 3.93709 1.83139  10
  -8 -15  -1 5.54279 2.11512   2
   8  15   1 2.42818 2.22561   1
  -8  15  -1 -0.9812  1.5593  10
  -8  15  -1 2.78927 1.78962   1
  -8  15  -1 1.90739 2.15090   3
  -9 -15  -1 8.56367 2.32547   2
   9 -15   1 1.04644 2.38036   1
  -9 -15  -1 2.27039 2.57639   4
  -9 -15  -1 4.48875 1.91208  10
  -9  15  -1 0.88003 1.87843   5
  -9  15  -1 6.46348 2.57300   3
  -9  15  -1 7.40803 2.12186  10
   9  15   1 4.02626 2.35690   1
 -10 -15  -1 36.1635  3.3480  10
 -10 -15  -1 39.9889  4.1657   4
  10 -15   1 42.1713  4.2429   1
 -10 -15  -1 42.8262  3.4685   2
  10  15   1 46.8868  4.2426   1
 -10  15  -1 34.4124  3.8190   5
 -10  15  -1 36.1717  4.1136   3
 -10  15  -1 39.0056  3.5251  10
 -11 -15  -1 1.55178 2.37731   4
 -11 -15  -1 3.07627 1.94149  10
  11 -15   1 -1.2202  2.1706   1
  11  15   1 1.02151 2.50585   1
 -11  15  -1 6.12658 2.13278  10
 -11  15  -1 -0.3411  2.2334   5
 -11  15  -1 0.91880 2.52485   3
  12 -15   1 121.694   6.659   1
 -12 -15  -1 107.914   5.143  10
 -12 -15  -1 125.131   6.652   4
  12  15   1 117.593   6.257   1
 -12  15  -1 111.825   5.319  10
 -12  15  -1 115.330   6.590   3
  13 -15   1 0.09083 2.81029   1
 -13 -15  -1 0.95498 1.80453  10
 -13 -15  -1 0.79238 2.89170   4
 -13  15  -1 0.53358 1.98332  10
 -13  15  -1 0.95662 3.06433   3
  13  15   1 1.57458 2.87974   1
  14 -15   1 -2.4333  2.7896   1
 -14 -15  -1 1.00265 1.74432  10
 -14 -15  -1 -4.4303  2.7037   4
 -14  15  -1 -2.7297  1.7338  10
  14  15   1 -1.7997  2.6747   1
 -14  15  -1 -5.1253  3.0625   3
  15 -15   1 -0.1856  2.9156   1
 -15 -15  -1 3.19968 3.05714   4
  15  15   1 -3.1277  2.8575   1
 -15  15  -1 -6.2108  3.1733   3
 -15 -16   1 -1.9983  2.9189   4
  15 -16  -1 0.67686 3.12748   1
  15  16  -1 1.52622 3.24502   1
 -15  16   1 -2.0739  3.3981   3
  14 -16  -1 3.08318 3.01364   1
 -14 -16   1 -0.7746  2.0136  10
 -14 -16   1 2.97508 3.22260   4
 -14  16   1 -0.9093  3.3224   3
  14  16  -1 0.99877 2.97264   1
 -14  16   1 0.57224 2.14312  10
 -13 -16   1 10.0987  2.6336  10
  13 -16  -1 3.26527 3.12750   1
 -13 -16   1 4.44429 3.13671   4
 -13  16   1 3.45770 3.33204   3
  13  16  -1 6.91217 3.30994   1
 -13  16   1 7.54883 2.69243  10
  12 -16  -1 -1.5990  2.7150   1
 -12 -16   1 0.98527 2.77630   4
 -12 -16   1 1.39159 2.01577  10
 -12  16   1 6.11984 3.29891   3
  12  16  -1 -3.5610  2.5519   1
 -12  16   1 1.04818 2.22517  10
 -11 -16   1 -0.6284  2.7456   4
 -11 -16   1 1.20138 2.05444  10
  11 -16  -1 3.23846 2.82892   1
 -11  16   1 7.69730 3.11371   3
  11  16  -1 1.00577 2.79336   1
 -11  16   1 -0.5329  1.9733  10
  10 -16  -1 -1.7776  2.3612   1
 -10 -16   1 -1.9371  2.5362   4
 -10 -16   1 5.33629 2.12965  10
 -10  16   1 -3.2561  2.3872   3
 -10  16   1 4.11360 2.18541  10
  10  16  -1 1.08118 2.66760   1
 -10  16   1 -3.5632  1.8883   5
  -9 -16   1 53.1784  3.9740  10
   9 -16  -1 52.5989  4.6858   1
  -9 -16   1 43.4719  4.0890   4
  -9 -16   1 42.5935  3.4124   2
  -9  16   1 52.1853  4.5650   3
  -9  16   1 43.5819  3.9502   1
   9  16  -1 44.1067  4.3228   1
  -9  16   1 45.2618  3.9162  10
  -8 -16   1 25.0542  3.0930  10
   8 -16  -1 33.1190  3.8334   1
  -8 -16   1 23.3997  2.8938   2
  -8 -16   1 29.1085  3.6480   4
   8  16  -1 25.5921  3.4242   1
  -8  16   1 24.2111  3.1447   1
  -8  16   1 28.1535  3.1917  10
  -7 -16   1 -2.7587  2.0681   2
  -7 -16   1 0.42114 1.86966   1
   7 -16  -1 2.58787 2.15451   1
  -7 -16   1 1.61593 1.93533  10
  -7  16   1 3.27152 2.21776   1
   7  16  -1 2.15254 2.17171   1
  -7  16   1 0.93510 1.74358  10
  -6 -16   1 4.02452 1.89572  10
  -6 -16   1 3.13005 2.27820   2
   6 -16  -1 5.07813 2.16052   8
  -6 -16   1 2.71557 1.98743   1
   6 -16  -1 5.29793 2.29356   1
   6  16  -1 6.25295 2.37975   1
  -6  16   1 4.14354 2.04010  10
  -6  16   1 6.16812 2.27316   1
   5 -16  -1 0.03407 1.64065  10
  -5 -16   1 6.05728 2.02380   1
   5 -16  -1 1.01195 1.83400   8
  -5 -16   1 2.15561 1.74609  10
   5 -16  -1 4.19716 2.09572   1
  -5  16   1 1.64114 1.51972   9
   5  16  -1 0.50102 1.85667   1
  -5  16   1 -1.1539  1.7363   1
  -5  16   1 3.20485 1.91887  10
  -4 -16   1 2.21851 1.68780  10
   4 -16  -1 2.20537 1.88178   1
  -4 -16   1 -2.0891  1.7817   1
   4 -16  -1 -1.4268  1.6433   8
   4 -16  -1 -0.2782  1.6307  10
  -4  16   1 0.52285 1.63044  10
   4  16  -1 1.69846 1.82812  10
  -4  16   1 1.16903 1.46589   9
  -4  16   1 0.54674 1.74661   1
   4  16  -1 1.36108 1.70088   9
   4  16  -1 0.04364 1.99721   1
   3 -16  -1 482.042  12.604  10
   3 -16  -1 457.008  12.304   1
   3 -16  -1 480.588  12.100   8
  -3 -16   1 484.969  12.538  10
  -3 -16   1 483.921  12.377   1
  -3  16   1 462.388  12.070  10
   3  16  -1 491.111  12.215  10
  -3  16   1 482.045  12.288   1
   3  16  -1 478.095  12.319   1
   3  16  -1 477.484  11.897   9
  -3  16   1 478.098  11.861   9
  -2 -16   1 14.3490  2.6001   1
   2 -16  -1 13.2768  2.2171   8
   2 -16  -1 17.9709  2.6620   1
  -2 -16   1 14.4060  2.3724  10
   2 -16  -1 9.64682 2.10150  10
   2  16  -1 13.8536  2.2644  10
   2  16  -1 14.7082  2.2725   9
  -2  16   1 13.9086  2.4106   1
  -2  16   1 15.4541  2.2853   9
   2  16  -1 16.8687  2.5699   1
  -2  16   1 13.8113  2.2077  10
   1 -16  -1 10.6780  2.0416   8
  -1 -16   1 7.91151 2.02506  10
   1 -16  -1 8.70704 1.98889  10
  -1 -16   1 5.30800 2.06389   1
   1 -16  -1 9.60158 2.26951   1
   1  16  -1 6.74569 1.91068   9
  -1  16   1 6.17682 1.77637   9
  -1  16   1 7.27835 1.90888  10
  -1  16   1 9.61821 2.31349   1
   1  16  -1 9.57414 2.25715   1
   1  16  -1 9.49814 2.11718  10
   1  16  -1 10.2724  1.4270   6
   0 -16   1 325.495   9.278  10
   0 -16  -1 305.276   9.009   1
   0 -16   1 331.747   9.375   1
   0 -16  -1 302.284   9.033  10
   0  16  -1 310.142   8.862  10
   0  16  -1 317.223   9.095   1
   0  16   1 309.158   8.697   9
   0  16   1 320.968   8.939  10
   0  16  -1 320.974   7.406   6
   0  16   1 303.209   9.072   1
   0  16  -1 313.584   8.590   9
   1 -16   1 89.5896  4.4000  10
   1 -16   1 83.8102  4.4703   1
  -1 -16  -1 74.7689  4.4221   1
  -1 -16  -1 80.4880  4.1990  10
  -1  16  -1 86.0285  4.0833   9
   1  16   1 82.6228  4.4218   1
   1  16   1 81.8983  2.6561   6
   1  16   1 77.6740  3.8890   9
  -1  16  -1 91.0710  4.3825  10
   1  16   1 85.2995  4.1541  10
  -1  16  -1 79.6786  3.0627   6
  -1  16  -1 76.1952  4.5268   1
   2 -16   1 257.364   8.045  10
   2 -16   1 255.522   8.116   1
  -2 -16  -1 252.529   7.970  10
  -2 -16  -1 248.794   7.776   1
  -2  16  -1 262.689   6.352   6
   2  16   1 253.539   7.933   1
   2  16   1 251.279   7.582   9
  -2  16  -1 256.211   7.729  10
   2  16   1 260.799   7.765  10
  -2  16  -1 263.803   8.019   1
  -2  16  -1 251.276   7.361   9
  -3 -16  -1 2.49419 1.33983   7
  -3 -16  -1 5.30359 1.82559  10
   3 -16   1 2.04937 1.80588   8
   3 -16   1 4.98234 1.84544  10
   3 -16   1 2.87664 2.02431   1
  -3 -16  -1 3.62565 1.85760   1
   3  16   1 1.53176 1.70876   9
  -3  16  -1 3.92322 1.59480   9
  -3  16  -1 2.57565 1.22990   6
  -3  16  -1 5.90415 1.98914   1
   3  16   1 3.50258 2.06203   1
  -3  16  -1 3.60351 1.76657  10
   3  16   1 2.77011 1.74338  10
   4 -16   1 3.67132 2.03825   1
   4 -16   1 -4.2007  1.3810  10
  -4 -16  -1 0.37055 1.19377   7
  -4 -16  -1 3.87808 1.80432  10
   4 -16   1 0.75743 1.63045   8
  -4 -16  -1 -0.8935  2.1854   2
  -4 -16  -1 1.44047 1.75055   1
  -4  16  -1 1.41813 1.54955  10
  -4  16  -1 0.90163 1.75630   1
  -4  16  -1 0.37906 1.32226   9
   4  16   1 1.61595 2.01835   1
   4  16   1 0.70797 1.60010   9
  -4  16  -1 0.95506 1.23249   6
  -5 -16  -1 48.9662  3.9477   2
  -5 -16  -1 47.9051  3.3736  10
   5 -16   1 37.1431  3.5751   1
   5 -16   1 47.4519  3.4636   8
  -5 -16  -1 54.8024  3.6009   1
  -5  16  -1 56.3676  3.8782   1
  -5  16  -1 52.4740  3.5529  10
   5  16   1 46.3534  3.6399   1
  -5  16  -1 46.8888  2.7782   6
  -6 -16  -1 47.5375  3.4298   1
  -6 -16  -1 47.5121  3.3559  10
  -6 -16  -1 42.6151  3.6462   2
   6 -16   1 44.2545  3.8725   1
  -6  16  -1 47.0016  3.4975  10
   6  16   1 49.0066  3.8372   1
  -6  16  -1 48.4453  3.0099   6
  -6  16  -1 41.1386  3.4295   3
  -6  16  -1 41.1728  3.5346   1
  -7 -16  -1 80.6138  4.8246   2
  -7 -16  -1 85.1194  4.5807  10
   7 -16   1 104.341   5.561   1
  -7 -16  -1 100.443   5.400   4
  -7  16  -1 102.050   4.865   1
   7  16   1 93.3196  5.1526   1
  -7  16  -1 92.9645  4.6808  10
  -7  16  -1 95.5736  5.0935   3
   8 -16   1 -0.4769  2.2314   1
  -8 -16  -1 -3.0095  2.3719   4
  -8 -16  -1 5.11751 2.24683   2
  -8 -16  -1 1.55404 1.86639  10
  -8  16  -1 -1.7434  1.5774  10
  -8  16  -1 0.28011 2.15602   3
   8  16   1 3.18124 2.34762   1
  -9 -16  -1 0.81755 1.74919  10
  -9 -16  -1 -1.0296  2.2027   4
  -9 -16  -1 0.16659 1.94443   2
   9 -16   1 -2.2234  2.2595   1
   9  16   1 1.73329 2.32399   1
  -9  16  -1 -3.1120  2.2290   3
  -9  16  -1 -0.3004  1.8407  10
 -10 -16  -1 20.8768  2.8805   2
  10 -16   1 19.6696  3.3695   1
 -10 -16  -1 14.1500  3.3130   4
 -10 -16  -1 16.3811  2.6595  10
 -10  16  -1 16.9820  2.7121  10
  10  16   1 15.4992  3.1967   1
 -10  16  -1 17.7574  3.4085   3
 -10  16  -1 16.6262  3.0049   5
  11 -16   1 39.4552  4.5386   1
 -11 -16  -1 35.6014  4.2891   4
 -11 -16  -1 34.6515  3.4187  10
  11  16   1 44.5467  4.5100   1
 -11  16  -1 41.9257  4.5772   3
 -11  16  -1 37.0543  4.3455   5
 -11  16  -1 39.3588  3.7387  10
  12 -16   1 117.348   6.754   1
 -12 -16  -1 131.105   6.582   4
 -12 -16  -1 115.399   5.454  10
 -12  16  -1 122.158   6.796   3
 -12  16  -1 121.724   5.674  10
  12  16   1 119.345   6.684   1
 -13 -16  -1 65.4002  4.0385  10
  13 -16   1 70.7542  5.6450   1
 -13 -16  -1 64.0747  5.5126   4
 -13  16  -1 56.0695  4.1052  10
 -13  16  -1 60.7109  5.7875   3
  13  16   1 69.5217  5.6276   1
 -14 -16  -1 8.87471 3.37666   4
  14 -16   1 12.2450  3.6869   1
 -14 -16  -1 8.82222 2.21573  10
  14  16   1 13.6640  3.6684   1
 -14  16  -1 6.45128 2.27587  10
 -14  16  -1 15.6539  4.1077   3
 -15 -16  -1 19.3281  4.0313   4
  15 -16   1 21.5053  4.3192   1
 -15  16  -1 14.9411  4.3807   3
  15  16   1 23.6204  4.1433   1
 -14 -17   1 4.52624 3.29862   4
  14 -17  -1 4.75064 3.36296   1
  14  17  -1 -2.0429  3.1100   1
 -14  17   1 -4.2215  3.2713   3
 -13 -17   1 1.41554 2.27143  10
 -13 -17   1 -0.5253  2.8831   4
  13 -17  -1 2.03959 3.10119   1
 -13  17   1 1.41233 2.33852  10
  13  17  -1 1.69758 3.04643   1
 -13  17   1 5.61691 3.51446   3
 -12 -17   1 106.435   6.511   4
  12 -17  -1 97.5869  6.5655   1
 -12 -17   1 104.104   5.701  10
 -12  17   1 99.8180  6.8458   3
 -12  17   1 98.6379  5.5646  10
  12  17  -1 100.921   6.399   1
  11 -17  -1 -1.2148  2.7174   1
 -11 -17   1 -1.4093  2.0301  10
 -11 -17   1 -1.4385  2.8470   4
 -11  17   1 2.56396 2.27056  10
  11  17  -1 -0.3670  2.6846   1
 -11  17   1 0.43112 2.83082   3
 -10 -17   1 3.56258 2.17722  10
 -10 -17   1 7.65967 3.07723   4
  10 -17  -1 3.08321 2.82949   1
 -10  17   1 5.76592 2.48375  10
  10  17  -1 7.70230 2.88136   1
 -10  17   1 7.95761 3.10197   3
 -10  17   1 4.11170 2.38697   5
  -9 -17   1 3.18088 2.61769   4
   9 -17  -1 2.60519 2.62339   1
  -9 -17   1 5.45082 2.29482  10
  -9  17   1 1.28111 2.12300  10
   9  17  -1 2.28025 2.63784   1
  -9  17   1 3.97578 2.27481   1
  -9  17   1 9.28372 2.93004   3
  -8 -17   1 6.27034 2.15198  10
   8 -17  -1 9.62626 2.76617   1
  -8 -17   1 4.44318 2.26622   2
  -8 -17   1 3.33805 2.51390   4
   8  17  -1 7.06233 2.56348   1
  -8  17   1 3.06697 2.29268   1
  -8  17   1 5.87327 2.21129  10
  -7 -17   1 7.94267 2.55464   2
   7 -17  -1 7.82256 2.56714   1
  -7 -17   1 8.49561 2.42738  10
  -7 -17   1 7.06372 2.34168   1
   7  17  -1 13.2843  2.9766   1
  -7  17   1 9.56057 2.35686  10
  -7  17   1 10.1542  2.4600   1
   6 -17  -1 29.6699  3.5545   1
   6 -17  -1 40.5464  3.6486   8
  -6 -17   1 41.2817  3.6409   1
  -6 -17   1 36.1514  3.5179   2
  -6 -17   1 31.7141  3.4315  10
   6  17  -1 37.1941  3.6907   1
  -6  17   1 39.4370  3.7826   1
  -6  17   1 37.8065  3.4958  10
   5 -17  -1 0.49027 1.65442   8
   5 -17  -1 1.81445 1.88079  10
  -5 -17   1 1.29958 1.89116  10
  -5 -17   1 2.61298 1.98247   1
   5 -17  -1 3.36262 2.07456   1
  -5  17   1 -0.3643  1.7295  10
  -5  17   1 0.42223 1.82641   1
   5  17  -1 -3.0434  1.9348   1
  -5  17   1 -0.0323  1.4499   9
   4 -17  -1 4.93340 2.33673   1
  -4 -17   1 4.20617 2.22034   1
   4 -17  -1 3.83385 1.90159   8
   4 -17  -1 4.24209 2.03918  10
  -4 -17   1 2.22063 1.82642  10
  -4  17   1 4.94616 1.70158   9
   4  17  -1 2.02867 2.22260   1
   4  17  -1 2.76278 1.84008   9
  -4  17   1 4.08515 1.96919  10
  -4  17   1 3.38385 1.99057   1
   3 -17  -1 -0.7350  1.5814  10
  -3 -17   1 -0.2340  1.9482   1
   3 -17  -1 -2.0006  1.4930   8
  -3 -17   1 0.80647 1.78123  10
   3 -17  -1 -1.5431  1.8785   1
   3  17  -1 -0.0732  1.8292   1
   3  17  -1 -0.5054  1.5281  10
  -3  17   1 -0.1038  1.5406  10
  -3  17   1 1.05504 1.53909   9
  -3  17   1 -1.7784  1.7564   1
   3  17  -1 1.05811 1.53367   9
   2 -17  -1 10.5486  2.2535  10
   2 -17  -1 15.4205  2.6231   1
   2 -17  -1 14.7118  2.3920   8
  -2 -17   1 18.1876  2.7066  10
  -2 -17   1 19.1885  2.8228   1
  -2  17   1 16.7938  2.4293   9
  -2  17   1 13.4264  2.5048   1
   2  17  -1 14.5242  2.6991   1
   2  17  -1 13.3034  2.4135  10
   2  17  -1 15.1297  2.2779   9
  -2  17   1 16.8965  2.4122  10
   1 -17  -1 129.629   5.352   8
  -1 -17   1 132.511   5.579  10
  -1 -17   1 131.617   5.663   1
   1 -17  -1 132.043   5.659   1
   1 -17  -1 132.677   5.590  10
   1  17  -1 143.181   5.382   9
  -1  17   1 131.840   5.317   9
   1  17  -1 133.463   4.118   6
   1  17  -1 128.678   5.339  10
   1  17  -1 143.110   5.759   1
  -1  17   1 139.237   5.735   1
  -1  17   1 138.156   5.457  10
   0 -17   1 7.02170 2.12169  10
   0 -17  -1 4.19809 2.18115   1
   0 -17   1 4.19399 2.01386   1
   0 -17  -1 6.91930 2.07675  10
   0  17  -1 6.61401 1.88246   9
   0  17   1 9.77796 2.01334   9
   0  17  -1 8.25910 2.20391   1
   0  17   1 6.24011 2.28620   1
   0  17  -1 6.25845 1.94640  10
   0  17   1 6.89894 1.93189  10
   0  17  -1 7.00831 1.30473   6
  -1 -17  -1 141.813   5.843  10
  -1 -17  -1 148.706   6.039   1
   1 -17   1 138.810   5.928   1
   1 -17   1 138.081   5.908  10
  -1  17  -1 145.902   4.283   6
   1  17   1 147.719   5.804  10
   1  17   1 150.641   6.154   1
  -1  17  -1 149.245   5.773  10
   1  17   1 149.330   5.517   9
  -1  17  -1 149.571   5.941   1
  -1  17  -1 144.164   5.431   9
   2 -17   1 491.426  12.841   1
   2 -17   1 465.241  12.647  10
  -2 -17  -1 485.238  12.616  10
  -2 -17  -1 490.378  12.506   1
   2  17   1 505.140  12.251   9
   2  17   1 489.268  12.383  10
  -2  17  -1 479.468  10.537   6
  -2  17  -1 462.485  12.281  10
  -2  17  -1 487.882  12.593   1
   2  17   1 465.886  12.429   1
  -2  17  -1 485.603  11.931   9
   3 -17   1 83.4199  4.7675   1
  -3 -17  -1 82.5316  3.3838   7
   3 -17   1 81.9372  4.3424   8
   3 -17   1 81.6510  4.4649  10
  -3 -17  -1 84.3141  4.4986   1
  -3 -17  -1 87.0160  4.5692  10
   3  17   1 81.2812  4.1263   9
  -3  17  -1 77.3380  4.4618   1
   3  17   1 80.8428  4.5261   1
  -3  17  -1 86.6225  4.3126  10
  -3  17  -1 78.7837  3.1496   6
  -3  17  -1 91.0016  4.1299   9
   4 -17   1 239.483   8.261   1
  -4 -17  -1 225.090   7.688  10
   4 -17   1 237.040   7.664   8
  -4 -17  -1 238.895   8.155   2
  -4 -17  -1 250.879   7.816   1
  -4  17  -1 245.869   7.854   1
  -4  17  -1 235.301   7.603  10
  -4  17  -1 243.597   6.361   6
  -4  17  -1 241.332   7.209   9
   4  17   1 236.387   8.018   1
   4  17   1 241.697   7.608   9
   5 -17   1 4.09371 2.35072   1
  -5 -17  -1 7.21461 2.10557   1
   5 -17   1 7.29895 2.21404   8
  -5 -17  -1 5.87012 2.37479   2
  -5 -17  -1 8.44529 2.17947  10
   5  17   1 6.17616 2.39301   1
  -5  17  -1 5.81679 1.57204   6
   5  17   1 7.55177 2.20095   9
  -5  17  -1 3.84974 1.97771   1
  -5  17  -1 3.29365 1.86497  10
   6 -17   1 224.710   8.177   1
  -6 -17  -1 230.930   7.504   1
  -6 -17  -1 235.263   7.868   2
  -6 -17  -1 225.442   7.680  10
  -6  17  -1 234.201   6.534   6
  -6  17  -1 221.084   7.430   3
  -6  17  -1 231.436   7.673  10
  -6  17  -1 221.589   7.628   1
   6  17   1 211.887   7.689   1
  -7 -17  -1 32.0282  3.6172   4
  -7 -17  -1 30.9696  3.2388  10
   7 -17   1 41.8309  4.2006   1
  -7 -17  -1 33.3828  3.4511   2
  -7  17  -1 38.2397  3.4255   1
  -7  17  -1 36.5734  3.3456  10
  -7  17  -1 33.5120  3.4348   3
   7  17   1 35.0760  3.8180   1
  -8 -17  -1 2.33223 1.90783  10
   8 -17   1 1.88659 2.44413   1
  -8 -17  -1 4.30275 2.66770   4
  -8 -17  -1 -1.1772  2.0751   2
   8  17   1 2.74656 2.41556   1
  -8  17  -1 0.17782 1.86902  10
  -8  17  -1 3.86189 2.38883   3
  -9 -17  -1 21.2666  2.9753  10
  -9 -17  -1 20.8378  3.4899   4
  -9 -17  -1 21.8036  3.1109   2
   9 -17   1 25.6242  3.5957   1
   9  17   1 27.6658  3.7115   1
  -9  17  -1 27.5928  3.6375   3
  -9  17  -1 28.3619  3.2190  10
 -10 -17  -1 11.8452  2.7796   2
 -10 -17  -1 10.3305  2.4402  10
 -10 -17  -1 9.64755 3.24862   4
  10 -17   1 10.1250  3.1121   1
 -10  17  -1 11.0271  2.9079   5
 -10  17  -1 11.5560  3.1983   3
  10  17   1 6.55654 2.88372   1
 -10  17  -1 10.6885  2.5757  10
 -11 -17  -1 31.1072  4.0614   4
 -11 -17  -1 36.5411  3.5682  10
  11 -17   1 35.0121  4.4831   1
  11  17   1 34.9149  4.2141   1
 -11  17  -1 37.0256  3.7169  10
 -11  17  -1 39.0735  4.6601   3
  12 -17   1 67.4989  5.7452   1
 -12 -17  -1 56.9193  5.2411   4
 -12 -17  -1 59.7093  4.2034  10
 -12  17  -1 64.1142  5.7910   3
 -12  17  -1 66.3390  4.5153  10
  12  17   1 61.3071  5.3763   1
  13 -17   1 -0.6956  2.8143   1
 -13 -17  -1 0.03104 2.74835   4
 -13 -17  -1 0.46435 1.92234  10
  13  17   1 -1.2191  2.7228   1
 -13  17  -1 -0.4065  2.0675  10
 -13  17  -1 0.18180 3.16477   3
 -14 -17  -1 13.8803  3.7000   4
  14 -17   1 12.8436  3.7121   1
 -14  17  -1 12.5470  3.7972   3
  14  17   1 9.22222 3.54097   1
 -14 -18   1 -2.7707  3.2462   4
  14 -18  -1 -0.2671  3.2542   1
  14  18  -1 4.72215 3.48081   1
 -14  18   1 2.46222 3.56579   3
 -13 -18   1 17.0079  3.7549   4
  13 -18  -1 8.57806 3.69652   1
 -13 -18   1 18.4524  3.2825  10
  13  18  -1 21.2710  4.1154   1
 -13  18   1 25.1689  3.5765  10
 -13  18   1 26.5995  4.5056   3
 -12 -18   1 60.2826  4.6791  10
 -12 -18   1 69.5482  5.7384   4
  12 -18  -1 70.4149  6.2376   1
 -12  18   1 59.8696  5.8409   3
 -12  18   1 64.5326  4.7685  10
  12  18  -1 72.3808  6.0193   1
 -11 -18   1 3.10344 2.46262  10
 -11 -18   1 4.12040 3.20147   4
  11 -18  -1 6.73219 3.28108   1
  11  18  -1 7.23145 3.19287   1
 -11  18   1 2.50954 3.08771   3
 -11  18   1 0.87833 2.24117  10
 -10 -18   1 3.15764 2.24914  10
  10 -18  -1 0.52693 2.70047   1
 -10 -18   1 -3.5760  2.7743   4
  10  18  -1 0.24943 2.74094   1
 -10  18   1 1.29596 2.20793  10
 -10  18   1 1.71710 2.78591   3
  -9 -18   1 11.0342  2.6003  10
   9 -18  -1 14.9877  3.2838   1
  -9 -18   1 21.6837  3.7580   4
  -9  18   1 18.2136  3.5537   3
  -9  18   1 13.8246  2.8450  10
   9  18  -1 14.3325  3.4418   1
  -8 -18   1 -2.1699  1.8947  10
   8 -18  -1 1.24627 2.39206   1
  -8 -18   1 -0.1589  2.6846   4
  -8 -18   1 -1.7511  2.1353   2
  -8  18   1 1.70370 2.19063  10
  -8  18   1 -1.1368  2.1174   1
   8  18  -1 0.24545 2.28513   1
  -7 -18   1 56.1945  4.2180   1
  -7 -18   1 49.3710  4.0805   2
  -7 -18   1 55.7532  4.0361  10
   7 -18  -1 52.4048  4.6084   1
  -7  18   1 52.1302  4.0916  10
   7  18  -1 43.8581  4.2816   1
  -7  18   1 55.3805  4.5758   1
  -6 -18   1 11.8249  2.7709   2
  -6 -18   1 12.9126  2.5971  10
   6 -18  -1 11.9190  2.8766   1
  -6 -18   1 10.1560  2.5866   1
   6 -18  -1 13.9907  2.6563   8
  -6  18   1 11.0030  2.5975   1
  -6  18   1 10.7589  2.4305  10
   6  18  -1 8.75173 2.77945   1
   5 -18  -1 -1.8633  2.1467   1
  -5 -18   1 3.10867 2.00370  10
   5 -18  -1 1.49178 2.07784   8
  -5 -18   1 1.39490 2.12941   1
   5  18  -1 1.96634 1.94317   9
  -5  18   1 0.97865 1.43950   9
   5  18  -1 3.32053 2.19809   1
  -5  18   1 0.95191 1.96078  10
  -5  18   1 2.62560 2.13142   1
   4 -18  -1 2.41794 1.91966  10
   4 -18  -1 3.48236 1.88475   8
  -4 -18   1 1.41091 2.16305   1
  -4 -18   1 0.01997 1.79014  10
   4 -18  -1 -3.0797  1.9028   1
   4  18  -1 -0.3142  1.7678   9
  -4  18   1 -0.8893  1.3411   9
  -4  18   1 -1.4650  1.9037   1
   4  18  -1 0.55054 2.10182   1
  -4  18   1 -0.5310  1.6639  10
  -3 -18   1 -2.0720  1.9556   1
   3 -18  -1 1.76845 1.79255   8
  -3 -18   1 -1.8295  1.6302  10
   3 -18  -1 0.34824 1.77045  10
   3 -18  -1 0.65493 1.93913   1
   3  18  -1 1.99756 1.80183   9
  -3  18   1 4.40040 1.93062  10
  -3  18   1 1.92662 1.99479   1
  -3  18   1 0.43440 1.55363   9
   3  18  -1 0.85602 2.13647   1
   3  18  -1 -1.8109  1.7583  10
  -2 -18   1 84.6116  4.8927   1
   2 -18  -1 72.6996  4.3764  10
  -2 -18   1 76.4876  4.4636  10
   2 -18  -1 74.6517  4.8394   1
   2 -18  -1 84.4064  4.4466   8
   2  18  -1 87.7317  5.0403   1
  -2  18   1 75.5359  4.5734   1
   2  18  -1 77.5911  4.3727  10
   2  18  -1 81.7650  4.1839   9
  -2  18   1 78.4354  4.3009   9
  -2  18   1 86.0187  4.4543  10
  -1 -18   1 -0.2035  1.9108   1
   1 -18  -1 -2.8139  1.4963  10
   1 -18  -1 -1.3145  1.9993   1
  -1 -18   1 -0.3656  1.7449  10
   1 -18  -1 0.52074 1.63492   8
   1  18  -1 -0.4083  1.6023   9
   1  18  -1 -1.8785  1.8100   1
   1  18  -1 0.45000 1.16346   6
  -1  18   1 0.92183 1.79773  10
  -1  18   1 -1.8630  1.5982   9
   1  18  -1 -0.7638  1.6405  10
  -1  18   1 -2.2435  2.0280   1
   0 -18  -1 11.7198  2.4697   1
   0 -18  -1 13.2096  2.4813  10
   0 -18   1 15.4380  2.7463   1
   0 -18  -1 10.6823  2.2212   8
   0 -18   1 11.2967  2.3171  10
   0  18  -1 12.0123  2.3570  10
   0  18   1 10.0172  2.2444  10
   0  18  -1 14.7025  1.6209   6
   0  18   1 10.5343  2.6174   1
   0  18  -1 12.3644  2.3217   9
   0  18  -1 14.3371  2.5750   1
   0  18   1 10.9571  2.2934   9
  -1 -18  -1 21.0426  2.8883   1
   1 -18   1 18.7064  3.0561   1
   1 -18   1 27.1801  3.0607  10
  -1 -18  -1 21.2573  2.7923  10
   1  18   1 24.2949  3.1040   1
   1  18   1 23.4036  2.8343  10
  -1  18  -1 20.2194  2.6746  10
   1  18   1 20.9473  2.6493   9
  -1  18  -1 24.6192  3.0831   1
  -1  18  -1 21.4935  2.6441   9
   2 -18   1 0.02082 2.14404   1
   2 -18   1 1.35332 1.84533  10
  -2 -18  -1 -0.5104  1.6397  10
  -2 -18  -1 -1.0140  1.7403   1
   2  18   1 -0.7525  1.9296   1
  -2  18  -1 0.05940 1.80843  10
   2  18   1 1.30310 1.88114   9
  -2  18  -1 2.38194 1.97430   1
  -2  18  -1 -0.5073  1.4980   9
   3 -18   1 39.2395  3.5608   8
  -3 -18  -1 29.0035  3.0990  10
  -3 -18  -1 31.7800  3.2917   1
   3 -18   1 32.6870  3.3592  10
   3 -18   1 27.2612  3.4408   1
   3  18   1 36.4636  3.3252   9
  -3  18  -1 27.2053  2.9752  10
   3  18   1 24.8349  3.2058   1
  -3  18  -1 26.4665  3.1440   1
  -3  18  -1 30.8905  2.8477   9
  -4 -18  -1 68.9520  4.3214   1
  -4 -18  -1 72.5058  4.3997  10
  -4 -18  -1 82.1478  5.4812   2
   4 -18   1 78.0190  4.4062   8
   4 -18   1 78.9238  5.0309   1
   4  18   1 74.9299  4.2932   9
  -4  18  -1 70.2859  4.2997  10
   4  18   1 63.7177  4.3816   1
  -4  18  -1 77.6896  4.5334   1
   5 -18   1 0.35019 2.04793   1
  -5 -18  -1 2.26605 1.87915  10
  -5 -18  -1 -0.8639  1.7291   1
  -5 -18  -1 1.58313 2.49277   2
  -5  18  -1 -0.6700  1.6742  10
  -5  18  -1 -2.0217  1.8997   1
  -5  18  -1 -1.3915  1.6937   3
   5  18   1 0.67810 1.91647   9
   5  18   1 0.50962 2.22728   1
   6 -18   1 22.5417  3.2847   1
  -6 -18  -1 37.1219  3.7832   2
  -6 -18  -1 29.4651  3.2982  10
  -6  18  -1 28.0662  3.2400   1
  -6  18  -1 37.9076  3.4243   3
  -6  18  -1 28.5653  3.1319  10
   6  18   1 25.7904  3.4511   1
  -7 -18  -1 35.7987  3.5360  10
   7 -18   1 35.9329  3.9660   1
  -7 -18  -1 28.0069  3.4467   2
  -7 -18  -1 38.7230  4.0048   4
  -7  18  -1 36.1659  3.5967   3
  -7  18  -1 37.5125  3.6974   1
  -7  18  -1 30.4711  3.2909  10
   7  18   1 29.2919  3.6609   1
  -8 -18  -1 39.8311  3.7884   2
   8 -18   1 30.0919  3.8896   1
  -8 -18  -1 35.0463  3.5522  10
  -8 -18  -1 31.7759  3.8316   4
  -8  18  -1 32.4158  3.7146   3
   8  18   1 34.9297  4.0420   1
  -8  18  -1 30.1156  3.2843  10
  -9 -18  -1 -2.0413  2.1960   2
  -9 -18  -1 0.26971 1.92056  10
  -9 -18  -1 0.71685 2.76611   4
   9 -18   1 -1.3176  2.5975   1
   9  18   1 -1.2319  2.4228   1
  -9  18  -1 2.00405 2.60388   3
  -9  18  -1 3.64377 2.05309  10
 -10 -18  -1 4.86520 2.20481  10
  10 -18   1 0.60264 2.81612   1
 -10 -18  -1 0.22066 2.88752   4
 -10 -18  -1 4.09732 2.47603   2
 -10  18  -1 4.67857 2.92259   3
 -10  18  -1 1.89396 2.12011  10
 -10  18  -1 2.80100 2.33850   5
  10  18   1 1.62228 2.61297   1
 -11 -18  -1 -1.4420  2.6993   4
 -11 -18  -1 -3.8885  1.7904  10
  11 -18   1 -2.7398  2.6256   1
 -11  18  -1 -0.5674  2.0029  10
 -11  18  -1 0.30795 2.89108   3
  11  18   1 -0.7933  2.7098   1
  12 -18   1 -4.3616  2.6763   1
 -12 -18  -1 -0.2677  2.9608   4
 -12 -18  -1 -2.9956  1.7089  10
  12  18   1 -1.0382  2.7514   1
 -12  18  -1 -0.5164  2.0691  10
 -12  18  -1 2.91158 3.17437   3
 -13 -18  -1 32.2089  4.5978   4
 -13 -18  -1 29.5099  3.3289  10
  13 -18   1 35.4117  4.7937   1
  13  18   1 35.9833  4.6796   1
 -13  18  -1 30.3043  4.8059   3
 -13  18  -1 33.3489  3.7185  10
 -14 -18  -1 36.6331  4.8299   4
  14 -18   1 44.9249  5.3176   1
  14  18   1 38.3601  4.9701   1
 -14  18  -1 35.6848  5.1938   3
 -13 -19   1 4.70204 3.21035   4
  13 -19  -1 5.87570 3.43954   1
 -13  19   1 4.45327 3.59617   3
  13  19  -1 -0.9114  3.0979   1
  12 -19  -1 10.3286  3.6087   1
 -12 -19   1 3.76901 2.43522  10
 -12 -19   1 7.13204 3.47278   4
 -12  19   1 2.99938 3.34095   3
  12  19  -1 3.71999 3.22442   1
 -12  19   1 6.40619 2.78216  10
 -11 -19   1 18.3045  3.2262  10
  11 -19  -1 29.6828  4.4859   1
 -11 -19   1 19.5015  3.7614   4
 -11  19   1 15.4366  3.8340   3
  11  19  -1 15.7125  3.8339   1
 -11  19   1 20.7950  3.3751  10
 -10 -19   1 31.0577  3.7220  10
 -10 -19   1 29.0892  4.0698   4
  10 -19  -1 29.5436  4.3147   1
 -10  19   1 32.4374  3.7680  10
 -10  19   1 26.1389  4.1242   3
  10  19  -1 27.6517  4.0255   1
  -9 -19   1 5.66631 2.55305  10
  -9 -19   1 7.59334 3.18397   4
   9 -19  -1 8.47756 3.00561   1
   9  19  -1 11.5993  3.3043   1
  -9  19   1 10.6679  2.8012  10
  -9  19   1 5.29080 2.93745   3
   8 -19  -1 66.4212  5.0902   1
  -8 -19   1 65.5532  5.2176   4
  -8 -19   1 50.4808  4.1300  10
  -8 -19   1 63.4449  4.6923   2
  -8  19   1 59.4947  4.7372   1
  -8  19   1 63.6558  4.5944  10
   8  19  -1 58.1199  5.1715   1
   7 -19  -1 34.9355  4.1459   1
  -7 -19   1 40.2542  3.8438   2
  -7 -19   1 39.0592  3.9563  10
  -7  19   1 39.8561  4.1268   1
  -7  19   1 35.4714  3.6521  10
   7  19  -1 44.0853  4.5035   1
  -6 -19   1 153.753   6.564   1
  -6 -19   1 157.037   6.731   2
   6 -19  -1 146.065   6.983   1
  -6 -19   1 146.212   6.414  10
  -6  19   1 135.851   6.121  10
   6  19  -1 149.379   6.362   9
   6  19  -1 139.331   6.520   1
  -6  19   1 149.573   6.561   1
   5 -19  -1 1.00395 2.20085   1
   5 -19  -1 2.90196 2.10692   8
  -5 -19   1 0.97939 2.57562   2
  -5 -19   1 1.74927 2.30779   1
  -5 -19   1 3.26535 2.07960  10
  -5  19   1 4.69201 2.34282   1
  -5  19   1 2.28050 2.22209  10
   5  19  -1 7.98964 2.55258   1
   5  19  -1 0.95082 2.03341   9
   4 -19  -1 1.44077 1.93653   8
  -4 -19   1 2.05804 2.31889   1
   4 -19  -1 0.47070 2.12092   1
   4 -19  -1 0.99996 1.90057  10
  -4 -19   1 0.41585 1.91606  10
   4  19  -1 2.79397 2.16303   1
  -4  19   1 2.18200 1.67217   9
  -4  19   1 -1.8030  1.9363   1
   4  19  -1 1.67753 1.98598   9
  -4  19   1 -0.0976  1.8703  10
  -3 -19   1 -1.4749  1.7750  10
   3 -19  -1 2.87263 2.24315   1
   3 -19  -1 0.47006 1.93935  10
  -3 -19   1 1.74617 2.11072   1
   3 -19  -1 -0.6497  1.7793   8
  -3  19   1 1.80991 1.74238   9
   3  19  -1 -0.8848  1.6614   9
   3  19  -1 0.95106 2.20757   1
  -3  19   1 0.07767 1.93464  10
  -3  19   1 -3.7129  1.9283   1
  -2 -19   1 15.4095  2.9156   1
   2 -19  -1 20.0718  3.0379   1
   2 -19  -1 12.2202  2.6166   8
  -2 -19   1 20.2735  3.0113  10
   2 -19  -1 19.1992  2.9187  10
  -2  19   1 17.6860  2.5481   9
  -2  19   1 15.4730  2.9071   1
   2  19  -1 23.1694  3.0554  10
   2  19  -1 16.2913  2.8585   1
   2  19  -1 17.2198  2.5755   9
  -2  19   1 18.7744  2.8472  10
  -1 -19   1 14.9496  2.9362   1
   1 -19  -1 9.80821 2.36893  10
   1 -19  -1 11.5238  2.8365   1
  -1 -19   1 13.1023  2.6305  10
   1 -19  -1 12.0484  2.5717   8
  -1  19   1 15.4399  2.7049  10
  -1  19   1 17.4521  3.0311   1
  -1  19   1 14.2357  2.5190   9
   1  19  -1 8.48705 2.66863   1
   1  19  -1 11.3065  2.2315   9
   1  19  -1 14.8186  2.6904  10
   0 -19  -1 21.7442  3.0573   1
   0 -19  -1 26.9957  3.0620   8
   0 -19   1 22.1553  3.0222  10
   0 -19  -1 23.3025  3.0578  10
   0 -19   1 23.2899  3.1437   1
   0  19   1 21.5744  2.7411   9
   0  19   1 20.9462  2.8424  10
   0  19  -1 25.9422  3.2827   1
   0  19  -1 25.6187  2.9023   9
   0  19  -1 22.4465  2.9227  10
   0  19   1 27.6097  3.3401   1
  -1 -19  -1 100.365   5.120  10
  -1 -19  -1 99.4723  5.1978   1
   1 -19   1 99.9810  5.3581   1
   1 -19   1 99.4264  5.1959  10
   1  19   1 92.8816  5.4136   1
  -1  19  -1 102.610   4.696   9
  -1  19  -1 118.613   5.254  10
   1  19   1 95.3729  4.8753   9
  -1  19  -1 112.667   5.666   1
   1  19   1 107.383   5.107  10
   2 -19   1 0.04978 1.71578   8
  -2 -19  -1 2.23828 2.23773   1
  -2 -19  -1 0.71862 1.94196  10
   2 -19   1 1.92171 2.12811   1
   2 -19   1 -2.2998  1.6728  10
  -2  19  -1 -0.8072  1.6779  10
  -2  19  -1 -2.4277  1.8490   1
   2  19   1 0.82231 1.88972   9
   2  19   1 0.42332 2.04930   1
  -2  19  -1 -0.6293  1.5436   9
   3 -19   1 -1.2779  1.7776   8
  -3 -19  -1 0.35296 1.96541   1
  -3 -19  -1 2.72394 1.94528  10
   3 -19   1 1.10397 2.17809   1
   3  19   1 1.73567 2.26544   1
  -3  19  -1 0.72667 1.83754  10
  -3  19  -1 -0.5127  1.4021   9
   3  19   1 3.82339 2.02540   9
  -3  19  -1 1.58889 2.24020   1
   4 -19   1 4.21142 2.24253   8
   4 -19   1 7.97499 2.59822   1
  -4 -19  -1 3.58581 2.13175  10
  -4 -19  -1 2.08177 2.68277   2
  -4 -19  -1 2.29444 2.07249   1
   4  19   1 4.23047 2.03244   9
   4  19   1 5.12313 2.34076   1
  -4  19  -1 4.43128 2.08623  10
  -4  19  -1 6.18447 2.31950   1
  -5 -19  -1 3.77023 2.13841   1
  -5 -19  -1 -2.7701  2.1860   2
   5 -19   1 4.16341 2.50490   1
  -5 -19  -1 3.79596 2.15821  10
   5  19   1 3.69662 2.54082   1
  -5  19  -1 4.08967 2.42524   1
  -5  19  -1 1.05836 2.06197   3
   5  19   1 1.25068 1.92233   9
  -5  19  -1 3.30174 2.13548  10
  -6 -19  -1 3.31958 2.00026  10
  -6 -19  -1 1.21473 2.58569   2
   6 -19   1 1.35163 2.46287   1
  -6  19  -1 -0.8523  1.8993  10
  -6  19  -1 -1.0725  2.1323   3
   6  19   1 2.79612 2.16599   9
  -6  19  -1 1.31325 2.25692   1
   6  19   1 2.46119 2.53059   1
   7 -19   1 37.3335  4.2449   1
  -7 -19  -1 47.0636  4.5789   4
  -7 -19  -1 38.2123  3.9520   2
  -7 -19  -1 44.7963  3.9931  10
  -7  19  -1 45.5842  4.0583   1
   7  19   1 44.9506  4.4512   1
  -7  19  -1 43.3742  3.9540   3
  -7  19  -1 37.0378  3.7135  10
  -8 -19  -1 0.40731 2.38867   2
  -8 -19  -1 2.30145 2.06028  10
  -8 -19  -1 -2.2623  2.6911   4
   8 -19   1 -3.7724  2.3120   1
  -8  19  -1 -3.5920  1.7215  10
  -8  19  -1 -4.4163  2.1077   3
   8  19   1 0.71430 2.54880   1
  -9 -19  -1 69.4382  5.2659   2
  -9 -19  -1 66.2467  4.6133  10
  -9 -19  -1 58.9777  5.2155   4
   9 -19   1 63.5438  5.6560   1
  -9  19  -1 76.7554  5.4953   3
  -9  19  -1 65.7154  4.5624  10
   9  19   1 62.0413  5.3003   1
 -10 -19  -1 -0.7894  2.7410   4
 -10 -19  -1 4.41365 2.21699  10
  10 -19   1 3.72149 3.04271   1
 -10  19  -1 7.66864 3.06834   3
  10  19   1 5.96251 2.98411   1
 -10  19  -1 1.51549 2.23448  10
 -11 -19  -1 17.1595  3.6376   4
 -11 -19  -1 16.5026  3.0055  10
  11 -19   1 15.9797  3.6754   1
  11  19   1 21.2754  3.8297   1
 -11  19  -1 17.6604  3.1025  10
 -11  19  -1 12.5015  3.6080   3
 -12 -19  -1 23.7417  4.1321   4
 -12 -19  -1 24.1249  3.1898  10
  12 -19   1 27.6241  4.4819   1
 -12  19  -1 26.7461  3.4403  10
 -12  19  -1 28.1680  4.3809   3
  12  19   1 26.4996  4.2781   1
 -13 -19  -1 -0.5240  3.1621   4
  13 -19   1 1.78920 3.16961   1
  13  19   1 -3.4133  2.6762   1
 -13  19  -1 0.52052 3.31519   3
 -13 -20   1 -4.4344  2.9937   4
  13 -20  -1 -1.6398  3.2029   1
 -13  20   1 -3.5621  3.2228   3
  13  20  -1 -1.5236  3.1457   1
 -12 -20   1 34.6816  4.8061   4
 -12 -20   1 33.1794  4.0104  10
  12 -20  -1 37.4354  4.9352   1
 -12  20   1 41.7733  5.0846   3
 -12  20   1 41.7572  4.3723  10
  12  20  -1 42.1127  5.1931   1
 -11 -20   1 2.81038 3.30346   4
 -11 -20   1 5.13475 2.65091  10
  11 -20  -1 3.28756 3.14565   1
 -11  20   1 3.66918 2.44504  10
  11  20  -1 -3.4743  2.9463   1
 -11  20   1 1.91834 3.12799   3
 -10 -20   1 14.2664  3.6042   4
 -10 -20   1 13.0240  2.9804  10
  10 -20  -1 15.6890  3.6116   1
  10  20  -1 12.0215  3.5664   1
 -10  20   1 10.2917  2.9360  10
 -10  20   1 21.3823  3.9242   3
   9 -20  -1 1.41443 2.90206   1
  -9 -20   1 5.88492 2.47701  10
  -9 -20   1 0.73376 3.09064   4
   9  20  -1 1.51145 2.94834   1
  -9  20   1 5.24747 3.06333   3
  -9  20   1 0.43738 2.40402  10
  -8 -20   1 -1.3473  2.8822   4
  -8 -20   1 -2.7593  1.9443  10
  -8 -20   1 1.08680 2.44422   2
   8 -20  -1 0.64077 2.77159   1
   8  20  -1 2.60607 2.86718   1
  -8  20   1 0.17318 2.57450   3
  -8  20   1 3.14566 2.22150  10
  -8  20   1 0.21086 2.28564   1
   7 -20  -1 8.83885 3.17578   1
  -7 -20   1 12.8027  3.0480   2
  -7 -20   1 13.5274  3.0230  10
   7  20  -1 18.5731  3.5764   1
  -7  20   1 16.8037  3.0831  10
  -7  20   1 16.6858  3.2429   1
  -6 -20   1 37.0029  4.0217   2
   6 -20  -1 29.1776  3.9296   1
  -6 -20   1 34.2241  3.8339  10
  -6 -20   1 37.3513  3.9942   1
  -6  20   1 32.3087  3.5827  10
   6  20  -1 36.2722  4.0101   1
  -6  20   1 37.0589  4.0211   1
   6  20  -1 33.8898  3.6829   9
   5 -20  -1 5.77762 2.43335   8
  -5 -20   1 7.15185 2.64028   1
   5 -20  -1 7.29729 2.69023   1
  -5 -20   1 1.37044 1.95242  10
  -5 -20   1 3.69729 2.92888   2
  -5  20   1 2.68462 2.20795  10
   5  20  -1 6.36053 2.81714   1
  -5  20   1 5.46819 2.42530   1
   5  20  -1 8.06385 2.51827   9
  -4 -20   1 51.7519  4.0738  10
   4 -20  -1 50.2777  4.2491   8
   4 -20  -1 49.2752  4.5602   1
  -4 -20   1 59.9503  4.5743   1
   4  20  -1 53.8056  3.8698   9
   4  20  -1 46.6890  4.4503   1
  -4  20   1 51.9263  4.2007  10
  -4  20   1 51.7538  3.7815   9
  -4  20   1 58.8279  4.7979   1
   3 -20  -1 121.355   6.001   1
  -3 -20   1 107.216   5.697  10
   3 -20  -1 105.906   5.363   8
  -3 -20   1 105.852   5.567   1
   3 -20  -1 111.393   5.735  10
  -3  20   1 102.240   5.380  10
   3  20  -1 105.964   5.644   1
  -3  20   1 102.800   5.584   1
  -3  20   1 117.044   5.207   9
   3  20  -1 109.458   5.378   9
   2 -20  -1 1.01892 2.06613  10
   2 -20  -1 4.89995 2.57952   1
  -2 -20   1 -1.7534  1.9837   1
   2 -20  -1 -0.6795  1.8063   8
  -2 -20   1 0.15040 1.83962  10
  -2  20   1 -0.5803  2.0259   1
   2  20  -1 1.87462 2.07291  10
  -2  20   1 1.29819 1.92882   9
   2  20  -1 -4.4939  1.9931   1
   2  20  -1 1.94490 1.99228   9
  -2  20   1 1.33439 1.89159  10
  -1 -20   1 0.89777 2.02908  10
   1 -20  -1 -0.5396  2.0286   1
   1 -20  -1 0.40294 1.82671  10
  -1 -20   1 1.80618 2.38748   1
   1 -20  -1 0.46251 1.81041   8
   1  20  -1 1.25216 2.26876   1
  -1  20   1 0.22614 2.00783   9
  -1  20   1 1.22829 1.94947  10
  -1  20   1 -0.3806  2.2825   1
   1  20  -1 -1.2207  1.8051   9
   1  20  -1 1.12663 2.14138  10
   0 -20  -1 44.1328  4.1736   1
   0 -20  -1 42.1485  3.8870  10
   0 -20   1 44.0872  4.2841   1
   0 -20   1 40.7309  3.9243  10
   0 -20  -1 38.4724  3.6898   8
   0  20   1 36.4849  3.8564   1
   0  20   1 37.4796  3.6198  10
   0  20  -1 43.6270  3.9957   1
   0  20   1 42.7538  3.7352   9
   0  20  -1 36.2534  3.3761   9
   0  20  -1 44.1503  3.9503  10
   1 -20   1 7.33036 2.51209   1
  -1 -20  -1 6.26696 2.34679   1
   1 -20   1 2.64158 2.06210  10
  -1 -20  -1 6.06919 2.38109  10
   1  20   1 10.5687  2.7371   1
   1  20   1 6.83111 2.34980   9
  -1  20  -1 9.59296 2.58111   1
  -1  20  -1 8.02181 2.24175   9
  -1  20  -1 2.70244 2.09205  10
  -2 -20  -1 7.31752 2.59848   1
   2 -20   1 8.67498 2.37890   8
  -2 -20  -1 9.20743 2.42636  10
   2 -20   1 2.39384 2.12178  10
   2 -20   1 7.62472 2.68102   1
   2  20   1 6.51466 2.15485   9
  -2  20  -1 4.58474 2.49076   1
  -2  20  -1 3.74340 2.09112  10
  -2  20  -1 7.55044 2.02437   9
   2  20   1 6.49739 2.67872   1
   3 -20   1 7.16964 2.38126   8
   3 -20   1 11.2757  2.9734   1
  -3 -20  -1 15.9320  2.7586  10
  -3 -20  -1 8.75740 2.49107   1
   3  20   1 9.21124 2.67745   1
   3  20   1 10.3146  2.5058   9
  -3  20  -1 13.9445  2.5854  10
  -3  20  -1 8.89769 2.67862   1
  -4 -20  -1 7.61107 2.42889  10
   4 -20   1 9.72426 2.85919   1
  -4 -20  -1 5.98951 2.30073   1
  -4 -20  -1 6.61553 2.82612   2
   4  20   1 6.75967 2.74253   1
   4  20   1 8.84350 2.46650   9
  -4  20  -1 11.8483  2.8674   1
  -4  20  -1 6.99264 2.26179  10
   5 -20   1 67.9409  4.9803   1
  -5 -20  -1 64.0740  5.0247   2
  -5 -20  -1 59.3528  4.3657   1
  -5 -20  -1 54.5901  4.2449  10
  -5  20  -1 64.1074  4.4130   3
  -5  20  -1 56.1192  4.1883  10
   5  20   1 68.2870  5.0920   1
  -5  20  -1 64.6744  4.8069   1
   5  20   1 51.2375  4.1406   9
   6 -20   1 4.15974 2.85939   1
  -6 -20  -1 8.42317 3.01723   2
  -6 -20  -1 2.82989 2.19820  10
  -6  20  -1 6.58577 2.32747   3
   6  20   1 3.55204 2.75502   1
  -6  20  -1 4.63714 2.37880  10
  -6  20  -1 8.57416 2.67145   1
   6  20   1 5.47112 2.32973   9
  -7 -20  -1 10.0600  3.3113   4
   7 -20   1 12.0003  3.1894   1
  -7 -20  -1 10.8978  3.1245   2
  -7 -20  -1 13.0690  2.7070  10
  -7  20  -1 12.8056  2.6941  10
  -7  20  -1 16.4339  3.0839   3
   7  20   1 9.27555 3.10882   1
   7  20   1 10.6037  2.7284   9
   8 -20   1 46.5317  4.7865   1
  -8 -20  -1 51.0634  4.9897   4
  -8 -20  -1 54.5629  4.5224   2
  -8 -20  -1 45.6282  4.1351  10
  -8  20  -1 53.6461  4.6035   3
   8  20   1 46.7669  4.7800   1
  -8  20  -1 54.0728  4.2968  10
  -9 -20  -1 0.16337 2.70215   2
  -9 -20  -1 0.82178 2.14240  10
   9 -20   1 0.27909 2.64005   1
  -9 -20  -1 -1.6381  2.8995   4
  -9  20  -1 -1.3746  1.9992  10
  -9  20  -1 -0.7604  2.6752   3
   9  20   1 -3.8833  2.2720   1
  10 -20   1 -1.5370  2.9045   1
 -10 -20  -1 1.12025 2.09382  10
 -10 -20  -1 -0.6199  3.0926   4
 -10  20  -1 -2.7460  2.6621   3
  10  20   1 -6.2412  2.5279   1
 -10  20  -1 -1.6039  2.1488  10
  11 -20   1 22.5336  4.2721   1
 -11 -20  -1 24.2894  3.3384  10
 -11 -20  -1 19.0399  4.1087   4
 -11  20  -1 17.3504  3.1586  10
 -11  20  -1 21.6355  4.0902   3
  11  20   1 22.1888  4.0065   1
 -12 -20  -1 1.71688 3.23462   4
  12 -20   1 0.12182 3.07951   1
 -12 -20  -1 -1.0378  1.9028  10
  12  20   1 -1.0140  2.9381   1
 -12  20  -1 -0.1028  2.3768  10
 -12  20  -1 -2.1652  2.9785   3
  13 -20   1 8.31145 3.75490   1
 -13 -20  -1 14.2509  3.9533   4
 -13  20  -1 12.0970  3.9559   3
  13  20   1 15.6002  3.9940   1
 -12 -21   1 1.47618 3.33897   4
  12 -21  -1 0.64955 3.15351   1
  12  21  -1 3.34409 3.36267   1
 -12  21   1 8.47543 3.61382   3
  11 -21  -1 4.67075 3.18209   1
 -11 -21   1 10.4763  3.8302   4
 -11 -21   1 9.33060 2.89360  10
 -11  21   1 3.31075 2.59480  10
 -11  21   1 8.19272 3.51114   3
  11  21  -1 3.32963 3.42348   1
 -10 -21   1 12.8229  3.1082  10
 -10 -21   1 10.1433  3.6854   4
  10 -21  -1 14.4337  3.7849   1
 -10  21   1 8.43569 2.93968  10
 -10  21   1 18.0947  3.7851   3
  10  21  -1 18.3059  3.8726   1
   9 -21  -1 23.3084  4.1657   1
  -9 -21   1 18.6070  4.0494   4
  -9 -21   1 20.6181  3.4202  10
  -9  21   1 20.4533  3.7825   3
   9  21  -1 25.1075  4.0380   1
  -9  21   1 21.4759  3.4339  10
  -8 -21   1 8.96763 2.85857  10
   8 -21  -1 8.42450 3.28187   1
  -8 -21   1 1.02923 2.83077   2
  -8 -21   1 4.52336 3.15571   4
  -8  21   1 9.08816 3.02852   3
   8  21  -1 2.83454 3.03915   1
  -8  21   1 14.3501  3.1726  10
  -8  21   1 9.69667 2.97346   1
  -7 -21   1 7.46976 3.06307   2
  -7 -21   1 4.67541 2.50822  10
   7 -21  -1 9.02744 3.10538   1
  -7  21   1 2.28191 2.54477   1
  -7  21   1 3.49788 2.48314  10
   7  21  -1 2.20115 2.24878   9
   7  21  -1 10.0139  2.9493   1
   6 -21  -1 10.0115  3.1416   1
  -6 -21   1 2.51616 2.36152  10
  -6 -21   1 -1.4145  2.7880   2
  -6 -21   1 3.13865 2.51511   1
   6  21  -1 6.91028 3.01254   1
  -6  21   1 2.12367 2.50478   1
  -6  21   1 4.03157 2.37867  10
   6  21  -1 8.85047 2.68052   9
  -5 -21   1 2.06198 2.30188   1
  -5 -21   1 -5.4844  2.6734   2
  -5 -21   1 -0.5375  2.0923  10
   5 -21  -1 1.33358 2.69186   1
  -5  21   1 0.01993 2.41332   1
  -5  21   1 1.95749 2.24793  10
   5  21  -1 2.57522 2.74743   1
   5  21  -1 -0.9279  2.1155   9
  -4 -21   1 -0.4558  2.1189  10
   4 -21  -1 -1.2718  2.2434   1
   4 -21  -1 0.71333 2.00545   8
  -4 -21   1 -1.0589  2.1077   1
  -4  21   1 -3.0596  1.8139  10
   4  21  -1 2.23058 2.59033   1
   4  21  -1 -3.7930  1.9844   9
  -4  21   1 -1.4453  2.0708   1
   3 -21  -1 60.0248  4.7625  10
   3 -21  -1 62.7982  5.1878   1
  -3 -21   1 56.4921  4.3646  10
  -3 -21   1 57.6174  4.4857   1
   3 -21  -1 64.9708  4.6881   8
  -3  21   1 59.6812  4.2141   9
  -3  21   1 65.6003  5.0217   1
  -3  21   1 62.6525  4.5244  10
   3  21  -1 52.7264  4.6789   1
   3  21  -1 62.7646  4.3536   9
   2 -21  -1 21.7816  3.1841   8
  -2 -21   1 21.7683  3.1757  10
   2 -21  -1 25.0871  3.5365   1
   2 -21  -1 22.2800  3.3969  10
  -2 -21   1 23.5894  3.5511   1
   2  21  -1 25.1431  3.2388   9
   2  21  -1 26.4358  3.5813   1
  -2  21   1 26.1066  3.3128  10
  -2  21   1 23.5049  3.5763   1
  -2  21   1 26.2908  3.2720   9
   1 -21  -1 9.43297 2.55753  10
   1 -21  -1 6.32798 2.33477   8
  -1 -21   1 8.22738 2.62241  10
   1 -21  -1 9.38121 2.71852   1
  -1 -21   1 7.92659 2.80063   1
   1  21  -1 10.5803  2.7874   1
  -1  21   1 10.7473  2.6333   9
   1  21  -1 7.73782 2.63220  10
   1  21  -1 7.26315 2.31474   9
  -1  21   1 6.80201 2.37879  10
  -1  21   1 6.69068 2.65344   1
   0 -21  -1 3.69065 2.13925   8
   0 -21  -1 0.69361 2.03514  10
   0 -21   1 -2.3173  2.1864   1
   0 -21  -1 2.05799 2.35162   1
   0 -21   1 0.26194 1.93110  10
   0  21  -1 -1.8000  2.0807   1
   0  21  -1 0.75137 1.98017  10
   0  21   1 -1.1422  1.9711   9
   0  21   1 -1.1334  2.1357   1
   0  21  -1 -0.8423  1.7561   9
  -1 -21  -1 3.46274 2.17892  10
   1 -21   1 1.05577 2.06094  10
   1 -21   1 3.86020 2.64488   1
  -1 -21  -1 1.48610 1.97935   8
  -1 -21  -1 6.80012 2.62093   1
  -1  21  -1 0.97459 2.00228   9
  -1  21  -1 2.73986 2.37911   1
  -1  21  -1 3.00874 2.17491  10
   1  21   1 -1.0418  2.0179   9
   1  21   1 3.57400 2.58072   1
   2 -21   1 15.8769  2.8345   8
  -2 -21  -1 8.98792 2.46520  10
   2 -21   1 12.3523  2.9903   1
  -2 -21  -1 5.72189 2.36775   1
  -2  21  -1 11.4839  2.4420   9
   2  21   1 11.8157  2.6929   9
  -2  21  -1 7.73340 2.60981   1
  -2  21  -1 12.1243  2.5783  10
   2  21   1 10.9447  3.0508   1
  -3 -21  -1 58.2544  4.3048  10
   3 -21   1 62.2728  4.8394   1
  -3 -21  -1 56.9052  4.5629   1
   3 -21   1 59.5571  4.3312   8
   3  21   1 53.2334  4.2091   9
  -3  21  -1 59.6778  4.8089   1
  -3  21  -1 57.2053  4.1554  10
   3  21   1 62.3123  4.7436   1
  -4 -21  -1 18.0822  3.4378   2
  -4 -21  -1 22.5828  3.2256   1
   4 -21   1 25.4182  3.8306   1
  -4 -21  -1 14.3174  2.9018  10
  -4  21  -1 22.9821  3.1816  10
   4  21   1 18.5587  3.3450   1
   4  21   1 16.9621  2.9566   9
  -4  21  -1 24.0103  3.4002   1
  -5 -21  -1 119.460   6.442   2
   5 -21   1 127.856   6.686   1
  -5 -21  -1 125.178   6.104  10
  -5  21  -1 138.328   5.958   3
  -5  21  -1 142.317   6.682   1
  -5  21  -1 139.696   6.300  10
   5  21   1 127.674   6.106   9
   5  21   1 139.727   6.890   1
  -6 -21  -1 37.9428  3.8747  10
   6 -21   1 50.3164  4.9109   1
  -6 -21  -1 43.3963  4.5206   2
  -6  21  -1 45.0583  4.1006  10
  -6  21  -1 40.8049  4.2192   1
   6  21   1 49.4067  4.3910   9
   6  21   1 38.9400  4.4230   1
  -6  21  -1 49.5723  4.0819   3
   7 -21   1 24.1090  3.9999   1
  -7 -21  -1 31.3200  4.1655   4
  -7 -21  -1 33.7936  3.7953  10
  -7 -21  -1 24.4132  3.7587   2
  -7  21  -1 26.4904  3.6150   3
   7  21   1 29.7871  3.7428   9
  -7  21  -1 23.4637  3.3241  10
   7  21   1 27.8082  4.0556   1
   8 -21   1 98.5454  6.4050   1
  -8 -21  -1 84.1718  5.1924  10
  -8 -21  -1 86.1744  6.2208   4
  -8 -21  -1 91.2387  5.8131   2
  -8  21  -1 92.2006  5.9835   3
  -8  21  -1 92.9812  5.2471  10
   8  21   1 92.1773  6.1152   1
   8  21   1 83.3431  5.3250   9
  -9 -21  -1 41.8168  4.3666   2
  -9 -21  -1 40.0295  4.0549  10
   9 -21   1 53.4903  5.3513   1
  -9 -21  -1 39.3518  4.7902   4
  -9  21  -1 44.2714  4.5696   3
   9  21   1 44.3638  4.7330   1
  -9  21  -1 40.8055  4.1397  10
  10 -21   1 2.27355 3.08005   1
 -10 -21  -1 1.37587 3.19647   4
 -10 -21  -1 4.31280 2.33184  10
  10  21   1 -0.1754  2.9334   1
 -10  21  -1 -1.7228  2.7641   3
 -10  21  -1 -2.1167  2.2828  10
  11 -21   1 6.90984 3.29125   1
 -11 -21  -1 8.72197 2.67682  10
 -11 -21  -1 5.96704 3.51181   4
 -11  21  -1 7.33703 2.86191  10
  11  21   1 12.4787  3.6912   1
 -11  21  -1 12.4794  3.7142   3
  12 -21   1 -0.5467  3.0766   1
 -12 -21  -1 -0.5947  3.1275   4
 -12  21  -1 4.66194 3.30654   3
  12  21   1 3.46654 3.35987   1
  12 -22  -1 1.86218 3.37898   1
 -12 -22   1 -1.0808  3.3972   4
 -12  22   1 6.65298 3.58944   3
  12  22  -1 3.20719 3.59535   1
 -11 -22   1 4.16118 2.48869  10
  11 -22  -1 3.90066 3.35065   1
 -11 -22   1 3.86139 3.51138   4
  11  22  -1 -0.9571  3.2487   1
 -11  22   1 -3.2921  3.1025   3
 -11  22   1 -1.9139  2.3481  10
 -10 -22   1 7.78730 3.51277   4
 -10 -22   1 15.2346  3.2424  10
  10 -22  -1 9.72138 3.71716   1
  10  22  -1 7.92068 3.56601   1
 -10  22   1 10.1393  3.4856   3
 -10  22   1 8.90798 3.04710  10
  -9 -22   1 1.40031 3.25638   4
  -9 -22   1 2.35252 2.46363  10
   9 -22  -1 -2.7847  2.8786   1
  -9  22   1 -4.8773  2.5482   3
   9  22  -1 -2.8547  2.3290   9
   9  22  -1 2.58560 2.93924   1
  -9  22   1 -3.9630  2.2383  10
   8 -22  -1 -3.2641  2.7565   1
  -8 -22   1 5.09658 2.59848  10
  -8 -22   1 1.24573 2.79511   2
  -8 -22   1 -0.5212  3.2004   4
  -8  22   1 -0.5519  2.7463   3
  -8  22   1 0.27719 2.46610  10
   8  22  -1 4.31962 2.44885   9
   8  22  -1 -2.2229  2.6930   1
  -7 -22   1 62.5639  5.1596   2
   7 -22  -1 55.1521  5.3488   1
  -7 -22   1 56.2913  4.9554  10
  -7  22   1 50.6631  4.6644  10
   7  22  -1 52.2546  4.6528   9
   7  22  -1 62.2319  5.5741   1
  -7  22   1 56.0620  5.0608   1
  -6 -22   1 14.1047  3.5932   2
  -6 -22   1 7.63037 2.82191  10
   6 -22  -1 8.64842 3.30198   1
   6  22  -1 9.08881 2.89984   9
   6  22  -1 5.78554 2.86366   1
  -6  22   1 11.4241  3.1486   1
  -6  22   1 8.46305 2.78718  10
  -5 -22   1 4.41484 2.61815  10
   5 -22  -1 8.04794 3.20617   1
  -5 -22   1 7.08358 3.35378   2
  -5 -22   1 9.13673 2.95363   1
  -5  22   1 8.67112 2.65172  10
   5  22  -1 9.26492 3.18489   1
  -5  22   1 4.60643 2.66847   1
   5  22  -1 7.61403 2.50076   9
  -4 -22   1 17.5461  3.3248   1
   4 -22  -1 15.0334  3.0577   8
   4 -22  -1 13.2040  3.2514   1
  -4 -22   1 17.9329  3.1577  10
   4  22  -1 18.7633  3.4467   1
  -4  22   1 18.4074  3.4812   1
  -4  22   1 13.2729  2.9126  10
   4  22  -1 11.7053  2.8175   9
   3 -22  -1 50.1721  4.4580   8
  -3 -22   1 57.3749  4.9151  10
  -3 -22   1 64.6114  5.0635   1
   3 -22  -1 55.6976  5.1296   1
  -3  22   1 57.5845  4.3187   9
   3  22  -1 62.8395  4.4893   9
   3  22  -1 68.8146  5.3726   1
  -3  22   1 56.5034  4.9848   1
  -3  22   1 57.4741  4.3598  10
  -2 -22   1 0.84891 2.07774  10
  -2 -22   1 -0.9604  2.1196   1
   2 -22  -1 3.86550 2.40777  10
   2 -22  -1 3.55612 2.59832   1
   2 -22  -1 1.41143 2.22366   8
   2  22  -1 5.09988 2.27445   9
  -2  22   1 2.88765 2.23860  10
  -2  22   1 2.53569 2.70282   1
  -2  22   1 3.32945 2.15260   9
   2  22  -1 4.48795 2.74055   1
   1 -22  -1 18.0885  3.0877  10
   1 -22  -1 26.1119  3.4215   8
   1 -22  -1 24.0076  3.5468   1
  -1 -22   1 23.7628  3.5175  10
  -1 -22   1 21.3730  3.5217   1
   1  22  -1 20.5119  3.1222   9
   1  22  -1 26.3371  3.6547   1
  -1  22   1 17.0501  3.2678   1
  -1  22   1 24.6789  3.2318   9
   0 -22  -1 8.86415 2.53453   8
   0 -22   1 5.86852 2.63934  10
   0 -22  -1 7.91005 2.68361   1
   0 -22  -1 6.41652 2.47884  10
   0 -22   1 5.74287 2.57603   1
   0  22  -1 9.88514 2.60436  10
   0  22   1 6.67985 2.32378   9
   0  22  -1 9.08546 2.74143   1
   0  22   1 4.99095 2.94292   1
   0  22  -1 9.17751 2.53125   9
   1 -22   1 27.7887  3.6580  10
   1 -22   1 25.7197  3.7630   1
   1 -22   1 29.2314  3.5829   8
  -1 -22  -1 23.5924  3.4575  10
  -1 -22  -1 22.8893  3.3879   8
  -1 -22  -1 20.9446  3.4740   1
   1  22   1 30.4480  3.5268   9
  -1  22  -1 30.0732  3.7892   1
   1  22   1 28.8357  3.8744   1
  -1  22  -1 25.9964  3.2433   9
  -1  22  -1 22.2052  3.3963  10
  -2 -22  -1 30.3875  3.7425  10
   2 -22   1 27.4525  3.7006   8
   2 -22   1 24.4750  3.6839   1
  -2 -22  -1 26.9632  3.5259   1
  -2  22  -1 24.4042  3.2417  10
   2  22   1 26.8099  3.2940   9
  -2  22  -1 23.1400  3.7602   1
   2  22   1 21.4876  3.5184   1
  -3 -22  -1 4.89034 2.35918  10
   3 -22   1 4.14199 2.52477   8
   3 -22   1 1.06063 2.72869   1
  -3 -22  -1 0.86725 2.38553   1
   3  22   1 2.57670 2.42227   9
  -3  22  -1 0.07919 2.05078  10
   3  22   1 2.45934 2.60207   1
  -3  22  -1 5.56667 2.55513   1
  -4 -22  -1 5.64109 2.51460   1
   4 -22   1 4.79769 2.77933   1
  -4 -22  -1 4.57586 2.98156   2
  -4 -22  -1 5.89712 2.40793  10
  -4  22  -1 1.19557 2.42385   1
   4  22   1 3.01353 2.27367   9
  -4  22  -1 4.37686 2.35240  10
   4  22   1 7.49414 2.83212   1
  -5 -22  -1 5.68475 3.41192   2
  -5 -22  -1 9.75927 2.77484  10
   5 -22   1 12.8418  3.4249   1
  -5  22  -1 5.83719 2.41434  10
   5  22   1 11.0290  2.7041   9
  -5  22  -1 8.90731 2.93635   1
   5  22   1 7.07232 2.93251   1
   6 -22   1 33.3273  4.4850   1
  -6 -22  -1 34.1067  3.9285  10
  -6 -22  -1 30.1804  4.2366   2
  -6  22  -1 32.9712  3.7239   3
   6  22   1 42.9120  4.2510   9
   6  22   1 34.8424  4.4099   1
  -6  22  -1 29.5639  3.7366   1
  -6  22  -1 36.1810  3.9811  10
  -7 -22  -1 -3.5284  2.7623   2
  -7 -22  -1 -1.4983  1.8612  10
   7 -22   1 1.82062 2.94767   1
  -7 -22  -1 -1.7648  3.0680   4
  -7  22  -1 0.26544 2.19855  10
  -7  22  -1 -0.0967  2.4820   3
   7  22   1 4.79857 2.94926   1
   7  22   1 -4.1839  2.1414   9
  -8 -22  -1 11.1857  3.4599   4
   8 -22   1 13.9480  3.7625   1
  -8 -22  -1 12.0256  2.9144  10
  -8 -22  -1 10.8607  3.2615   2
   8  22   1 11.0241  3.0161   9
  -8  22  -1 14.8198  3.3776   3
  -8  22  -1 14.0867  3.0160  10
   8  22   1 10.6404  3.3225   1
   9 -22   1 12.3716  3.7395   1
  -9 -22  -1 10.7620  2.8381  10
  -9 -22  -1 13.2065  3.8126   4
  -9 -22  -1 11.8428  3.3689   2
  -9  22  -1 12.9721  3.3713   3
   9  22   1 4.70742 2.80530   9
   9  22   1 8.15596 3.35061   1
  -9  22  -1 12.4552  2.9824  10
 -10 -22  -1 21.8235  4.2839   4
 -10 -22  -1 24.0111  3.5446  10
  10 -22   1 27.3857  4.5652   1
 -10  22  -1 23.0951  3.5912  10
  10  22   1 20.4202  3.6664   9
  10  22   1 25.7156  4.3936   1
 -10  22  -1 28.3047  4.2402   3
 -11 -22  -1 37.1685  4.8508   4
  11 -22   1 34.1905  5.0186   1
 -11  22  -1 38.3716  4.8663   3
 -11  22  -1 35.3128  4.0430  10
  11  22   1 33.3292  4.7972   1
  12 -22   1 17.4933  4.2827   1
 -12 -22  -1 10.2723  3.7330   4
  12  22   1 12.9483  3.8834   1
 -12  22  -1 15.4599  4.1529   3
 -11 -23   1 22.7235  4.5518   4
  11 -23  -1 29.1460  4.8389   1
 -11  23   1 18.9794  4.1900   3
  11  23  -1 20.3219  4.4074   1
 -10 -23   1 4.34840 3.55250   4
 -10 -23   1 2.98797 2.65175  10
  10 -23  -1 4.86330 3.54049   1
 -10  23   1 5.46647 2.95301  10
  10  23  -1 1.14096 2.73850   9
 -10  23   1 4.90703 3.24243   3
  10  23  -1 1.13019 3.36752   1
  -9 -23   1 -1.7651  2.3313  10
  -9 -23   1 -3.2041  3.1602   4
   9 -23  -1 -0.9903  2.8075   1
  -9  23   1 -3.4351  2.3704  10
  -9  23   1 2.33916 2.89513   3
   9  23  -1 1.49035 2.39735   9
   9  23  -1 5.87150 3.41234   1
   8 -23  -1 21.9506  4.1269   1
  -8 -23   1 11.8065  3.8644   4
  -8 -23   1 14.7274  3.6267   2
  -8 -23   1 20.4581  3.5867  10
  -8  23   1 20.8449  3.6210   3
   8  23  -1 16.4737  3.7777   1
  -8  23   1 22.1560  3.6770  10
   8  23  -1 15.8624  3.3421   9
  -7 -23   1 -1.7319  2.3020  10
  -7 -23   1 -1.3383  2.9406   2
   7 -23  -1 3.90516 3.26878   1
  -7  23   1 1.01934 2.65696   3
  -7  23   1 0.76459 2.45678  10
   7  23  -1 5.20799 3.07685   1
  -7  23   1 1.75145 2.75193   1
   7  23  -1 -1.5208  2.1034   9
  -6 -23   1 45.0966  4.9086   2
  -6 -23   1 57.2329  4.6510  10
   6 -23  -1 54.8142  5.4528   1
   6  23  -1 51.3869  4.7256   9
   6  23  -1 45.5182  4.8430   1
  -6  23   1 44.8287  4.6769   1
  -6  23   1 39.5249  4.2762  10
  -5 -23   1 22.3443  3.4743  10
  -5 -23   1 16.3101  4.0319   2
  -5 -23   1 27.5145  3.9538   1
   5 -23  -1 24.0640  4.1543   1
  -5  23   1 20.4011  3.7119   1
  -5  23   1 24.2616  3.6647  10
   5  23  -1 25.3751  4.1541   1
   5  23  -1 26.6711  3.7899   9
  -4 -23   1 40.3370  4.3443   1
   4 -23  -1 52.1581  4.9928   1
  -4 -23   1 39.6183  4.2625  10
   4 -23  -1 43.0947  4.4669   8
   4  23  -1 30.2454  4.1566   1
  -4  23   1 37.2841  4.0608  10
  -4  23   1 41.8686  4.5834   1
   4  23  -1 52.0378  4.5724   9
  -3 -23   1 29.3366  4.0272   1
  -3 -23   1 24.3900  3.5184  10
   3 -23  -1 26.2170  3.7688   8
   3 -23  -1 26.0074  3.8924   1
   3  23  -1 23.0172  3.7590   1
   3  23  -1 19.7213  3.2462   9
  -3  23   1 14.2606  3.2712   1
  -3  23   1 19.8857  3.3347  10
   2 -23  -1 69.5841  5.1346  10
  -2 -23   1 79.8720  5.3162   1
   2 -23  -1 63.8381  5.4826   1
  -2 -23   1 76.0793  5.4169  10
   2 -23  -1 69.9669  4.8851   8
  -2  23   1 66.2882  5.5397   1
  -2  23   1 69.9594  4.6676   9
   2  23  -1 82.7908  5.7520   1
   2  23  -1 73.6081  4.8814   9
   1 -23  -1 65.4115  4.7610   8
  -1 -23   1 70.7980  5.2500  10
  -1 -23   1 76.8604  5.5607   1
   1 -23  -1 70.9826  5.0788  10
   1 -23  -1 70.7196  5.1836   1
  -1  23   1 78.0439  5.6804   1
   1  23  -1 74.2535  5.2596   1
   1  23  -1 65.5744  4.7038   9
  -1  23   1 68.2530  4.7574   9
   0 -23   1 2.81914 2.43073  10
   0 -23  -1 1.26270 2.16572  10
   0 -23   1 5.67416 3.00236   1
   0 -23  -1 2.23460 2.63031   1
   0 -23  -1 4.99780 2.63224   8
   0  23   1 6.81160 2.61335   9
   0  23   1 6.70229 3.03279   1
   0  23  -1 1.59076 2.30390   9
   0  23  -1 1.02444 2.71854   1
   1 -23   1 55.5277  5.0298   1
   1 -23   1 61.3244  5.0150   8
  -1 -23  -1 49.3777  4.4880   8
  -1 -23  -1 47.8533  4.5851   1
  -1 -23  -1 49.6958  4.5883  10
  -1  23  -1 54.2482  4.8746   1
   1  23   1 54.3452  5.1049   1
  -1  23  -1 57.4727  4.4607  10
   1  23   1 54.8451  4.4120   9
  -2 -23  -1 1.17108 2.27130   8
   2 -23   1 1.80159 2.35451   8
  -2 -23  -1 1.97668 2.18008  10
   2 -23   1 0.53117 2.52111   1
  -2 -23  -1 0.11004 2.22431   1
  -2  23  -1 -0.5888  2.0376  10
  -2  23  -1 1.42414 2.61600   1
   2  23   1 1.47579 2.65446   1
   2  23   1 -2.7831  2.1805   9
  -3 -23  -1 -0.4282  2.0272  10
   3 -23   1 0.10775 2.67468   1
  -3 -23  -1 0.39351 2.37827   1
  -3 -23  -1 2.83788 3.40890   2
  -3  23  -1 -1.7783  2.1000  10
   3  23   1 -0.2870  2.5027   1
   3  23   1 1.26119 2.36111   9
  -3  23  -1 -0.2474  2.3461   1
   4 -23   1 27.5915  4.1896   1
  -4 -23  -1 24.9309  3.5832  10
  -4 -23  -1 31.6401  4.4914   2
   4  23   1 34.1149  4.3640   1
  -4  23  -1 17.0285  3.2570   1
   4  23   1 31.2814  3.7054   9
  -4  23  -1 23.0879  3.4801  10
  -5 -23  -1 12.1514  2.9781  10
  -5 -23  -1 6.65844 3.58197   2
   5 -23   1 2.90322 3.01781   1
  -5  23  -1 9.67510 2.77644  10
   5  23   1 8.23516 2.82441   9
   5  23   1 6.38444 3.13254   1
  -5  23  -1 8.79711 2.96817   1
   6 -23   1 135.135   7.484   1
  -6 -23  -1 131.064   6.637  10
  -6 -23  -1 124.459   7.213   2
   6  23   1 129.291   7.141   1
  -6  23  -1 118.140   6.189  10
  -6  23  -1 128.907   6.792   1
   6  23   1 133.493   6.561   9
[truncated: 3,031,217 more chars]
