# Supplementary material for: Crystal structure and Hirshfeld surface analysis of (3aSR,6RS,6aSR,7RS,11bSR,11cRS)-2,2-dibenzyl-2,3,6a,11c-tetra­hydro-1H,6H,7H-3a,6:7,11b-di­epoxy­dibenzo[de,h]isoquinolin-2-ium tri­fluoro­methane­sulfonate
Source: Acta Crystallogr E Crystallogr Commun. 2021 Oct 8;77(Pt 11):1072–7. doi: 10.1107/S2056989021010173 (PMC8587987; doi:10.1107/S2056989021010173)
Supplement: Supplementary file 2 [file e-77-01072-Isup2.hkl]

data_I                                                                          
_shelx_title ' 12 in P2(1)/n'                                                   
_shelx_refln_list_code          4                                               
_shelx_F_calc_maximum      254.77                                               
_exptl_crystal_F_000      1216.00                                               
_reflns_d_resolution_high  0.6179                                               
                                                                                
loop_                                                                           
 _space_group_symop_operation_xyz                                               
 'x, y, z'                                                                      
 '-x+1/2, y+1/2, -z+1/2'                                                        
 '-x, -y, -z'                                                                   
 'x-1/2, -y-1/2, z-1/2'                                                         
                                                                                
_cell_length_a    11.1507                                                       
_cell_length_b    18.4653                                                       
_cell_length_c    12.8519                                                       
_cell_angle_alpha  90.000                                                       
_cell_angle_beta   91.786                                                       
_cell_angle_gamma  90.000                                                       
                                                                                
_shelx_F_squared_multiplier     1.000                                           
                                                                                
loop_                                                                           
 _refln_index_h                                                                 
 _refln_index_k                                                                 
 _refln_index_l                                                                 
 _refln_F_squared_calc                                                          
 _refln_F_squared_meas                                                          
 _refln_F_squared_sigma                                                         
 _refln_observed_status                                                         
   2   0   0      21894.68      21901.92       470.19 o                         
   4   0   0      13166.83      13711.85        79.51 o                         
   6   0   0        945.65       1047.06        10.14 o                         
   8   0   0       1575.78       1670.64        13.94 o                         
  10   0   0        542.31        570.96        12.43 o                         
  12   0   0          0.04         -0.24         5.08 o                         
  14   0   0        203.79        220.29        12.79 o                         
  16   0   0        144.14        156.00        18.77 o                         
  18   0   0         19.56         25.70        15.68 o                         
   2   1   0         12.81          3.95         0.64 o                         
   3   1   0        143.31        229.32         2.63 o                         
   4   1   0          0.25         -0.33         0.88 o                         
   5   1   0        999.11       1088.95         6.90 o                         
   7   1   0        525.19        541.84         4.66 o                         
   8   1   0        746.05        751.56         5.98 o                         
   9   1   0       1313.52       1206.62         9.30 o                         
  10   1   0        408.74        375.17         6.75 o                         
  11   1   0        997.60       1013.24        15.55 o                         
  12   1   0        237.95        247.35         6.91 o                         
  13   1   0         22.73         17.22         4.25 o                         
  14   1   0         38.13         38.17         5.64 o                         
  15   1   0         55.22         83.13         7.39 o                         
  16   1   0        353.69        391.03        17.31 o                         
  17   1   0         10.84          5.78         5.91 o                         
  18   1   0        320.84        356.58        18.90 o                         
   2   2   0       2744.76       2727.31        35.03 o                         
   3   2   0        863.05       1001.16         6.04 o                         
   4   2   0        426.73        431.46         3.52 o                         
   5   2   0        489.99        602.15         4.92 o                         
   6   2   0        415.92        331.93         3.65 o                         
   7   2   0       6300.31       6439.40        29.50 o                         
   8   2   0        171.46        183.88         3.35 o                         
   9   2   0       7493.54       7168.81        42.96 o                         
  10   2   0        586.82        571.08         8.30 o                         
  11   2   0       1574.02       1644.77        16.12 o                         
  12   2   0         23.04         31.37         4.19 o                         
  13   2   0        479.27        447.47         9.65 o                         
  14   2   0          2.62          6.38         4.61 o                         
  15   2   0          0.17          2.72         5.75 o                         
  16   2   0        111.85        116.02         8.34 o                         
  17   2   0         96.71        109.72        11.29 o                         
   1   3   0       2085.97       1956.70        21.50 o                         
   2   3   0       2025.96       2110.95        12.23 o                         
   3   3   0       6348.59       6203.06        31.30 o                         
   4   3   0        274.47        339.29         3.51 o                         
   5   3   0         19.87          6.77         1.01 o                         
   6   3   0          2.95          2.45         1.31 o                         
   7   3   0       5739.73       6216.21        28.66 o                         
   8   3   0        493.80        503.71         4.93 o                         
   9   3   0       1157.18       1077.73         9.09 o                         
  10   3   0        228.03        227.89         5.65 o                         
  11   3   0         62.94         67.61         4.55 o                         
  12   3   0         12.82          5.97         3.86 o                         
  13   3   0          0.04          5.58         4.30 o                         
  14   3   0        123.56        122.62         6.99 o                         
  15   3   0         50.37         45.13         6.89 o                         
  16   3   0          3.42          4.52         6.16 o                         
  17   3   0        469.55        494.30        13.29 o                         
   0   4   0      52522.84      54792.38       423.74 o                         
   1   4   0       7209.12       7547.63        42.07 o                         
   2   4   0        160.12        172.58         2.75 o                         
   3   4   0       3738.00       4091.45        21.43 o                         
   4   4   0       5584.03       5913.07        29.43 o                         
   5   4   0        838.56        922.29         6.65 o                         
   6   4   0          1.41          4.97         1.20 o                         
   7   4   0       1766.55       2095.19        11.88 o                         
   8   4   0        335.69        299.33         3.93 o                         
   9   4   0        454.54        387.08         5.54 o                         
  10   4   0        126.18        123.66         4.61 o                         
  11   4   0          1.99          5.25         4.05 o                         
  12   4   0        538.60        481.76        14.48 o                         
  13   4   0          7.72         -4.03         4.48 o                         
  14   4   0          4.18         -3.52         4.89 o                         
  15   4   0          3.60          3.23         5.95 o                         
  16   4   0          5.38          4.25         5.93 o                         
  17   4   0          0.11         -6.82         6.82 o                         
   1   5   0       9765.44      10534.24        58.37 o                         
   2   5   0        406.78        488.01         4.52 o                         
   3   5   0       3223.16       3195.96        17.94 o                         
   4   5   0         48.70         51.11         2.04 o                         
   5   5   0         46.09         64.98         2.15 o                         
   6   5   0        264.18        242.45         3.56 o                         
   7   5   0        228.14        204.43         3.38 o                         
   8   5   0       2057.62       2148.92        12.86 o                         
   9   5   0        973.76        941.88         8.75 o                         
  10   5   0        982.54        951.80        11.04 o                         
  11   5   0        180.18        174.32         6.24 o                         
  12   5   0         55.70         49.20         4.81 o                         
  13   5   0         71.28         82.26         6.10 o                         
  14   5   0        192.68        182.29         7.94 o                         
  15   5   0         70.84         82.17         8.57 o                         
  16   5   0        220.28        227.37        10.31 o                         
  17   5   0        431.17        405.21        12.41 o                         
   0   6   0      25866.61      27458.38       258.56 o                         
   1   6   0       5152.07       5505.16        31.82 o                         
   2   6   0       2808.79       2712.29        15.61 o                         
   3   6   0         27.27         47.25         1.93 o                         
   4   6   0       2253.37       2386.40        14.40 o                         
   5   6   0       3860.22       4380.91        23.72 o                         
   6   6   0       1334.67       1533.22        10.53 o                         
   7   6   0          0.24          0.72         1.73 o                         
   8   6   0          0.11          2.19         2.01 o                         
   9   6   0        777.22        825.30        10.06 o                         
  10   6   0        359.69        368.54         7.88 o                         
  11   6   0         47.45         34.27         4.74 o                         
  12   6   0          3.58          1.53         4.42 o                         
  13   6   0        145.24        124.49         6.85 o                         
  14   6   0         79.98         88.03         7.03 o                         
  15   6   0         10.00         10.74         6.20 o                         
  16   6   0          2.31          3.86         6.03 o                         
  17   6   0        583.17        597.69        33.10 o                         
   1   7   0      17019.65      18487.13       106.11 o                         
   2   7   0       2262.02       2385.16        14.84 o                         
   3   7   0        310.26        360.35         4.26 o                         
   4   7   0        553.67        671.71         6.05 o                         
   5   7   0        346.64        332.45         4.83 o                         
   6   7   0         52.26         80.24         2.97 o                         
   7   7   0        180.12        184.10         3.71 o                         
   8   7   0        894.20        839.60         8.30 o                         
   9   7   0          7.86         12.17         3.31 o                         
  10   7   0       1245.35       1235.95        14.00 o                         
  11   7   0        180.53        194.54         7.27 o                         
  12   7   0        114.96        132.23         6.78 o                         
  13   7   0         45.50         42.16         5.57 o                         
  14   7   0        446.08        450.57        11.83 o                         
  15   7   0        245.26        254.77         9.92 o                         
  16   7   0         88.15         75.10         8.13 o                         
  17   7   0         82.90         99.93        15.87 o                         
   0   8   0       1594.04       1651.12        18.51 o                         
   1   8   0          3.49          9.24         2.00 o                         
   2   8   0       8465.24       9149.96        51.97 o                         
   3   8   0        198.01        277.62         3.95 o                         
   4   8   0         79.27         77.20         2.47 o                         
   5   8   0         75.58         47.82         2.55 o                         
   6   8   0       1309.96       1363.75        10.36 o                         
   7   8   0        583.54        575.81         6.47 o                         
   8   8   0         35.10         27.94         3.29 o                         
   9   8   0        513.38        531.56         8.54 o                         
  10   8   0          6.71         11.50         4.33 o                         
  11   8   0         28.15         37.49         5.06 o                         
  12   8   0        614.56        586.24        13.42 o                         
  13   8   0        472.88        476.22        13.13 o                         
  14   8   0          7.65         -2.64         5.66 o                         
  15   8   0         59.63         55.22         7.30 o                         
  16   8   0          6.19          6.79         8.93 o                         
  17   8   0        237.33        242.82        18.80 o                         
   1   9   0       6393.22       6323.14        38.84 o                         
   2   9   0        129.45        131.28         3.51 o                         
   3   9   0         72.10        118.34         3.36 o                         
   4   9   0        844.86        918.84         7.52 o                         
   5   9   0        323.10        327.67         4.87 o                         
   6   9   0       1440.21       1435.46        10.94 o                         
   7   9   0       1473.87       1489.46        11.69 o                         
   8   9   0       1824.65       1705.78        15.66 o                         
   9   9   0        281.03        288.31         7.17 o                         
  10   9   0        817.17        855.92        13.79 o                         
  11   9   0         54.62         67.55         6.07 o                         
  12   9   0          9.95         10.91         5.17 o                         
  13   9   0         34.28         41.49         6.14 o                         
  14   9   0          2.99         -1.20         5.95 o                         
  15   9   0         55.66         49.98         7.12 o                         
  16   9   0          7.21         15.40         7.26 o                         
  17   9   0         21.83         56.60        26.40 o                         
   0  10   0      13176.58      14308.88       113.21 o                         
   1  10   0        751.07        862.66         8.46 o                         
   2  10   0       2452.64       2445.86        18.48 o                         
   3  10   0        460.65        483.78         5.73 o                         
   4  10   0       3355.51       3471.55        20.86 o                         
   5  10   0         26.78         26.28         2.34 o                         
   6  10   0       2694.08       2936.19        19.45 o                         
   7  10   0        284.50        292.81         6.87 o                         
   8  10   0        171.33        143.93         5.28 o                         
   9  10   0       1717.24       1711.54        17.34 o                         
  10  10   0          4.66          7.60         4.75 o                         
  11  10   0        439.08        383.31        10.54 o                         
  12  10   0         81.59         70.72         6.72 o                         
  13  10   0          8.25         -0.03         5.49 o                         
  14  10   0          0.39         14.79         6.41 o                         
  15  10   0          1.83         -5.49         6.15 o                         
  16  10   0        147.58        178.76        11.94 o                         
   1  11   0        938.94       1076.84         9.99 o                         
   2  11   0         11.32          7.23         2.41 o                         
   3  11   0         15.39         27.80         2.59 o                         
   4  11   0       3333.87       3413.84        21.67 o                         
   5  11   0        924.04        922.53         8.19 o                         
   6  11   0        122.66        157.60         4.99 o                         
   7  11   0        214.91        199.28         6.13 o                         
   8  11   0        893.55        804.92        11.38 o                         
   9  11   0        211.20        223.73         7.08 o                         
  10  11   0        194.58        189.87         8.12 o                         
  11  11   0        307.96        282.17         9.83 o                         
  12  11   0          4.65          2.78         5.55 o                         
  13  11   0         16.73         24.32         6.63 o                         
  14  11   0         41.84         33.89         7.29 o                         
  15  11   0        114.11        119.96         9.00 o                         
  16  11   0        196.23        194.34        14.92 o                         
   0  12   0          1.38         -1.97         3.15 o                         
   1  12   0       1596.97       1830.29        14.74 o                         
   2  12   0       1789.81       2095.10        16.37 o                         
   3  12   0       2893.72       3020.23        20.57 o                         
   4  12   0        451.23        403.74         6.04 o                         
   5  12   0        197.58        188.95         4.64 o                         
   6  12   0         23.43         29.80         3.27 o                         
   7  12   0          1.00          3.21         3.56 o                         
   8  12   0        484.97        439.68         8.84 o                         
   9  12   0         63.22         67.02         5.03 o                         
  10  12   0         25.67         27.63         5.57 o                         
  11  12   0         79.86         80.15         6.72 o                         
  12  12   0         25.09         16.28         5.84 o                         
  13  12   0        857.57        873.75        17.44 o                         
  14  12   0        479.58        490.93        14.10 o                         
  15  12   0        318.69        314.93        15.85 o                         
  16  12   0          0.26          5.91        12.56 o                         
   1  13   0        301.50        300.54         5.77 o                         
   2  13   0         61.23         91.90         3.91 o                         
   3  13   0        932.62        865.27         8.98 o                         
   4  13   0          2.22          1.71         2.60 o                         
   5  13   0        211.94        231.40         5.12 o                         
   6  13   0         28.78         24.22         3.28 o                         
   7  13   0       1207.20       1189.01        14.86 o                         
   8  13   0          8.21          9.04         4.37 o                         
   9  13   0        139.28        133.85         6.27 o                         
  10  13   0        102.07        103.53         7.14 o                         
  11  13   0        123.26        117.04         7.71 o                         
  12  13   0         30.14         37.28         6.44 o                         
  13  13   0        708.50        726.15        17.46 o                         
  14  13   0         64.37         67.89         8.18 o                         
  15  13   0         84.74         86.47         8.53 o                         
  16  13   0          1.20         12.22        12.51 o                         
   0  14   0          4.94         22.24         3.91 o                         
   1  14   0       3537.23       3492.24        25.02 o                         
   2  14   0        947.67        971.33        10.43 o                         
   3  14   0       2093.60       2156.42        15.85 o                         
   4  14   0       1108.63       1161.16        11.06 o                         
   5  14   0         23.70         29.80         3.10 o                         
   6  14   0          4.01          5.12         4.08 o                         
   7  14   0         29.11         21.52         4.59 o                         
   8  14   0          2.75         11.96         4.59 o                         
   9  14   0        781.87        791.34        13.26 o                         
  10  14   0        150.53        129.40         7.81 o                         
  11  14   0        266.86        255.42        10.12 o                         
  12  14   0         18.35         21.02         6.94 o                         
  13  14   0        258.37        273.73        11.93 o                         
  14  14   0         21.90         30.63         7.32 o                         
  15  14   0         59.45         47.12        11.97 o                         
   1  15   0       1947.86       2014.20        15.87 o                         
   2  15   0         66.94         72.34         3.90 o                         
   3  15   0         68.53         47.72         3.32 o                         
   4  15   0       3807.40       3707.82        27.02 o                         
   5  15   0        426.58        408.65         7.58 o                         
   6  15   0       1020.07       1019.12        15.77 o                         
   7  15   0         13.27         11.82         6.43 o                         
   8  15   0        596.00        579.11        11.54 o                         
   9  15   0         34.26         37.24         5.90 o                         
  10  15   0         44.17         45.33         6.54 o                         
  11  15   0        590.28        594.40        18.35 o                         
  12  15   0          0.49         -6.40         6.40 o                         
  13  15   0          1.51         -4.54         6.92 o                         
  14  15   0        156.19        159.53        10.41 o                         
  15  15   0        135.72        153.51        16.95 o                         
   0  16   0       4540.52       4359.07        41.11 o                         
   1  16   0       2107.26       2160.60        17.04 o                         
   2  16   0          1.69          0.65         3.01 o                         
   3  16   0        441.02        381.07         6.36 o                         
   4  16   0         11.77          5.44         3.32 o                         
   5  16   0        439.21        451.18         9.29 o                         
   6  16   0          7.24          3.06         4.38 o                         
   7  16   0        342.44        369.73        13.31 o                         
   8  16   0          0.86          1.11         4.94 o                         
   9  16   0        257.71        239.71         9.53 o                         
  10  16   0          0.51         -5.47         5.47 o                         
  11  16   0          0.17         -4.82         6.34 o                         
  12  16   0        124.51        104.05         9.09 o                         
  13  16   0         24.70         11.45         8.45 o                         
  14  16   0         70.23         83.01         9.04 o                         
  15  16   0        258.62        255.96        20.73 o                         
   1  17   0        434.80        471.31         7.99 o                         
   2  17   0         21.97         14.51         3.78 o                         
   3  17   0       1007.56        952.85        11.76 o                         
   4  17   0         10.61          6.63         3.84 o                         
   5  17   0        412.73        356.51         9.44 o                         
   6  17   0         51.19         56.91         6.09 o                         
   7  17   0        691.87        711.69        14.96 o                         
   8  17   0        519.91        539.43        11.90 o                         
   9  17   0         16.30         23.28         6.20 o                         
  10  17   0        165.64        162.71         9.07 o                         
  11  17   0        169.96        146.89        10.00 o                         
  12  17   0        451.63        487.66        14.89 o                         
  13  17   0         51.82         65.16         8.78 o                         
  14  17   0          4.17         34.45        11.81 o                         
   0  18   0        458.33        431.64        13.38 o                         
   1  18   0        588.32        538.22         9.63 o                         
   2  18   0        355.24        418.45        10.77 o                         
   3  18   0          2.53          7.40         3.98 o                         
   4  18   0          6.18         11.65         4.13 o                         
   5  18   0          7.92         -0.33         4.43 o                         
   6  18   0        165.73        203.04         9.45 o                         
   7  18   0          1.95         -0.58         5.48 o                         
   8  18   0         40.93         47.63         6.39 o                         
   9  18   0         31.86         30.06         6.63 o                         
  10  18   0        244.41        238.21        11.39 o                         
  11  18   0          9.67         -3.27         6.89 o                         
  12  18   0         15.27         16.03         7.78 o                         
  13  18   0        167.39        157.39        10.81 o                         
  14  18   0         81.54         96.96        13.61 o                         
   1  19   0        109.45         99.61         5.44 o                         
   2  19   0         70.06         77.61         5.23 o                         
   3  19   0        546.43        562.33        10.21 o                         
   4  19   0          1.85         -2.70         4.89 o                         
   5  19   0        172.92        180.24         7.63 o                         
   6  19   0        156.26        162.62         8.01 o                         
   7  19   0         23.70         30.07         6.53 o                         
   8  19   0         71.21         54.08         7.40 o                         
   9  19   0         79.31         77.60         7.86 o                         
  10  19   0         44.59         50.61         8.08 o                         
  11  19   0         13.30         11.10         7.32 o                         
  12  19   0          1.30          8.20         7.70 o                         
  13  19   0         29.75          9.45        11.53 o                         
   0  20   0         29.88         27.69        11.22 o                         
   1  20   0        300.73        316.39        11.62 o                         
   2  20   0          0.12          0.38         4.30 o                         
   3  20   0         61.44         53.88         5.35 o                         
   4  20   0          1.41         -3.96         5.11 o                         
   5  20   0        840.53        831.31        14.58 o                         
   6  20   0        576.36        568.10        13.64 o                         
   7  20   0          0.10         -5.55         5.55 o                         
   8  20   0          6.75         -2.90         6.26 o                         
   9  20   0        274.76        259.28        10.96 o                         
  10  20   0          0.05          1.95         7.29 o                         
  11  20   0          4.74          6.46        10.91 o                         
  12  20   0         18.25         19.95         8.22 o                         
  13  20   0          3.57          0.72        11.18 o                         
   1  21   0        210.86        182.30         7.48 o                         
   2  21   0          1.62         -1.63         4.47 o                         
   3  21   0         44.48         44.11         6.24 o                         
   4  21   0          0.24         -4.18         5.25 o                         
   5  21   0         10.68          8.22         5.74 o                         
   6  21   0        298.38        312.98        10.78 o                         
   7  21   0          6.82         10.16         5.97 o                         
   8  21   0        383.61        416.45        12.32 o                         
   9  21   0         14.67         12.74         7.21 o                         
  10  21   0        120.88        130.65        10.27 o                         
  11  21   0        455.28        459.65        15.63 o                         
  12  21   0        181.73        187.43        21.87 o                         
   0  22   0         38.03         32.25         7.63 o                         
   1  22   0         17.45         22.34         5.07 o                         
   2  22   0          5.23          1.16         5.13 o                         
   3  22   0        126.76        135.80         8.09 o                         
   4  22   0         86.81         79.57         7.38 o                         
   5  22   0         17.94         24.55         6.30 o                         
   6  22   0        168.82        155.10         8.61 o                         
   7  22   0         79.00         89.76         7.82 o                         
   8  22   0         14.08         10.59         6.53 o                         
   9  22   0         23.15         12.93         6.68 o                         
  10  22   0         34.86         29.38         8.44 o                         
  11  22   0        101.63        108.67        11.71 o                         
  12  22   0        163.57        169.15        15.66 o                         
   1  23   0        131.46        130.27         8.04 o                         
   2  23   0        334.21        341.38        11.40 o                         
   3  23   0        176.14        165.30         8.82 o                         
   4  23   0          8.12          7.04         6.01 o                         
   5  23   0        352.17        350.27        12.72 o                         
   6  23   0          8.75         -4.60         8.41 o                         
   7  23   0          7.18         -2.05         6.59 o                         
   8  23   0         20.08         18.11         7.03 o                         
   9  23   0          0.42         -4.75         7.01 o                         
  10  23   0        125.64        114.98         9.62 o                         
  11  23   0          0.85         -9.22         9.22 o                         
   0  24   0        109.48        140.96        10.70 o                         
   1  24   0        164.33        178.71         9.34 o                         
   2  24   0         30.09         26.63         7.12 o                         
   3  24   0        285.19        293.00        11.93 o                         
   4  24   0        131.25        141.23         9.05 o                         
   5  24   0        443.93        444.25        17.99 o                         
   6  24   0        199.59        210.62        11.04 o                         
   7  24   0         20.10         21.65         7.54 o                         
   8  24   0          8.51          2.72         6.98 o                         
   9  24   0        139.26        123.37         9.99 o                         
  10  24   0          0.52         -2.88         9.52 o                         
   1  25   0          6.73         -2.40         6.09 o                         
   2  25   0        129.87        149.34         9.19 o                         
   3  25   0         10.30          9.30         6.91 o                         
   4  25   0        326.21        322.98        12.90 o                         
   5  25   0         65.07         77.58         8.79 o                         
   6  25   0          1.90         -4.07         7.81 o                         
   7  25   0         11.30          3.01         7.41 o                         
   8  25   0        111.86        107.58         9.76 o                         
   9  25   0          0.21         -3.17         9.24 o                         
   0  26   0        227.51        229.71        17.70 o                         
   1  26   0          0.13          8.43         6.47 o                         
   2  26   0        262.18        243.35        10.91 o                         
   3  26   0        194.18        182.15        10.28 o                         
   4  26   0        178.80        178.92        11.59 o                         
   5  26   0        417.84        414.28        14.44 o                         
   6  26   0         96.55        106.41        10.52 o                         
   7  26   0          9.36         -7.21         7.86 o                         
   8  26   0          8.57          3.65         8.79 o                         
   1  27   0         30.60         28.34         8.53 o                         
   2  27   0          5.10          7.17         7.45 o                         
   3  27   0        160.49        195.62        12.89 o                         
   4  27   0         48.45         55.62         9.91 o                         
   5  27   0         30.93         16.18         7.51 o                         
   6  27   0         98.19         81.56        12.56 o                         
   7  27   0         67.00         62.65        10.48 o                         
   0  28   0        197.67        221.05        35.56 o                         
   1  28   0         45.71         25.52         8.97 o                         
   2  28   0          1.78         10.35         9.13 o                         
   3  28   0        133.56        144.73        10.80 o                         
   4  28   0        148.10        181.42        11.65 o                         
   5  28   0         97.27         86.56        14.68 o                         
   6  28   0         17.52          6.46        10.40 o                         
   1  29   0          5.97         -2.60         9.61 o                         
   2  29   0         26.04         29.59        10.94 o                         
   3  29   0         33.32         47.16         9.94 o                         
   4  29   0          7.36         -4.80         9.77 o                         
 -17   0   1        458.64        525.64        20.49 o                         
 -15   0   1        505.00        501.69        19.28 o                         
 -13   0   1        201.85        243.49        18.38 o                         
 -11   0   1       5434.00       5090.57        52.48 o                         
  -9   0   1      19319.39      19471.45       144.03 o                         
  -7   0   1       1878.04       1790.05        15.24 o                         
  -5   0   1        430.60        394.54         5.00 o                         
  -3   0   1      25582.01      25580.59       146.70 o                         
   3   0   1       6327.29       7083.92        39.43 o                         
   5   0   1       1377.86       1422.47         9.58 o                         
   7   0   1        118.43         88.51         3.66 o                         
   9   0   1        130.35        155.36         5.01 o                         
  11   0   1       1651.85       1588.41        21.91 o                         
  13   0   1        147.23        164.68         8.81 o                         
  15   0   1         19.92         20.41         8.75 o                         
  17   0   1        763.27        753.33        41.21 o                         
 -18   1   1         22.22         24.26        11.48 o                         
 -17   1   1          2.64          2.92         6.43 o                         
 -16   1   1         62.45         69.33         8.34 o                         
 -15   1   1         34.14         38.79         7.01 o                         
 -14   1   1         76.84         76.33         7.99 o                         
 -13   1   1         31.96         21.70         5.93 o                         
 -12   1   1        130.42        140.39         5.75 o                         
 -11   1   1         78.30         77.45         4.83 o                         
 -10   1   1         73.68         72.48         3.75 o                         
  -9   1   1       1001.19        775.58         8.32 o                         
  -8   1   1        421.37        413.01         4.93 o                         
  -7   1   1        145.27        125.01         2.50 o                         
  -6   1   1          0.85         -0.46         1.22 o                         
  -5   1   1       1542.92       1731.59         9.06 o                         
  -4   1   1          6.39         16.49         1.35 o                         
  -3   1   1       7318.11       8038.07        36.75 o                         
  -2   1   1      23562.46      24290.94       268.32 o                         
   2   1   1        231.07        252.54         2.79 o                         
   3   1   1       5836.08       5743.82        23.82 o                         
   4   1   1       3670.04       3778.41        16.37 o                         
   5   1   1       2961.29       3053.62        13.56 o                         
   6   1   1       2137.97       2094.10        10.75 o                         
   7   1   1       2157.37       2270.55        11.35 o                         
   8   1   1        156.36        133.30         2.62 o                         
   9   1   1       2919.37       2941.56        17.96 o                         
  10   1   1         54.36         46.88         3.06 o                         
  11   1   1        257.33        276.94         9.59 o                         
  12   1   1          0.06         -2.77         3.59 o                         
  13   1   1          2.27          5.49         3.93 o                         
  14   1   1          8.41          8.29         4.32 o                         
  15   1   1          3.60          3.74         5.86 o                         
  16   1   1        197.21        187.26         8.72 o                         
  17   1   1        474.47        538.22        28.17 o                         
 -17   2   1        158.17        157.81         9.64 o                         
 -16   2   1        148.38        151.07         9.46 o                         
 -15   2   1         63.48         58.21         7.21 o                         
 -14   2   1         69.85         61.39         6.18 o                         
 -13   2   1          4.56          0.73         4.38 o                         
 -12   2   1         16.91          8.01         4.27 o                         
 -11   2   1         35.62         44.43         4.21 o                         
 -10   2   1         42.96         49.40         3.51 o                         
  -9   2   1        352.23        289.32         5.28 o                         
  -8   2   1        642.80        619.37         5.55 o                         
  -7   2   1         66.60         74.18         2.02 o                         
  -6   2   1        975.84       1171.76         7.29 o                         
  -5   2   1         99.79         92.27         2.10 o                         
  -4   2   1          1.10          5.14         1.22 o                         
  -3   2   1       2289.41       2490.70        12.90 o                         
  -2   2   1      64906.57      66711.47       327.66 o                         
  -1   2   1        750.24        529.44        26.02 o                         
   1   2   1       1891.10        948.15        75.89 o                         
   2   2   1      38720.19      39543.14       194.81 o                         
   3   2   1       2492.67       2631.55        11.91 o                         
   4   2   1        124.49        149.75         2.08 o                         
   5   2   1       2756.73       2952.30        13.19 o                         
   6   2   1        329.37        355.39         3.46 o                         
   7   2   1       2035.79       2339.29        12.25 o                         
   8   2   1        402.38        400.83         4.21 o                         
   9   2   1        665.34        695.84         6.87 o                         
  10   2   1         80.11         63.15         3.29 o                         
  11   2   1        226.04        184.96         5.48 o                         
  12   2   1        647.52        632.02         9.88 o                         
  13   2   1        156.45        171.23         6.38 o                         
  14   2   1        282.23        286.12         8.47 o                         
  15   2   1         44.73         39.11         6.03 o                         
  16   2   1        492.62        481.78        16.90 o                         
  17   2   1         66.38         82.62        13.87 o                         
 -17   3   1          4.63          3.27         6.41 o                         
 -16   3   1          0.02          1.87         6.40 o                         
 -15   3   1         13.71         18.89         6.48 o                         
 -14   3   1        147.71        159.81         7.90 o                         
 -13   3   1         35.81         28.48         4.94 o                         
 -12   3   1         73.40         72.31         5.34 o                         
 -11   3   1         35.29         33.87         4.12 o                         
 -10   3   1         50.86         38.45         3.58 o                         
  -9   3   1        220.98        202.84         4.32 o                         
  -8   3   1        360.78        327.80         4.07 o                         
  -7   3   1          1.25          0.89         1.34 o                         
  -6   3   1       6214.56       6657.46        31.78 o                         
  -5   3   1        454.77        532.31         4.46 o                         
  -4   3   1       4158.29       4175.70        21.62 o                         
  -3   3   1       2160.33       2332.61        13.17 o                         
  -2   3   1      14173.48      14821.67        75.13 o                         
  -1   3   1       2077.08       2130.84        13.33 o                         
   0   3   1      13422.90      13536.44       195.84 o                         
   1   3   1        585.35        650.32        15.85 o                         
   2   3   1       8204.09       8482.47        54.47 o                         
   3   3   1        610.43        639.93         4.34 o                         
   4   3   1        623.14        633.14         4.36 o                         
   5   3   1        188.15        194.59         2.56 o                         
   6   3   1        254.34        263.19         3.14 o                         
   7   3   1          3.30          4.01         1.51 o                         
   8   3   1       1512.32       1517.33         9.19 o                         
   9   3   1       1522.27       1646.57        11.72 o                         
  10   3   1       1814.99       1610.63        12.99 o                         
  11   3   1        117.90        111.00         4.65 o                         
  12   3   1        125.37        128.98         5.58 o                         
  13   3   1         77.62         86.04         5.46 o                         
  14   3   1        279.49        269.62         9.75 o                         
  15   3   1         60.24         66.40         6.25 o                         
  16   3   1          6.49          7.52         5.55 o                         
  17   3   1         73.87         82.92        15.50 o                         
 -17   4   1         53.47         74.04         8.04 o                         
 -16   4   1          5.85         16.00         6.71 o                         
 -15   4   1        382.75        397.81        12.72 o                         
 -14   4   1        109.51         99.75         7.36 o                         
 -13   4   1         43.29         61.23         5.70 o                         
 -12   4   1         41.56         38.94         4.82 o                         
 -11   4   1       2008.46       1835.29        17.51 o                         
 -10   4   1        169.27        169.84         5.25 o                         
  -9   4   1         63.12         73.86         3.25 o                         
  -8   4   1        317.72        341.26         4.22 o                         
  -7   4   1          0.69          2.78         1.33 o                         
  -6   4   1        907.68       1017.89         7.34 o                         
  -5   4   1        442.16        410.60         4.43 o                         
  -4   4   1       6905.02       7306.83        42.77 o                         
  -3   4   1        695.82        795.53         6.21 o                         
  -2   4   1       2394.50       2285.76        13.10 o                         
  -1   4   1       2280.61       2302.93        12.57 o                         
   0   4   1        444.63        446.04         4.13 o                         
   1   4   1       4659.16       4915.28        32.15 o                         
   2   4   1        163.21        170.84         2.83 o                         
   3   4   1       4586.07       4819.42        23.25 o                         
   4   4   1       8488.35       9458.49        41.21 o                         
   5   4   1       6631.37       7049.45        32.22 o                         
   6   4   1        171.42        117.98         2.31 o                         
   7   4   1       1034.81       1229.04         7.69 o                         
   8   4   1         75.14         86.85         2.60 o                         
   9   4   1       1159.09       1116.72         9.83 o                         
  10   4   1        289.63        276.34         6.39 o                         
  11   4   1         58.35         48.70         4.04 o                         
  12   4   1        100.63        103.54         5.44 o                         
  13   4   1        556.32        556.94        10.33 o                         
  14   4   1        185.54        209.62         8.04 o                         
  15   4   1        102.47        112.06         8.25 o                         
  16   4   1         18.17         19.40         5.64 o                         
  17   4   1         61.53         73.03         9.59 o                         
 -17   5   1         27.18         32.01         8.53 o                         
 -16   5   1        151.51        146.84         9.34 o                         
 -15   5   1         19.36         18.38         6.63 o                         
 -14   5   1         86.10         82.66         7.65 o                         
 -13   5   1         38.82         34.35         5.46 o                         
 -12   5   1        423.70        404.06         9.80 o                         
 -11   5   1          7.46         15.57         4.61 o                         
 -10   5   1        634.22        652.73        14.12 o                         
  -9   5   1          2.33          2.70         2.64 o                         
  -8   5   1         56.17         41.31         2.36 o                         
  -7   5   1        114.93        101.03         2.90 o                         
  -6   5   1        427.02        432.57         5.19 o                         
  -5   5   1        303.42        360.14         4.28 o                         
  -4   5   1         23.00         29.33         1.84 o                         
  -3   5   1       2322.65       2588.94        15.92 o                         
  -2   5   1        929.59       1004.18         7.27 o                         
  -1   5   1       3238.70       3373.78        18.47 o                         
   0   5   1       2964.25       3148.50        18.94 o                         
   1   5   1        242.04        260.18         5.34 o                         
   2   5   1        402.28        390.10         4.66 o                         
   3   5   1       4102.99       4326.26        23.38 o                         
   4   5   1       1127.96       1193.08         7.30 o                         
   5   5   1      11724.93      12588.59        57.60 o                         
   6   5   1       3232.12       3702.62        18.92 o                         
   7   5   1       4730.10       5020.70        24.32 o                         
   8   5   1       2313.77       2242.78        13.41 o                         
   9   5   1        558.98        587.61         7.40 o                         
  10   5   1          2.11          4.83         2.89 o                         
  11   5   1         16.66         15.83         3.93 o                         
  12   5   1         26.38         25.60         4.50 o                         
  13   5   1          8.45          6.79         4.36 o                         
  14   5   1        526.46        545.12        11.33 o                         
  15   5   1         13.86          9.43         5.40 o                         
  16   5   1          6.08          1.38         6.59 o                         
  17   5   1        201.18        177.10        10.90 o                         
 -17   6   1        511.18        524.72        27.25 o                         
 -16   6   1         48.94         62.25         7.87 o                         
 -15   6   1        347.75        385.75        19.17 o                         
 -14   6   1         31.99         18.31         5.87 o                         
 -13   6   1          5.93          5.50         5.01 o                         
 -12   6   1         13.56         13.77         4.77 o                         
 -11   6   1       1916.56       1843.15        21.89 o                         
 -10   6   1        210.51        155.40         5.94 o                         
  -9   6   1        179.96        163.52         4.89 o                         
  -8   6   1          0.28         -0.60         1.83 o                         
  -7   6   1        554.16        463.46         5.78 o                         
  -6   6   1       1889.42       2027.59        13.47 o                         
  -5   6   1        835.60       1069.00         8.72 o                         
  -4   6   1        199.41        242.56         4.29 o                         
  -3   6   1         20.83          2.70         1.58 o                         
  -2   6   1         28.64         20.86         1.63 o                         
  -1   6   1       6739.37       7095.91        41.99 o                         
   0   6   1      29515.29      31263.01       169.61 o                         
   1   6   1       2383.90       2534.65        15.90 o                         
   2   6   1       2882.87       2821.68        17.43 o                         
   3   6   1        220.05        185.31         3.20 o                         
   4   6   1         86.07        106.39         2.46 o                         
   5   6   1          0.83          1.58         1.52 o                         
   6   6   1        535.64        570.56         5.36 o                         
   7   6   1         13.79         29.96         2.17 o                         
   8   6   1         10.82          8.70         2.12 o                         
   9   6   1       1019.24       1009.05         9.98 o                         
  10   6   1         35.49         27.43         3.89 o                         
  11   6   1          3.51          1.72         3.97 o                         
  12   6   1         11.40          3.95         4.36 o                         
  13   6   1         37.84         27.87         5.08 o                         
  14   6   1        136.72        144.01         7.59 o                         
  15   6   1          1.56          1.54         5.25 o                         
  16   6   1        180.78        208.05         9.56 o                         
  17   6   1         17.88         29.52        10.37 o                         
 -17   7   1         43.41         41.47        13.35 o                         
 -16   7   1         52.72         55.74         7.84 o                         
 -15   7   1         40.37         57.60         8.49 o                         
 -14   7   1        147.28        180.25         8.78 o                         
 -13   7   1         24.18         23.97         5.41 o                         
 -12   7   1          2.56          2.39         4.49 o                         
 -11   7   1         22.64         15.83         4.68 o                         
 -10   7   1       1206.46       1111.89        21.01 o                         
  -9   7   1        588.95        630.31         9.36 o                         
  -8   7   1       2400.48       2403.92        17.13 o                         
  -7   7   1        177.23        165.90         3.90 o                         
  -6   7   1        341.47        390.51         5.33 o                         
  -5   7   1       2119.19       2296.78        14.74 o                         
  -4   7   1      12838.99      13956.65        72.09 o                         
  -3   7   1         29.78         56.59         2.30 o                         
  -2   7   1       2224.14       2454.41        16.47 o                         
  -1   7   1       7331.29       7405.75        44.09 o                         
   0   7   1       1563.21       1713.46        12.45 o                         
   1   7   1       3759.69       3710.57        21.66 o                         
   2   7   1       1537.91       1724.27        11.89 o                         
   3   7   1       1730.43       1749.19        11.25 o                         
   4   7   1        317.19        339.41         4.29 o                         
   5   7   1        259.57        254.38         4.20 o                         
   6   7   1       3075.04       3230.26        17.75 o                         
   7   7   1       1979.39       2070.93        13.17 o                         
   8   7   1         66.06         82.40         3.13 o                         
   9   7   1        423.77        395.71         7.92 o                         
  10   7   1        718.73        724.05        10.50 o                         
  11   7   1        338.39        339.30         9.15 o                         
  12   7   1        451.31        439.17         9.94 o                         
  13   7   1          3.32         -4.62         4.62 o                         
  14   7   1         86.20         80.73         7.84 o                         
  15   7   1         29.94         21.51         5.87 o                         
  16   7   1         76.04         83.74         7.43 o                         
  17   7   1         23.07         19.50        16.28 o                         
 -17   8   1         26.40         27.69        13.26 o                         
 -16   8   1        131.45        115.07         9.69 o                         
 -15   8   1          5.37          4.44         7.45 o                         
 -14   8   1         43.04         25.98         6.28 o                         
 -13   8   1         27.36         31.78         5.60 o                         
 -12   8   1         69.11         87.46         6.26 o                         
 -11   8   1         26.12         36.99         5.19 o                         
 -10   8   1        404.83        367.71         8.51 o                         
  -9   8   1       2678.85       2546.97        20.02 o                         
  -8   8   1       1144.60       1132.04        10.89 o                         
  -7   8   1       1695.21       1743.19        12.81 o                         
  -6   8   1       1485.00       1623.92        12.91 o                         
  -5   8   1         15.07         20.63         2.37 o                         
  -4   8   1         52.21         35.66         2.28 o                         
  -3   8   1       1417.55       1684.42        12.25 o                         
  -2   8   1      11681.68      12773.27        71.21 o                         
  -1   8   1        394.81        532.84         6.15 o                         
   0   8   1       6660.60       6736.06        42.72 o                         
   1   8   1       6783.33       7215.60        41.65 o                         
   2   8   1      11876.36      12620.44        67.85 o                         
   3   8   1        226.75        204.90         3.74 o                         
   4   8   1          4.19         13.52         1.76 o                         
   6   8   1        648.78        755.68         6.50 o                         
   7   8   1        774.39        907.10         7.84 o                         
   8   8   1         17.91          7.90         3.07 o                         
   9   8   1        216.79        203.98         6.48 o                         
  10   8   1         79.80         69.73         4.93 o                         
  11   8   1        262.11        263.80         9.50 o                         
  12   8   1         42.48         32.51         5.30 o                         
  13   8   1         14.84         15.88         5.35 o                         
  14   8   1         42.53         33.83         6.60 o                         
  15   8   1        129.15        119.76        10.24 o                         
  16   8   1         23.16         23.17         7.67 o                         
  17   8   1         14.61         24.36        12.40 o                         
 -17   9   1        203.29        193.95        18.09 o                         
 -16   9   1         43.05         50.77         8.34 o                         
 -15   9   1          8.23          3.29         7.11 o                         
 -14   9   1        227.34        234.14        10.58 o                         
 -13   9   1        229.38        248.49         9.74 o                         
 -12   9   1         47.69         40.16         6.01 o                         
 -11   9   1         49.44         42.93         5.71 o                         
 -10   9   1       1640.41       1586.80        21.31 o                         
  -9   9   1        162.01        153.57         5.69 o                         
  -8   9   1        621.85        573.60         8.77 o                         
  -7   9   1          1.13          0.67         2.63 o                         
  -6   9   1         16.32         26.17         3.04 o                         
  -5   9   1         10.26         10.93         2.54 o                         
  -4   9   1        531.07        545.76         6.30 o                         
  -3   9   1         77.53         60.34         2.52 o                         
  -2   9   1       2343.55       2478.73        16.50 o                         
  -1   9   1       1489.17       1619.72        12.40 o                         
   0   9   1        445.52        420.88         6.46 o                         
   1   9   1         11.55          3.97         1.95 o                         
   2   9   1         63.12         83.83         2.91 o                         
   3   9   1        786.59        851.38         9.10 o                         
   4   9   1        933.85        940.43         7.88 o                         
   5   9   1         13.02         16.71         2.26 o                         
   6   9   1        218.52        185.18         3.82 o                         
   7   9   1        201.64        224.50         4.80 o                         
   8   9   1        407.46        417.41         8.47 o                         
   9   9   1        143.49        158.81         6.11 o                         
  10   9   1          0.23         -3.77         3.77 o                         
  11   9   1       1677.78       1621.20        20.00 o                         
  12   9   1         63.24         55.60         5.93 o                         
  13   9   1        438.31        436.62        11.27 o                         
  14   9   1         43.00         34.02         7.28 o                         
  15   9   1          4.02         -0.29         5.78 o                         
  16   9   1        751.99        784.01        23.93 o                         
  17   9   1          2.82         -8.29        11.40 o                         
 -16  10   1        160.27        165.44        11.05 o                         
 -15  10   1         52.15         53.74         8.46 o                         
 -14  10   1          0.22         -0.41         6.33 o                         
 -13  10   1         30.18         22.39         6.02 o                         
 -12  10   1        174.74        155.25         8.12 o                         
 -11  10   1        821.43        817.09        14.43 o                         
 -10  10   1          0.31         -0.13         4.66 o                         
  -9  10   1        123.92        110.20         5.11 o                         
  -8  10   1         10.45         10.40         3.60 o                         
  -7  10   1       1406.90       1343.18        12.14 o                         
  -6  10   1         26.93         24.28         3.12 o                         
  -5  10   1       1609.40       1728.00        13.82 o                         
  -4  10   1        766.49        774.36         8.21 o                         
  -3  10   1         72.43        105.16         3.21 o                         
  -2  10   1        307.77        367.15         5.71 o                         
  -1  10   1       5824.09       6401.99        39.68 o                         
   0  10   1       6406.26       7215.97        42.16 o                         
   1  10   1       1230.62       1277.77        10.88 o                         
   2  10   1        249.74        290.42         5.09 o                         
   3  10   1       2563.10       2700.75        17.52 o                         
   4  10   1        256.48        309.57         5.05 o                         
   5  10   1        232.86        223.63         4.18 o                         
   6  10   1        129.62        120.42         3.36 o                         
   7  10   1        575.86        586.87         7.60 o                         
   8  10   1        504.73        498.45         8.75 o                         
   9  10   1       1602.98       1556.32        21.17 o                         
  10  10   1          8.29         10.39         4.26 o                         
  11  10   1        229.90        228.04         8.69 o                         
  12  10   1        495.03        490.59        11.78 o                         
  13  10   1       1230.71       1227.95        18.38 o                         
  14  10   1        366.89        375.45        12.75 o                         
  15  10   1        434.30        466.95        12.93 o                         
  16  10   1         73.16         77.97         7.15 o                         
 -16  11   1          9.30         29.73        13.01 o                         
 -15  11   1          8.72          5.82         6.69 o                         
 -14  11   1          0.01         -1.92         7.17 o                         
 -13  11   1         55.60         51.61         7.46 o                         
 -12  11   1        416.17        415.58        11.82 o                         
 -11  11   1        119.00        111.06         7.25 o                         
 -10  11   1        755.93        694.99        19.87 o                         
  -9  11   1        247.37        237.83         7.28 o                         
  -8  11   1          0.19         -3.72         3.72 o                         
  -7  11   1          0.09         -0.05         3.20 o                         
  -6  11   1        112.56        123.52         4.52 o                         
  -5  11   1       2272.04       2378.97        16.67 o                         
  -4  11   1        556.46        509.36         6.88 o                         
  -3  11   1         18.94         21.82         2.40 o                         
  -2  11   1          3.36          9.78         2.36 o                         
  -1  11   1        425.82        527.62         6.82 o                         
   0  11   1         54.54         86.03         3.05 o                         
   1  11   1        800.55       1048.80         9.90 o                         
   2  11   1         36.28         33.88         2.64 o                         
   3  11   1       1246.58       1361.19        11.24 o                         
   4  11   1        823.90        904.37         8.22 o                         
   5  11   1        393.14        407.51         5.72 o                         
   6  11   1        894.80        898.53         8.67 o                         
   7  11   1       3703.77       3694.30        27.32 o                         
   8  11   1        123.33        125.17         5.40 o                         
   9  11   1        494.43        493.71        10.02 o                         
  10  11   1         55.26         53.83         5.21 o                         
  11  11   1         20.93         18.70         5.24 o                         
  12  11   1         41.50         50.48         6.22 o                         
  13  11   1        106.91        124.37         9.61 o                         
  14  11   1         13.00         25.01         6.40 o                         
  15  11   1          6.03         10.63         6.27 o                         
  16  11   1         17.77         14.60         7.05 o                         
 -16  12   1         19.00         12.18        12.58 o                         
 -15  12   1         91.57         90.67         8.73 o                         
 -14  12   1          0.14          0.15         6.74 o                         
 -13  12   1          8.41          0.06         6.49 o                         
 -12  12   1         87.34         79.38         7.28 o                         
 -11  12   1        228.20        233.71         9.94 o                         
 -10  12   1         82.44         75.29         6.63 o                         
  -9  12   1        427.62        391.10         8.87 o                         
  -8  12   1         61.72         55.60         4.97 o                         
  -7  12   1       1712.62       1703.68        18.08 o                         
  -6  12   1         55.63         54.42         3.90 o                         
  -5  12   1       1174.81       1147.77        10.74 o                         
  -4  12   1        178.56        157.41         4.49 o                         
  -3  12   1        108.53         82.68         3.24 o                         
  -2  12   1        151.40        123.86         4.69 o                         
  -1  12   1          0.40          2.77         2.35 o                         
   0  12   1        997.92       1024.48         9.32 o                         
   1  12   1       1626.47       1702.56        14.04 o                         
   2  12   1       6095.22       6569.87        41.55 o                         
   3  12   1        174.94        190.01         5.09 o                         
   4  12   1       1900.24       1918.41        13.70 o                         
   5  12   1       4996.49       5084.33        30.82 o                         
   6  12   1       3175.17       3232.48        21.61 o                         
   7  12   1         20.99         21.85         3.55 o                         
   8  12   1         90.62         80.14         5.43 o                         
   9  12   1        973.30        961.73        16.86 o                         
  10  12   1         19.92          2.94         4.43 o                         
  11  12   1         18.77          9.40         6.78 o                         
  12  12   1         99.60         88.88         7.16 o                         
  13  12   1        557.34        533.49        18.55 o                         
  14  12   1        152.96        146.85         9.12 o                         
  15  12   1        192.25        202.55        10.47 o                         
  16  12   1          0.16          0.68         9.91 o                         
 -16  13   1        176.72        220.17        19.12 o                         
 -15  13   1          5.28          2.36         6.99 o                         
 -14  13   1        418.87        414.85        13.89 o                         
 -13  13   1         67.75         73.31         8.17 o                         
 -12  13   1        557.58        553.98        13.50 o                         
 -11  13   1         37.50         38.95         6.43 o                         
 -10  13   1        130.62        112.79         8.23 o                         
  -9  13   1         85.92        104.80         5.93 o                         
  -8  13   1        136.40        104.46         5.90 o                         
  -7  13   1         22.89         32.26         4.62 o                         
  -6  13   1        290.89        282.57         6.93 o                         
  -5  13   1        127.92        173.39         5.70 o                         
  -4  13   1          5.45         12.53         2.81 o                         
  -3  13   1          0.11          4.27         2.53 o                         
  -2  13   1        351.32        365.59         5.95 o                         
  -1  13   1       1374.03       1418.25        12.64 o                         
   0  13   1        194.42        212.53         4.68 o                         
   1  13   1       4089.53       4472.71        30.18 o                         
   2  13   1       1243.00       1229.45        11.71 o                         
   3  13   1       1094.43       1110.54         9.95 o                         
   4  13   1        414.26        433.31         6.37 o                         
   5  13   1         28.26         15.35         2.83 o                         
   6  13   1        830.74        840.77        11.76 o                         
   7  13   1         11.27         23.06         3.67 o                         
   8  13   1          9.33          7.89         4.22 o                         
   9  13   1        336.06        309.69        11.76 o                         
  10  13   1        140.32        127.58         8.34 o                         
  11  13   1        268.30        244.88         9.55 o                         
  12  13   1        209.39        217.03        10.02 o                         
  13  13   1        284.83        274.50        11.27 o                         
  14  13   1        145.63        131.74         8.92 o                         
  15  13   1         52.17         47.29         7.36 o                         
  16  13   1          6.49          0.14        10.31 o                         
 -15  14   1        142.45        161.52        14.52 o                         
 -14  14   1          2.51         -4.24         7.85 o                         
 -13  14   1        114.01        109.64         9.27 o                         
 -12  14   1        114.86        110.29         8.87 o                         
 -11  14   1         74.55         71.91         9.94 o                         
 -10  14   1         41.46         63.46         6.68 o                         
  -9  14   1         53.89         54.65         5.76 o                         
  -8  14   1         58.31         61.63         5.62 o                         
  -7  14   1          0.02         -1.83         4.15 o                         
  -6  14   1        219.84        260.21         6.91 o                         
  -5  14   1       2055.47       2126.74        19.11 o                         
  -4  14   1        204.58        181.04         6.02 o                         
  -3  14   1          0.00          1.59         2.49 o                         
  -2  14   1        543.24        539.24         7.31 o                         
  -1  14   1         16.35         12.02         2.75 o                         
   0  14   1        937.53       1078.31        10.22 o                         
   1  14   1         23.95         46.48         3.45 o                         
   2  14   1        390.41        377.63         6.67 o                         
   3  14   1        162.17        134.89         4.19 o                         
   4  14   1       1035.99       1012.70         9.97 o                         
   5  14   1        177.96        173.77         4.98 o                         
   6  14   1        574.58        553.41         8.59 o                         
   7  14   1        180.83        166.35         6.74 o                         
   8  14   1        273.95        217.59         7.69 o                         
   9  14   1         59.39         57.92         5.54 o                         
  10  14   1         55.67         51.17         5.82 o                         
  11  14   1        977.13       1004.99        16.67 o                         
  12  14   1         17.36         10.84         6.41 o                         
  13  14   1       1469.03       1435.33        22.60 o                         
  14  14   1         18.80         13.20        10.58 o                         
  15  14   1        200.59        180.24        11.49 o                         
 -15  15   1          6.13         -0.61        10.67 o                         
 -14  15   1        178.94        182.24        14.52 o                         
 -13  15   1         87.39         90.99        11.65 o                         
 -12  15   1          9.99          8.09         7.04 o                         
 -11  15   1         29.01         32.41         6.59 o                         
 -10  15   1        175.02        182.72         9.09 o                         
  -9  15   1        100.23         90.64         6.52 o                         
  -8  15   1        868.43        935.84        15.76 o                         
  -7  15   1         33.96         45.23         5.57 o                         
  -6  15   1         90.30         67.94         5.45 o                         
  -5  15   1       2982.13       2977.81        24.73 o                         
  -4  15   1        520.69        454.39         8.73 o                         
  -3  15   1         81.12         98.69         4.17 o                         
  -2  15   1        909.37        992.37        10.31 o                         
  -1  15   1        118.62        108.72         3.86 o                         
   0  15   1         17.66         21.69         2.90 o                         
   1  15   1        925.30        970.81         9.97 o                         
   2  15   1       2460.40       2402.37        19.28 o                         
   3  15   1        101.44         88.16         3.93 o                         
   4  15   1        309.48        362.81         7.75 o                         
   5  15   1        311.81        313.67         6.98 o                         
   6  15   1        105.65        126.14         5.73 o                         
   7  15   1         36.20         41.29         5.17 o                         
   8  15   1         28.77         16.55         4.80 o                         
   9  15   1         23.59         31.12         6.11 o                         
  10  15   1        279.56        274.52         9.30 o                         
  11  15   1          9.19         11.46         5.84 o                         
  12  15   1        809.23        797.81        16.87 o                         
  13  15   1          1.45          5.56         6.78 o                         
  14  15   1          0.45         -6.36         6.36 o                         
  15  15   1          0.28        -10.68        12.29 o                         
 -15  16   1         14.45         -3.31        10.88 o                         
 -14  16   1          4.18          5.81         7.37 o                         
 -13  16   1         32.90         43.68         8.44 o                         
 -12  16   1          2.86          4.04         7.04 o                         
 -11  16   1         14.31         11.72         6.95 o                         
 -10  16   1         10.70          0.06         8.47 o                         
  -9  16   1        338.38        324.11        10.74 o                         
  -8  16   1        152.07        184.73         8.54 o                         
  -7  16   1         31.13          7.78         5.22 o                         
  -6  16   1         22.98         31.32         5.23 o                         
  -5  16   1         15.12         12.64         4.17 o                         
  -4  16   1          0.04          3.72         3.56 o                         
  -3  16   1       3455.68       3295.55        25.41 o                         
  -2  16   1        101.26         99.63         4.87 o                         
  -1  16   1         54.55         60.45         3.90 o                         
   0  16   1       2049.98       2170.47        18.29 o                         
   1  16   1        554.22        568.01         8.26 o                         
   2  16   1       1881.92       1765.37        15.88 o                         
   3  16   1         23.36         23.41         3.24 o                         
   4  16   1          5.73          4.93         3.00 o                         
   5  16   1        362.66        337.61         9.71 o                         
   6  16   1        344.06        315.17         8.01 o                         
   7  16   1        629.43        649.89        16.41 o                         
   8  16   1          2.85          4.10         6.19 o                         
   9  16   1          1.72         -3.47         5.33 o                         
  10  16   1        118.64        120.59         7.38 o                         
  11  16   1        268.15        267.35        10.77 o                         
  12  16   1        849.29        834.39        17.58 o                         
  13  16   1        443.87        441.41        13.89 o                         
  14  16   1         65.98         72.15         8.95 o                         
  15  16   1        118.26        140.90        14.52 o                         
 -14  17   1          1.68          4.70        15.46 o                         
 -13  17   1         14.91         12.37         7.76 o                         
 -12  17   1        661.25        698.68        17.47 o                         
 -11  17   1          0.78         -1.45         7.04 o                         
 -10  17   1         49.33         38.02         6.88 o                         
  -9  17   1         32.73         26.97         6.41 o                         
  -8  17   1         28.97         39.01         6.17 o                         
  -7  17   1         71.64         64.39         6.53 o                         
  -6  17   1        249.76        255.03         8.75 o                         
  -5  17   1          0.04          4.58         4.13 o                         
  -4  17   1         28.33         25.22         4.31 o                         
  -3  17   1          0.03         -2.46         3.43 o                         
  -2  17   1        130.28        106.41         5.16 o                         
  -1  17   1        901.86        928.36        10.64 o                         
   0  17   1         47.89         47.47         4.01 o                         
   1  17   1        921.12       1005.89        11.66 o                         
   2  17   1       3367.48       3327.89        25.41 o                         
   3  17   1        585.71        571.85         8.22 o                         
   4  17   1       1622.96       1653.78        15.80 o                         
   5  17   1         32.51         41.47         4.52 o                         
   6  17   1       1546.83       1563.29        17.32 o                         
   7  17   1        229.54        242.54         8.61 o                         
   8  17   1          2.35         12.86         5.73 o                         
   9  17   1        154.59        171.38         8.75 o                         
  10  17   1         75.65         71.49         6.95 o                         
  11  17   1        256.56        246.43        11.43 o                         
  12  17   1        409.33        431.89        14.17 o                         
  13  17   1          8.34         -1.67         6.90 o                         
  14  17   1         73.84         84.25        12.70 o                         
 -14  18   1         16.92          6.48        11.64 o                         
 -13  18   1        136.96        141.94        14.90 o                         
 -12  18   1        434.29        453.69        15.31 o                         
 -11  18   1         31.69         26.40         7.92 o                         
 -10  18   1          3.75          4.70         7.14 o                         
  -9  18   1        122.64        107.72         8.91 o                         
  -8  18   1          4.51         -2.53         5.76 o                         
  -7  18   1        394.13        361.58        11.08 o                         
  -6  18   1         66.96         80.03         6.46 o                         
  -5  18   1         17.32         10.55         4.49 o                         
  -4  18   1          5.65          0.61         3.92 o                         
  -3  18   1          0.42          3.83         3.78 o                         
  -2  18   1        554.84        552.32         9.76 o                         
  -1  18   1          3.63         -3.28         3.28 o                         
   0  18   1         86.09         86.98         4.57 o                         
   1  18   1        188.11        154.43         6.24 o                         
   2  18   1          3.64          1.46         4.14 o                         
   3  18   1        221.73        212.97         8.34 o                         
   4  18   1        522.11        509.89        11.45 o                         
   5  18   1          0.00         -0.28         4.38 o                         
   6  18   1        184.47        210.00        12.86 o                         
   7  18   1        214.83        235.15         9.16 o                         
   8  18   1        232.63        231.90         9.66 o                         
   9  18   1          1.23          2.29         6.02 o                         
  10  18   1         18.64         18.33         6.08 o                         
  11  18   1          4.20         -6.57         6.57 o                         
  12  18   1          0.77         -6.69         6.69 o                         
  13  18   1        229.80        224.63        11.78 o                         
  14  18   1        265.44        269.20        17.46 o                         
 -13  19   1         30.28         23.59        11.44 o                         
 -12  19   1         51.79         38.35         8.59 o                         
 -11  19   1        151.93        140.03        11.38 o                         
 -10  19   1        224.54        204.11        11.22 o                         
  -9  19   1         43.88         57.28         8.25 o                         
  -8  19   1        424.89        419.95        12.41 o                         
  -7  19   1        243.41        268.35        11.29 o                         
  -6  19   1        948.59       1014.66        15.89 o                         
  -5  19   1         15.62         19.44         5.16 o                         
  -4  19   1          8.43          6.86         4.27 o                         
  -3  19   1          3.45          0.27         4.15 o                         
  -2  19   1        146.31        124.36         5.88 o                         
  -1  19   1         94.06         91.31         5.46 o                         
   0  19   1        168.28        164.24         6.28 o                         
   1  19   1        744.63        711.41        14.10 o                         
   2  19   1          5.44         -0.81         4.00 o                         
   3  19   1         15.33          7.01         4.37 o                         
   4  19   1         40.78         30.45         5.17 o                         
   5  19   1         17.01         16.56         5.07 o                         
   6  19   1          1.15          8.78         5.40 o                         
   7  19   1        254.37        292.05         9.97 o                         
   8  19   1          1.80         -6.37         6.37 o                         
   9  19   1        424.98        457.67        13.32 o                         
  10  19   1         19.91         24.79         7.42 o                         
  11  19   1        148.63        118.14         9.66 o                         
  12  19   1        196.72        179.38        10.93 o                         
  13  19   1          0.55         -3.80        10.51 o                         
 -13  20   1          0.74        -10.81        10.81 o                         
 -12  20   1        286.44        265.19        13.15 o                         
 -11  20   1         10.97         15.91         8.13 o                         
 -10  20   1        105.74        101.08         9.51 o                         
  -9  20   1         20.43         17.63         7.80 o                         
  -8  20   1          7.48          2.70         5.93 o                         
  -7  20   1        100.16        103.42         8.94 o                         
  -6  20   1        215.80        239.51         9.44 o                         
  -5  20   1         35.19         35.62         5.65 o                         
  -4  20   1        322.20        363.99         9.76 o                         
  -3  20   1        823.64        752.09        12.08 o                         
  -2  20   1          1.03          2.42         4.14 o                         
  -1  20   1          6.23          3.04         4.20 o                         
   0  20   1        255.23        281.70         7.98 o                         
   1  20   1         47.03         46.00         5.38 o                         
   2  20   1         71.90         44.63         5.08 o                         
   3  20   1         66.93         77.38         6.37 o                         
   4  20   1         60.64         56.16         6.24 o                         
   5  20   1        444.77        419.75        12.70 o                         
   6  20   1         33.29         37.70         6.15 o                         
   7  20   1         77.01         84.85         7.23 o                         
   8  20   1        358.17        348.81        11.89 o                         
   9  20   1          2.14         -6.29         6.29 o                         
  10  20   1          1.92         -7.02         7.02 o                         
  11  20   1        133.85        147.04        10.56 o                         
  12  20   1          1.60         -3.33         7.34 o                         
  13  20   1         84.84         88.10        13.48 o                         
 -12  21   1          0.01         23.09        11.57 o                         
 -11  21   1         59.25         44.23         8.89 o                         
 -10  21   1        105.63         97.01         9.98 o                         
  -9  21   1        146.93        149.43        10.63 o                         
  -8  21   1         54.68         53.25         8.69 o                         
  -7  21   1         31.85         37.00         7.73 o                         
  -6  21   1         30.90         30.58         7.90 o                         
  -5  21   1          2.52          0.95         5.78 o                         
  -4  21   1          0.89         -5.09         5.09 o                         
  -3  21   1        433.43        417.78        10.03 o                         
  -2  21   1        159.37        167.38         7.35 o                         
  -1  21   1         65.57         57.77         5.34 o                         
   0  21   1          0.14         -0.08         4.44 o                         
   1  21   1         21.26         16.64         4.85 o                         
   2  21   1         88.40         76.99         6.07 o                         
   3  21   1        384.56        403.77        10.90 o                         
   4  21   1        138.73        142.07         8.82 o                         
   5  21   1        880.21        915.64        19.51 o                         
   6  21   1        304.96        307.77        10.84 o                         
   7  21   1        211.75        192.25         9.22 o                         
   8  21   1        602.93        619.98        13.98 o                         
   9  21   1        297.46        298.14        11.78 o                         
  10  21   1          8.19          4.40         7.58 o                         
  11  21   1         82.40         61.75         9.04 o                         
  12  21   1          1.46         11.48        11.07 o                         
 -12  22   1         40.71         17.90        12.01 o                         
 -11  22   1          1.31          5.96         9.29 o                         
 -10  22   1         80.31         72.22         9.59 o                         
  -9  22   1          0.08         -7.83         7.83 o                         
  -8  22   1          5.70          4.44         6.55 o                         
  -7  22   1        368.99        388.51        13.11 o                         
  -6  22   1         46.18         64.58         7.88 o                         
  -5  22   1         40.78         50.34         6.94 o                         
  -4  22   1         88.37        109.35         7.69 o                         
  -3  22   1        384.84        407.20        10.91 o                         
  -2  22   1         29.30         18.03         5.06 o                         
  -1  22   1        156.97        156.22         7.72 o                         
   0  22   1         64.17         52.43         5.65 o                         
   1  22   1        165.76        181.77         7.37 o                         
   2  22   1        184.49        178.19         8.63 o                         
   3  22   1         24.37         18.26         5.92 o                         
   4  22   1         30.79         31.36         6.19 o                         
   5  22   1         50.45         61.45         7.51 o                         
   6  22   1        209.74        237.93         9.91 o                         
   7  22   1          0.61         -4.88         5.95 o                         
   8  22   1         83.81         85.98         7.89 o                         
   9  22   1         85.06         74.87         7.86 o                         
  10  22   1        160.85        167.96        10.38 o                         
  11  22   1        253.96        246.37        14.40 o                         
  12  22   1         70.32         97.96        13.77 o                         
 -11  23   1        137.19        158.85        15.44 o                         
 -10  23   1          8.70         24.02         8.05 o                         
  -9  23   1          0.89         -1.13         7.61 o                         
  -8  23   1        112.58        128.62         8.98 o                         
  -7  23   1         12.16          5.21         6.38 o                         
  -6  23   1        299.11        335.40        14.92 o                         
  -5  23   1        140.70        164.14         9.37 o                         
  -4  23   1        265.31        292.89        13.98 o                         
  -3  23   1        147.90        159.52         9.47 o                         
  -2  23   1        456.86        500.96        12.29 o                         
  -1  23   1        484.72        489.01        11.73 o                         
   0  23   1         35.57         24.29         5.91 o                         
   1  23   1        393.77        372.05        10.82 o                         
   2  23   1          7.61          3.52         5.31 o                         
   3  23   1          0.87          0.61         5.84 o                         
   4  23   1        214.78        187.87        13.00 o                         
   5  23   1         51.77         56.17         7.85 o                         
   6  23   1        864.57        886.01        17.77 o                         
   7  23   1         54.77         58.58         8.16 o                         
   8  23   1         18.69         14.98         6.79 o                         
   9  23   1         21.07         26.77         7.11 o                         
  10  23   1          0.61         -0.49         7.12 o                         
  11  23   1         83.71         80.31        11.38 o                         
 -10  24   1        464.01        447.47        18.73 o                         
  -9  24   1         29.05         39.23         8.34 o                         
  -8  24   1          3.23         -6.75         6.75 o                         
  -7  24   1          4.10         -3.38         6.52 o                         
  -6  24   1        120.93        118.94         9.39 o                         
  -5  24   1         12.71          2.26         7.11 o                         
  -4  24   1          0.25          5.32         6.79 o                         
  -3  24   1        136.51        134.90         9.39 o                         
  -2  24   1         34.05         38.49         9.10 o                         
  -1  24   1         22.30         24.93         6.06 o                         
   0  24   1         79.51         73.98         7.41 o                         
   1  24   1         14.82         19.20         5.95 o                         
   2  24   1        168.84        172.84         8.55 o                         
   3  24   1         68.36         75.02         7.21 o                         
   4  24   1         96.43         87.68         8.42 o                         
   5  24   1        243.88        250.58        11.42 o                         
   6  24   1         50.80         46.69         8.08 o                         
   7  24   1         84.99         81.53         8.82 o                         
   8  24   1        124.34         96.91         9.23 o                         
   9  24   1         19.74          7.52         9.27 o                         
  10  24   1          7.09         11.29         9.84 o                         
  -9  25   1        151.40        142.86        11.71 o                         
  -8  25   1         69.03         62.91         9.65 o                         
  -7  25   1          5.89         -7.63         7.63 o                         
  -6  25   1          0.04         -4.60         7.07 o                         
  -5  25   1          0.69          3.89         7.29 o                         
  -4  25   1        179.06        204.80        11.17 o                         
  -3  25   1        219.97        228.15        14.36 o                         
  -2  25   1         30.83         25.89         7.29 o                         
  -1  25   1        357.56        344.91        13.64 o                         
   0  25   1          9.58          5.54         6.21 o                         
   1  25   1         99.98        104.83        11.08 o                         
   2  25   1         64.83         54.18         7.36 o                         
   3  25   1        167.17        156.61         9.53 o                         
   4  25   1         13.18          0.12         6.39 o                         
   5  25   1         23.23         30.83         6.99 o                         
   6  25   1          1.45         -2.74         7.16 o                         
   7  25   1         43.71         32.49         8.06 o                         
   8  25   1        101.29        103.41         9.52 o                         
   9  25   1         53.78         41.23        11.65 o                         
  -8  26   1         40.52         50.82        10.90 o                         
  -7  26   1         55.67         58.37         9.61 o                         
  -6  26   1         10.28         11.79         7.63 o                         
  -5  26   1        112.62        121.72        10.85 o                         
  -4  26   1         69.26         72.17         9.94 o                         
  -3  26   1         55.34         58.87         9.80 o                         
  -2  26   1         68.02         62.91         8.20 o                         
  -1  26   1         67.69         77.48         9.41 o                         
   0  26   1         24.09         23.00         6.85 o                         
   1  26   1        174.33        177.79         9.81 o                         
   2  26   1         82.98         84.50         8.76 o                         
   3  26   1        227.24        211.19        10.62 o                         
   4  26   1         54.00         62.59         7.70 o                         
   5  26   1         10.49         13.83         8.58 o                         
   6  26   1        230.92        235.05        11.10 o                         
   7  26   1          3.68         -6.57         6.57 o                         
   8  26   1         25.48         23.87         9.18 o                         
  -7  27   1         80.87         69.74        10.40 o                         
  -6  27   1         40.60         37.91         9.49 o                         
  -5  27   1          0.62          3.89        10.53 o                         
  -4  27   1        142.74        157.52        18.88 o                         
  -3  27   1        273.53        289.57        15.61 o                         
  -2  27   1        358.21        358.62        15.19 o                         
  -1  27   1         74.29         86.02        11.08 o                         
   0  27   1         23.19         17.52         8.04 o                         
   1  27   1         17.87         14.82         7.52 o                         
   2  27   1          3.09         -4.34         8.20 o                         
   3  27   1         26.62         24.36         9.53 o                         
   4  27   1         13.53         -2.26         6.84 o                         
   5  27   1         12.62         28.82         9.78 o                         
   6  27   1        983.40       1016.94        19.32 o                         
   7  27   1          9.41         -3.49         8.45 o                         
  -6  28   1          1.96          4.63        11.19 o                         
  -5  28   1        404.68        470.17        17.70 o                         
  -4  28   1         41.82         37.90         9.70 o                         
  -3  28   1         76.70         80.66        10.71 o                         
  -2  28   1          0.56         -4.32         7.83 o                         
  -1  28   1         42.60         41.66         9.82 o                         
   0  28   1          1.04          5.32         8.35 o                         
   1  28   1         26.18         25.56         8.49 o                         
   2  28   1          5.48          9.55         7.75 o                         
   3  28   1        115.43        134.08        10.58 o                         
   4  28   1         41.75         29.70         8.52 o                         
   5  28   1         19.42         14.41         8.28 o                         
   6  28   1          1.84        -10.08        10.08 o                         
  -4  29   1          3.23         15.86        12.72 o                         
  -3  29   1         94.07        103.52        12.61 o                         
  -2  29   1         33.76          9.09         9.78 o                         
  -1  29   1        223.85        249.44        15.27 o                         
   0  29   1         31.45         27.90        11.05 o                         
   1  29   1        268.62        268.38        16.10 o                         
   2  29   1         70.09         82.55        10.47 o                         
   3  29   1        248.10        293.50        15.01 o                         
   4  29   1          1.57         -7.61        15.64 o                         
 -16   0   2        224.45        249.78        32.57 o                         
 -14   0   2        195.57        201.75        12.44 o                         
 -12   0   2        753.77        725.62        17.85 o                         
 -10   0   2        236.95        199.20         8.59 o                         
  -8   0   2        119.07        111.71         4.86 o                         
  -6   0   2       2179.72       2348.13        19.52 o                         
  -4   0   2          7.79          8.46         2.04 o                         
  -2   0   2      11029.83      10993.53        70.37 o                         
   2   0   2      28984.92      28757.28       287.54 o                         
   4   0   2        236.63        151.39         2.65 o                         
   6   0   2        242.87        156.73         3.54 o                         
   8   0   2       1149.80       1298.18        12.72 o                         
  10   0   2        682.62        679.96         9.25 o                         
  12   0   2        128.54        128.40         7.46 o                         
  14   0   2       3567.78       3629.08        41.70 o                         
  16   0   2         84.83         87.15        16.34 o                         
 -17   1   2         35.61         41.69         7.85 o                         
 -16   1   2        101.30        100.71         8.81 o                         
 -15   1   2        371.32        382.10        12.94 o                         
 -14   1   2         29.35         23.75         5.72 o                         
 -13   1   2         10.77         10.50         5.02 o                         
 -12   1   2         23.14         13.97         4.82 o                         
 -11   1   2       2730.97       2646.44        22.39 o                         
 -10   1   2       3177.74       3195.44        22.78 o                         
  -9   1   2        353.76        358.02         6.05 o                         
  -8   1   2       3271.75       3143.97        18.43 o                         
  -7   1   2          1.86         -0.86         1.57 o                         
  -6   1   2        808.59        799.46         5.84 o                         
  -5   1   2         44.20         90.39         2.99 o                         
  -4   1   2         90.21         63.82         1.95 o                         
  -3   1   2       9188.63       9380.32        41.94 o                         
  -2   1   2       1650.89       1661.85         8.76 o                         
  -1   1   2       4819.08       4849.36        44.51 o                         
   0   1   2       4582.42       3709.49        98.06 o                         
   1   1   2      17553.55      15923.14       385.37 o                         
   2   1   2        347.25        344.73         3.09 o                         
   3   1   2         44.69         14.40         1.07 o                         
   4   1   2         13.89         16.83         1.00 o                         
   5   1   2         94.93        114.47         1.90 o                         
   6   1   2        517.52        553.13         4.53 o                         
   7   1   2        146.35        149.61         2.88 o                         
   8   1   2        150.63        110.82         2.76 o                         
   9   1   2         91.93         99.57         2.86 o                         
  10   1   2        566.57        536.39         5.79 o                         
  11   1   2         80.62         88.21         3.65 o                         
  12   1   2         62.36         64.42         4.19 o                         
  13   1   2         29.77         23.51         4.08 o                         
  14   1   2        114.88        127.39         6.01 o                         
  15   1   2         20.95         10.13         5.32 o                         
  16   1   2         19.34         21.32         9.85 o                         
  17   1   2         16.24         -2.17        10.16 o                         
 -17   2   2        244.19        264.29        11.88 o                         
 -16   2   2          8.55          2.53         6.66 o                         
 -15   2   2         13.13         12.63         8.32 o                         
 -14   2   2          2.59          1.54         5.35 o                         
 -13   2   2        222.39        209.87         8.95 o                         
 -12   2   2         69.51         67.34         5.35 o                         
 -11   2   2        103.68        138.49         6.04 o                         
 -10   2   2         17.43         18.10         3.25 o                         
  -9   2   2        809.69        830.57         8.50 o                         
  -8   2   2        159.66        172.52         3.51 o                         
  -7   2   2       2498.41       2492.34        13.77 o                         
  -6   2   2         13.14         18.44         1.68 o                         
  -5   2   2         78.13        111.87         2.96 o                         
  -4   2   2        690.70        791.57         6.10 o                         
  -3   2   2       5250.43       5346.15        27.77 o                         
  -2   2   2        186.71        211.65         2.67 o                         
  -1   2   2          3.87          1.70         0.91 o                         
   0   2   2       5032.58       4996.68        38.85 o                         
   1   2   2      31070.59      31060.48       193.36 o                         
   2   2   2        383.92        430.15         2.76 o                         
   3   2   2      10789.21      11373.95        46.17 o                         
   4   2   2      11744.49      12986.13        53.11 o                         
   5   2   2       3219.61       3726.38        17.75 o                         
   6   2   2         21.93         41.30         1.77 o                         
   7   2   2        591.71        607.44         5.63 o                         
   8   2   2        586.52        555.53         5.45 o                         
   9   2   2         36.49         45.79         2.55 o                         
  10   2   2        262.49        244.73         4.54 o                         
  11   2   2       1426.67       1458.90        12.34 o                         
  12   2   2        177.66        202.62         5.87 o                         
  13   2   2        126.28        145.63         5.93 o                         
  14   2   2        326.99        353.23         8.35 o                         
  15   2   2       1510.13       1552.52        25.94 o                         
  16   2   2         58.91         57.79        10.86 o                         
  17   2   2        150.45        196.04        15.01 o                         
 -17   3   2         34.53         43.71         7.90 o                         
 -16   3   2         53.90         68.55         8.09 o                         
 -15   3   2        943.03        963.16        18.41 o                         
 -14   3   2         11.20         17.02         6.98 o                         
 -13   3   2         12.85         12.61         5.17 o                         
 -12   3   2         28.90         35.74         6.05 o                         
 -11   3   2       1156.24       1029.09        13.38 o                         
 -10   3   2        508.86        568.41         8.49 o                         
  -9   3   2         89.76        100.98         3.74 o                         
  -8   3   2        727.41        719.55         6.39 o                         
  -7   3   2        136.97        154.01         3.99 o                         
  -6   3   2       1734.49       1938.05        11.07 o                         
  -5   3   2        276.31        277.75         3.69 o                         
  -4   3   2         12.72         12.99         1.62 o                         
  -3   3   2       4558.23       4835.20        25.46 o                         
  -2   3   2         46.18         80.69         2.31 o                         
  -1   3   2      13658.06      13776.86        69.58 o                         
   0   3   2      13993.96      14127.26        73.60 o                         
   1   3   2      10970.45      11337.94        53.51 o                         
   2   3   2          0.66          0.50         1.10 o                         
   3   3   2       1130.70       1099.71         6.51 o                         
   4   3   2       4200.87       4588.00        20.72 o                         
   5   3   2       1482.31       1565.64         8.52 o                         
   6   3   2       2436.74       2511.38        13.26 o                         
   7   3   2        222.37        194.44         4.50 o                         
   8   3   2        491.76        550.56         5.92 o                         
   9   3   2        178.35        166.80         3.84 o                         
  10   3   2        327.43        304.72         5.99 o                         
  11   3   2          3.12          6.35         2.72 o                         
  12   3   2         71.01         79.32         4.91 o                         
  13   3   2          8.49         10.00         4.03 o                         
  14   3   2        208.92        183.24         8.53 o                         
  15   3   2         57.58         49.34         6.43 o                         
  16   3   2         11.41         19.37         9.63 o                         
  17   3   2         76.02         59.44        16.26 o                         
 -17   4   2          1.62         -0.31         7.68 o                         
 -16   4   2        405.96        461.87        19.25 o                         
 -15   4   2          2.77          5.36         9.38 o                         
 -14   4   2         21.89         26.20         6.40 o                         
 -13   4   2        133.63        125.87         7.18 o                         
 -12   4   2         70.70         58.79         5.20 o                         
 -11   4   2          1.67         -0.71         4.01 o                         
 -10   4   2        266.25        208.81         5.55 o                         
  -9   4   2        295.29        295.27         5.57 o                         
  -8   4   2        920.64        970.46         8.36 o                         
  -7   4   2       1245.48       1177.55        13.23 o                         
  -6   4   2        268.43        348.44         4.42 o                         
  -5   4   2       3380.15       4132.58        22.91 o                         
  -4   4   2       7782.29       8357.90        42.81 o                         
  -3   4   2        612.46        515.53         5.17 o                         
  -2   4   2        324.35        359.39         4.28 o                         
  -1   4   2         76.92         71.03         2.03 o                         
   0   4   2       2922.53       3120.67        17.65 o                         
   1   4   2        372.88        424.80         3.66 o                         
   2   4   2        262.97        269.41         3.15 o                         
   3   4   2       2663.34       2679.47        14.58 o                         
   4   4   2       4909.07       5224.61        24.82 o                         
   5   4   2      12765.14      14167.40        64.13 o                         
   6   4   2        856.88        838.15         6.16 o                         
   7   4   2          6.91          4.10         1.65 o                         
   8   4   2         17.80         24.81         2.32 o                         
   9   4   2          0.02          5.58         2.14 o                         
  10   4   2        140.82        143.73         4.24 o                         
  11   4   2        387.10        348.66         6.60 o                         
  12   4   2          0.16         -2.60         4.23 o                         
  13   4   2         35.37         40.03         4.54 o                         
  14   4   2        568.41        604.83        10.46 o                         
  15   4   2          3.57         -0.19         5.46 o                         
  16   4   2         82.39         91.26        11.64 o                         
  17   4   2        135.79        168.40        16.01 o                         
 -17   5   2          2.83         -9.56         9.56 o                         
 -16   5   2        831.98        804.50        18.15 o                         
 -15   5   2         12.54          6.71         6.72 o                         
 -14   5   2          0.14         -1.51         6.11 o                         
 -13   5   2         97.18         97.04         6.67 o                         
 -12   5   2          0.26         -2.92         4.46 o                         
 -11   5   2         17.90         17.14         4.63 o                         
 -10   5   2        211.65        176.43         5.42 o                         
  -9   5   2        456.88        409.01         7.09 o                         
  -8   5   2        565.91        566.18         6.59 o                         
  -7   5   2        663.88        739.51         6.78 o                         
  -6   5   2       3821.99       4212.96        23.03 o                         
  -5   5   2        217.13        234.38         4.05 o                         
  -4   5   2       1436.42       1478.88        10.21 o                         
  -3   5   2       6379.14       6669.63        37.11 o                         
  -2   5   2       2537.54       2637.62        18.26 o                         
  -1   5   2        943.78       1031.35         7.83 o                         
   0   5   2        205.98        233.55         3.20 o                         
   1   5   2       3618.74       3741.20        22.97 o                         
   2   5   2         81.92         77.82         2.30 o                         
   3   5   2        523.27        517.40         4.58 o                         
   4   5   2        731.75        705.04         5.26 o                         
   5   5   2       5539.85       5884.06        28.05 o                         
   6   5   2       1685.06       1626.48         9.32 o                         
   7   5   2        663.58        661.89         5.38 o                         
   8   5   2        402.08        340.54         5.23 o                         
   9   5   2        165.45        152.99         3.96 o                         
  10   5   2        489.86        464.56         6.81 o                         
  11   5   2          6.65          5.36         3.03 o                         
  12   5   2        345.65        304.59         7.57 o                         
  13   5   2         60.51         62.54         5.83 o                         
  14   5   2         36.18         43.53         4.83 o                         
  15   5   2         28.70         23.21         8.83 o                         
  16   5   2        134.11        128.83        12.09 o                         
  17   5   2        119.57        137.26        15.31 o                         
 -17   6   2         17.19         15.69        12.38 o                         
 -16   6   2        122.04        134.96         9.78 o                         
 -15   6   2         12.36         24.34         7.10 o                         
 -14   6   2         42.66         34.20         6.98 o                         
 -13   6   2          1.60          4.08         5.33 o                         
 -12   6   2         99.38         82.27         6.60 o                         
 -11   6   2        646.10        616.83        11.32 o                         
 -10   6   2        631.27        608.68         9.13 o                         
  -9   6   2        167.29        166.45         5.29 o                         
  -8   6   2        284.88        291.85         5.29 o                         
  -7   6   2         17.25         19.87         2.14 o                         
  -6   6   2         52.94         58.70         2.61 o                         
  -5   6   2         65.76         51.05         2.38 o                         
  -4   6   2        390.01        434.56         5.33 o                         
  -3   6   2        515.47        499.96         5.84 o                         
  -2   6   2       1419.51       1386.22        11.80 o                         
  -1   6   2       6415.39       6988.71        39.93 o                         
   0   6   2      10414.74      10780.63        57.68 o                         
   1   6   2         14.86          5.10         1.77 o                         
   2   6   2       2366.71       2453.24        14.31 o                         
   3   6   2       3336.84       3658.79        19.11 o                         
   4   6   2       3985.36       4732.31        24.32 o                         
   5   6   2       2379.68       2494.88        13.80 o                         
   6   6   2          1.35          1.62         1.66 o                         
   7   6   2       2575.20       2776.75        15.09 o                         
   8   6   2        400.86        470.17         5.60 o                         
   9   6   2         61.23         54.24         2.99 o                         
  10   6   2        297.79        290.53         6.17 o                         
  11   6   2        187.87        165.77         5.60 o                         
  12   6   2         12.84         17.84         4.36 o                         
  13   6   2        366.79        371.23         9.18 o                         
  14   6   2        382.04        383.83        14.59 o                         
  15   6   2        517.05        533.88        16.54 o                         
  16   6   2         53.93         68.75        11.98 o                         
  17   6   2          8.22          1.77        11.20 o                         
 -17   7   2          0.31         -7.47        11.94 o                         
 -16   7   2         39.69         40.40         8.46 o                         
 -15   7   2        464.38        491.83        14.37 o                         
 -14   7   2        107.87         85.02         8.08 o                         
 -13   7   2        304.29        318.82         9.86 o                         
 -12   7   2        145.29        148.08         7.24 o                         
 -11   7   2        348.07        321.36         9.04 o                         
 -10   7   2        330.18        328.43         7.77 o                         
  -9   7   2        445.57        383.66         8.06 o                         
  -8   7   2        462.11        442.21         6.21 o                         
  -7   7   2        221.82        216.65         4.67 o                         
  -6   7   2        873.68        832.46         7.67 o                         
  -4   7   2       1115.00       1218.09        10.52 o                         
  -3   7   2       2677.89       2844.49        20.45 o                         
  -2   7   2       1795.52       1870.27        14.44 o                         
  -1   7   2        111.71        154.42         3.78 o                         
   0   7   2      12617.30      13471.63        71.85 o                         
   1   7   2       3894.94       4127.85        23.78 o                         
   2   7   2       3556.04       3612.72        21.16 o                         
   3   7   2       2708.64       2641.00        15.13 o                         
   4   7   2        196.82        196.60         3.17 o                         
   5   7   2        236.49        240.87         3.72 o                         
   6   7   2         17.04         19.69         1.96 o                         
   7   7   2        783.45        769.47         6.84 o                         
   8   7   2        314.11        255.20         4.77 o                         
   9   7   2        456.91        427.49         7.03 o                         
  10   7   2         70.76         68.37         4.41 o                         
  11   7   2          0.83          2.05         3.86 o                         
  12   7   2          1.09          2.55         4.40 o                         
  13   7   2        195.44        194.31         7.82 o                         
  14   7   2         50.80         60.69         6.06 o                         
  15   7   2         16.93         15.71         6.68 o                         
  16   7   2        239.85        231.53        12.05 o                         
  17   7   2        168.40        212.53        17.48 o                         
 -17   8   2          0.65         -5.23        12.02 o                         
 -16   8   2          6.35         -2.69         7.80 o                         
 -15   8   2         23.93         27.04         9.12 o                         
 -14   8   2         57.62         57.31         7.60 o                         
 -13   8   2         21.67         26.62         5.70 o                         
 -12   8   2          1.95         -4.62         4.62 o                         
 -11   8   2        627.43        674.64        16.19 o                         
 -10   8   2         10.98         10.14         3.87 o                         
  -9   8   2       5094.64       4874.73        37.39 o                         
  -8   8   2         17.23         11.58         2.80 o                         
  -7   8   2       1189.67       1027.33         9.86 o                         
  -6   8   2         63.67         81.87         3.43 o                         
  -5   8   2        691.03        776.57         8.07 o                         
  -4   8   2          0.71          3.07         2.37 o                         
  -3   8   2        162.30        106.39         3.66 o                         
  -2   8   2        730.36        866.22         8.78 o                         
  -1   8   2       1271.93       1135.05        10.19 o                         
   0   8   2         32.59         21.46         2.15 o                         
   1   8   2       4367.18       4631.88        26.76 o                         
   2   8   2        542.86        617.58         5.81 o                         
   3   8   2        282.12        308.37         4.21 o                         
   4   8   2        155.81        183.09         3.18 o                         
   5   8   2         51.96         34.88         2.16 o                         
   6   8   2        177.99        160.75         3.37 o                         
   7   8   2        629.90        659.56         6.71 o                         
   8   8   2        429.44        428.49         6.33 o                         
   9   8   2        354.28        386.24         9.06 o                         
  10   8   2         10.84          8.58         3.86 o                         
  11   8   2        326.49        329.89         8.28 o                         
  12   8   2         73.37         85.88         6.10 o                         
  13   8   2         11.07         20.73         5.22 o                         
  14   8   2        146.79        157.31         7.82 o                         
  15   8   2        588.23        617.43        24.90 o                         
  16   8   2          0.03          3.16         6.02 o                         
  17   8   2          2.29          4.77        11.91 o                         
 -17   9   2         43.12         41.36        13.96 o                         
 -16   9   2         63.61         70.17         9.28 o                         
 -15   9   2         30.42         25.01         8.07 o                         
 -14   9   2         70.24         76.74         7.79 o                         
 -13   9   2        699.22        676.57        18.37 o                         
 -12   9   2        233.57        216.87         8.38 o                         
 -11   9   2        492.67        434.00        10.40 o                         
 -10   9   2         97.03        105.81         5.83 o                         
  -9   9   2        552.15        524.33         9.40 o                         
  -8   9   2          5.73         13.43         3.15 o                         
  -7   9   2       1171.64       1111.51        11.26 o                         
  -6   9   2        507.74        527.84         7.18 o                         
  -5   9   2        854.95        974.91        10.52 o                         
  -4   9   2        333.91        349.35         6.14 o                         
  -3   9   2        131.79        143.18         4.25 o                         
  -2   9   2         74.79         90.96         3.56 o                         
  -1   9   2         11.82         29.77         2.59 o                         
   0   9   2        487.18        462.75         5.73 o                         
   1   9   2       3196.35       3248.63        20.00 o                         
   2   9   2        346.24        357.45         4.98 o                         
   3   9   2        600.49        549.23         5.84 o                         
   4   9   2        162.79        143.62         3.36 o                         
   5   9   2        362.41        377.05         5.12 o                         
   6   9   2       1022.10       1008.76         8.14 o                         
   7   9   2       1547.66       1466.74        11.38 o                         
   8   9   2         69.48         68.66         3.88 o                         
   9   9   2       1070.18        978.59        12.83 o                         
  10   9   2         30.80         41.26         5.49 o                         
  11   9   2        138.72        118.71         5.98 o                         
  12   9   2         36.30         44.79         5.47 o                         
  13   9   2        162.89        175.82         7.91 o                         
  14   9   2          9.86          2.65         5.34 o                         
  15   9   2         61.77         64.20        10.26 o                         
  16   9   2        101.19        102.27         8.71 o                         
  17   9   2        249.16        275.85        19.41 o                         
 -16  10   2        414.70        438.35        15.99 o                         
 -15  10   2        321.05        315.41        13.92 o                         
 -14  10   2        189.94        174.23        10.05 o                         
 -13  10   2          7.14         10.78         8.54 o                         
 -12  10   2        111.09         91.31         7.39 o                         
 -11  10   2        604.09        537.93        16.38 o                         
 -10  10   2         15.85         18.74         4.88 o                         
  -9  10   2        185.54        148.61         6.63 o                         
  -8  10   2          4.20         -0.67         3.46 o                         
  -7  10   2       2562.51       2413.51        19.06 o                         
  -6  10   2       1985.82       1877.21        15.72 o                         
  -5  10   2        329.23        363.11         6.74 o                         
  -4  10   2         64.29         62.73         3.61 o                         
  -3  10   2        516.26        496.82         7.28 o                         
  -2  10   2       2145.36       2335.56        18.32 o                         
  -1  10   2          0.42          2.63         2.31 o                         
   0  10   2       7379.24       8117.11        45.11 o                         
   1  10   2       2660.32       2818.94        18.84 o                         
   2  10   2       3951.27       4282.03        25.71 o                         
   3  10   2       2313.45       2484.88        15.83 o                         
   4  10   2        407.72        353.75         4.90 o                         
   5  10   2       3055.87       3017.62        17.57 o                         
   6  10   2       1654.96       1568.09        11.46 o                         
   7  10   2       1525.49       1451.63        12.52 o                         
   8  10   2        702.01        603.37         9.36 o                         
   9  10   2         31.34         34.16         4.49 o                         
  10  10   2        211.35        233.16         7.44 o                         
  11  10   2        299.45        300.41        13.14 o                         
  12  10   2        151.22        141.21         9.21 o                         
  13  10   2         45.29         33.21         5.72 o                         
  14  10   2          0.56         -1.89         5.20 o                         
  15  10   2         30.22         31.85         7.27 o                         
  16  10   2         36.48         54.39         8.12 o                         
 -16  11   2          7.54          7.82        12.55 o                         
 -15  11   2        309.19        327.17        14.59 o                         
 -14  11   2         37.38         54.36         7.83 o                         
 -13  11   2         41.92         42.67         7.44 o                         
 -12  11   2         40.70         39.16         6.42 o                         
 -11  11   2          8.64          6.56         5.53 o                         
 -10  11   2         15.57          5.30         4.74 o                         
  -9  11   2        598.90        592.42        12.83 o                         
  -8  11   2          0.15          1.98         3.69 o                         
  -7  11   2        664.46        566.51         8.52 o                         
  -6  11   2        570.40        593.38         8.43 o                         
  -5  11   2        344.12        288.45         6.51 o                         
  -4  11   2         12.02         26.35         3.28 o                         
  -3  11   2        477.79        527.15         8.14 o                         
  -2  11   2       2195.30       2209.33        17.94 o                         
  -1  11   2         38.41         82.62         3.60 o                         
   0  11   2        399.84        424.49         5.30 o                         
   1  11   2        114.55        113.88         4.30 o                         
   2  11   2       2112.92       2253.81        16.15 o                         
   3  11   2          2.74          3.07         1.94 o                         
   4  11   2       3761.39       3763.02        25.48 o                         
   5  11   2        739.21        664.00         6.64 o                         
   6  11   2       1251.63       1285.13        11.02 o                         
   7  11   2         72.65         77.93         4.29 o                         
   8  11   2        502.96        461.14         8.61 o                         
   9  11   2        725.74        725.54        11.92 o                         
  10  11   2         44.99         24.42         4.64 o                         
  11  11   2        502.20        496.19        10.52 o                         
  12  11   2        319.01        310.52         9.82 o                         
  13  11   2        468.22        443.37        12.04 o                         
  14  11   2         54.76         64.02         8.96 o                         
  15  11   2         21.03         19.61         5.53 o                         
  16  11   2         16.43         25.95         7.29 o                         
 -16  12   2        240.99        239.81        19.78 o                         
 -15  12   2          3.07          8.66         8.00 o                         
 -14  12   2        463.53        469.60        14.69 o                         
 -13  12   2          1.84          2.36         6.76 o                         
 -12  12   2          6.96          5.82         5.77 o                         
 -11  12   2         31.16         16.96         5.77 o                         
 -10  12   2         65.36         63.10         5.98 o                         
  -9  12   2         10.97          9.02         6.78 o                         
  -8  12   2         70.50         67.95         4.97 o                         
  -7  12   2       3306.94       3291.24        29.67 o                         
  -6  12   2       1103.97       1133.33        12.07 o                         
  -5  12   2        345.75        323.62         7.04 o                         
  -4  12   2       1165.02       1144.64        12.25 o                         
  -3  12   2        887.20        801.48         9.87 o                         
  -2  12   2         32.41         24.22         3.10 o                         
  -1  12   2        240.06        290.24         5.85 o                         
   0  12   2        341.61        369.34         6.14 o                         
   1  12   2         95.22        114.55         4.05 o                         
   2  12   2          0.80          0.54         2.47 o                         
   3  12   2        450.49        444.20         6.35 o                         
   4  12   2          7.73          2.84         1.96 o                         
   5  12   2        119.98        126.36         3.77 o                         
   6  12   2        333.95        311.17         6.52 o                         
   7  12   2         16.20         25.39         3.64 o                         
   8  12   2        108.89         94.87         7.33 o                         
   9  12   2         48.13         72.46         5.02 o                         
  10  12   2       1001.83       1022.09        14.34 o                         
  11  12   2        495.27        474.68        10.59 o                         
  12  12   2        428.82        436.02        11.25 o                         
  13  12   2        387.63        381.63        11.68 o                         
  14  12   2        233.95        236.44        10.01 o                         
  15  12   2         73.99         78.89        10.19 o                         
  16  12   2        168.84        175.30        14.37 o                         
 -16  13   2          3.56         -1.91        12.60 o                         
 -15  13   2          1.52         -4.70         7.52 o                         
 -14  13   2         42.50         35.20         7.96 o                         
 -13  13   2         58.01         56.48         8.16 o                         
 -12  13   2         59.75         47.34         7.45 o                         
 -11  13   2        204.01        202.42         9.41 o                         
 -10  13   2        149.22        144.42         7.61 o                         
  -9  13   2         24.83         20.00         5.22 o                         
  -8  13   2        547.84        626.61        12.08 o                         
  -7  13   2       1258.76       1195.17        13.55 o                         
  -6  13   2          0.03         -3.31         3.31 o                         
  -5  13   2         95.00        102.64         4.93 o                         
  -4  13   2        205.78        239.31         6.35 o                         
  -3  13   2         11.44          2.34         3.08 o                         
  -2  13   2        156.88        212.63         5.52 o                         
  -1  13   2         76.66         41.86         3.48 o                         
   0  13   2        224.04        253.75         4.52 o                         
   1  13   2       1609.62       1589.21        13.82 o                         
   2  13   2       1149.57       1155.47        10.85 o                         
   3  13   2          7.63          3.39         2.42 o                         
   4  13   2          0.70          0.99         2.53 o                         
   5  13   2       1010.50       1001.99        10.27 o                         
   6  13   2         13.46          7.29         3.20 o                         
   7  13   2        735.35        708.83         9.88 o                         
   8  13   2        263.07        270.10         7.42 o                         
   9  13   2        345.66        323.67         8.82 o                         
  10  13   2        485.76        480.77        10.67 o                         
  11  13   2        281.63        275.87         8.82 o                         
  12  13   2         17.98         17.39         5.66 o                         
  13  13   2        205.06        247.15        10.37 o                         
  14  13   2         11.97          7.05         6.12 o                         
  15  13   2        167.18        161.76        10.18 o                         
  16  13   2          2.94          3.40        11.50 o                         
 -15  14   2         68.36         57.00        14.55 o                         
 -14  14   2        310.48        320.74        13.27 o                         
 -13  14   2          5.46          1.10         7.13 o                         
 -12  14   2        205.26        193.11        10.54 o                         
 -11  14   2        168.39        160.03         8.89 o                         
 -10  14   2        440.15        412.04        12.60 o                         
  -9  14   2         14.73          6.83         5.67 o                         
  -8  14   2         19.67          4.49         4.92 o                         
  -7  14   2       1482.73       1345.51        16.64 o                         
  -6  14   2        425.31        386.60         9.25 o                         
  -5  14   2       1249.61       1179.43        13.38 o                         
  -4  14   2          2.23          4.47         3.42 o                         
  -3  14   2       1581.94       1517.66        16.83 o                         
  -2  14   2         74.37         68.90         4.12 o                         
  -1  14   2         13.84         10.14         3.28 o                         
   0  14   2        417.86        445.66         5.92 o                         
   1  14   2        191.95        164.10         4.83 o                         
   2  14   2       1264.36       1227.61        12.15 o                         
   3  14   2        169.44        129.68         4.27 o                         
   4  14   2       1433.27       1444.54        12.32 o                         
   5  14   2        112.33        112.89         4.59 o                         
   6  14   2        174.22        194.06         6.76 o                         
   7  14   2         76.04         77.13         4.96 o                         
   8  14   2         79.31         78.03         6.09 o                         
   9  14   2         34.48         29.34         5.12 o                         
  10  14   2         21.93         14.89         4.92 o                         
  11  14   2        346.23        353.64        10.84 o                         
  12  14   2        225.85        253.85        12.58 o                         
  13  14   2        149.19        149.44        11.14 o                         
  14  14   2         89.56         85.60         7.81 o                         
  15  14   2        150.58        166.62        10.15 o                         
 -15  15   2        170.95        172.45        17.93 o                         
 -14  15   2        439.34        425.49        14.77 o                         
 -13  15   2          1.12          7.03         7.47 o                         
 -12  15   2         14.16         15.81         7.25 o                         
 -11  15   2        327.28        295.76        11.25 o                         
 -10  15   2          5.45         14.93         6.21 o                         
  -9  15   2          0.04         -4.62         5.67 o                         
  -8  15   2        209.48        223.55         8.74 o                         
  -7  15   2          1.14         -2.90         4.28 o                         
  -6  15   2        313.71        279.97         7.60 o                         
  -5  15   2         10.91          6.85         3.82 o                         
  -4  15   2          8.71          4.78         4.01 o                         
  -3  15   2         61.65         79.21         4.50 o                         
  -2  15   2         56.44         46.18         3.98 o                         
  -1  15   2         52.83         51.23         4.37 o                         
   0  15   2          0.24          4.46         2.96 o                         
   1  15   2       3328.67       3414.41        23.55 o                         
   2  15   2        404.40        424.91         7.33 o                         
   3  15   2       2752.73       2750.31        18.76 o                         
   4  15   2         13.51         12.02         2.85 o                         
   5  15   2          3.48          5.73         3.25 o                         
   6  15   2         23.55         17.25         3.89 o                         
   7  15   2          7.35         14.80         4.23 o                         
   8  15   2        929.84        924.57        15.08 o                         
   9  15   2         93.83         96.89         6.60 o                         
  10  15   2          5.11          4.85         5.01 o                         
  11  15   2        714.81        716.40        14.51 o                         
  12  15   2         21.99          9.85         6.41 o                         
  13  15   2         83.03         87.17         8.24 o                         
  14  15   2          2.76          0.11         6.98 o                         
  15  15   2          3.17         -2.17        10.57 o                         
 -15  16   2         88.11         99.73        13.85 o                         
 -14  16   2        447.49        444.13        15.28 o                         
 -13  16   2          6.04         -2.95         7.55 o                         
 -12  16   2        150.59        177.48        10.86 o                         
 -11  16   2        161.86        158.24        10.10 o                         
 -10  16   2         40.66         33.54         6.69 o                         
  -9  16   2         30.72         23.35         6.61 o                         
  -8  16   2         24.86         12.43         5.57 o                         
  -7  16   2        532.03        585.37        11.69 o                         
  -6  16   2         10.99          8.35         4.16 o                         
  -5  16   2        112.47         96.63         5.43 o                         
  -4  16   2         28.94         22.48         3.98 o                         
  -3  16   2         89.24        106.46         5.03 o                         
  -2  16   2       1078.92       1042.37        12.01 o                         
  -1  16   2        123.58        181.10         5.42 o                         
   0  16   2        139.35        118.60         4.71 o                         
   1  16   2       1600.18       1616.90        15.08 o                         
   2  16   2       2841.12       2824.02        22.16 o                         
   3  16   2        164.43        152.00         4.77 o                         
   4  16   2        178.54        177.81         5.33 o                         
   5  16   2          5.73          8.48         3.69 o                         
   6  16   2         19.68         15.82         4.36 o                         
   7  16   2        641.10        662.70        11.98 o                         
   8  16   2         24.76         26.73         7.75 o                         
   9  16   2        287.29        294.51         9.30 o                         
  10  16   2        296.78        276.55        10.47 o                         
  11  16   2        147.26        144.73         8.50 o                         
  12  16   2        179.48        167.90         9.79 o                         
  13  16   2        450.86        451.78        24.64 o                         
  14  16   2        406.07        375.39        12.75 o                         
  15  16   2          4.79         -2.62        10.73 o                         
 -14  17   2        136.64        146.46        14.76 o                         
 -13  17   2          1.55         -2.31         9.84 o                         
 -12  17   2         88.47        105.61         9.76 o                         
 -11  17   2        111.99        108.37         9.49 o                         
 -10  17   2        693.04        647.53        17.08 o                         
  -9  17   2         18.16         22.14         7.05 o                         
  -8  17   2        338.81        348.70        11.10 o                         
  -7  17   2        379.86        401.72        11.52 o                         
  -6  17   2         23.94         26.24         6.68 o                         
  -5  17   2        105.24         93.75         5.89 o                         
  -4  17   2         49.88         71.45         4.79 o                         
  -3  17   2        738.20        767.33        11.86 o                         
  -2  17   2        187.14        183.99         6.13 o                         
  -1  17   2          3.16         -1.40         3.20 o                         
   0  17   2          3.37          1.01         3.20 o                         
   1  17   2        593.70        644.71         8.98 o                         
   2  17   2        386.87        388.55         8.00 o                         
   3  17   2        487.97        455.92         7.28 o                         
   4  17   2         37.77         38.41         3.92 o                         
   5  17   2        435.68        389.23        10.08 o                         
   6  17   2        130.82        137.84         6.46 o                         
   7  17   2          0.84         -3.14         4.78 o                         
   8  17   2         66.35         64.78         6.61 o                         
   9  17   2         62.61         55.40         6.28 o                         
  10  17   2        454.14        448.47        11.64 o                         
  11  17   2       1081.66       1042.39        22.64 o                         
  12  17   2         88.09         86.75         8.51 o                         
  13  17   2          0.11         -6.35         6.35 o                         
  14  17   2        595.47        608.43        21.87 o                         
 -14  18   2          9.55        -12.93        12.93 o                         
 -13  18   2         23.59         30.01         8.61 o                         
 -12  18   2         22.92         17.60         7.99 o                         
 -11  18   2        226.80        244.99        12.30 o                         
 -10  18   2        144.03        109.19         9.53 o                         
  -9  18   2         12.66         17.96         8.11 o                         
  -8  18   2         30.25         43.10         7.13 o                         
  -7  18   2        431.16        470.16        12.43 o                         
  -6  18   2         61.41         82.22         7.13 o                         
  -5  18   2        412.73        371.72         8.91 o                         
  -4  18   2        137.26        125.16         6.10 o                         
  -3  18   2         87.93        103.94         5.44 o                         
  -2  18   2        220.84        220.79         6.83 o                         
  -1  18   2         71.10         66.80         4.40 o                         
   0  18   2        212.20        193.55         5.94 o                         
   1  18   2        155.49        172.02         5.92 o                         
   2  18   2          8.37          3.67         3.65 o                         
   3  18   2         50.48         77.54         4.73 o                         
   4  18   2        135.04         95.89         5.44 o                         
   5  18   2        244.31        266.86         8.06 o                         
   6  18   2        295.08        294.49         9.98 o                         
   7  18   2         54.09         60.49         6.05 o                         
   8  18   2        363.75        386.59        12.68 o                         
   9  18   2         52.14         34.87         6.63 o                         
  10  18   2        171.72        171.08         8.65 o                         
  11  18   2        142.77        141.16         9.71 o                         
  12  18   2        152.33        155.65        10.04 o                         
  13  18   2         13.81         17.00         7.11 o                         
  14  18   2          0.80         -7.10        11.64 o                         
 -13  19   2        295.18        322.54        18.50 o                         
 -12  19   2         16.37         13.54         8.16 o                         
 -11  19   2        102.01        110.79        10.13 o                         
 -10  19   2         11.63         25.93         8.49 o                         
  -9  19   2        150.59        146.39        10.20 o                         
  -8  19   2         90.91         94.89         8.56 o                         
  -7  19   2         54.54         68.82         7.34 o                         
  -6  19   2         38.71         35.51         7.62 o                         
  -5  19   2        133.21        151.09         7.19 o                         
  -4  19   2        153.57        141.21         6.60 o                         
  -3  19   2        162.93        142.13         6.18 o                         
  -2  19   2        110.01        101.61         5.10 o                         
  -1  19   2        256.54        256.56         6.91 o                         
   0  19   2         30.45         21.71         3.96 o                         
   1  19   2        165.42        169.51         6.75 o                         
   2  19   2        211.80        175.45         6.50 o                         
   3  19   2        442.03        421.22         9.81 o                         
   4  19   2        654.25        670.67        11.80 o                         
   5  19   2        588.17        601.21        13.21 o                         
   6  19   2         67.97         89.00         6.39 o                         
   7  19   2        352.84        365.06        10.67 o                         
   8  19   2        209.50        187.47         9.35 o                         
   9  19   2        653.23        657.80        17.28 o                         
  10  19   2        117.04        129.38         8.75 o                         
  11  19   2        852.65        826.91        25.88 o                         
  12  19   2          5.99          4.48         7.31 o                         
  13  19   2        100.16        100.73        13.33 o                         
 -13  20   2         18.43         -0.20        11.41 o                         
 -12  20   2          6.97          1.10        10.41 o                         
 -11  20   2         92.58         84.12         9.58 o                         
 -10  20   2         86.32        101.33         9.85 o                         
  -9  20   2          9.65         15.81         7.81 o                         
  -8  20   2         13.34          3.70         7.01 o                         
  -7  20   2        773.34        787.09        17.13 o                         
  -6  20   2        287.16        259.39         9.87 o                         
  -5  20   2        608.91        622.23        12.96 o                         
  -4  20   2          1.39         -1.73         4.45 o                         
  -3  20   2        525.46        551.33        12.05 o                         
  -2  20   2        187.09        207.83         7.30 o                         
  -1  20   2         27.81         23.87         4.60 o                         
   0  20   2         98.77         83.51         5.77 o                         
   1  20   2        184.49        182.11         7.24 o                         
   2  20   2        681.71        662.99        12.64 o                         
   3  20   2         67.47         65.40         5.90 o                         
   4  20   2        351.67        378.08        10.52 o                         
   5  20   2        484.11        465.93        13.29 o                         
   6  20   2          6.49          6.91         5.66 o                         
   7  20   2        236.17        248.81         9.65 o                         
   8  20   2          2.01          2.07         5.71 o                         
   9  20   2         95.96        120.51         9.41 o                         
  10  20   2         67.81         70.52         7.94 o                         
  11  20   2        214.82        212.99        11.43 o                         
  12  20   2        114.95        108.98        10.59 o                         
  13  20   2         51.04         48.35        12.35 o                         
 -12  21   2         27.08         12.24        14.75 o                         
 -11  21   2         90.63         86.51         9.82 o                         
 -10  21   2          0.36         10.18         7.98 o                         
  -9  21   2        415.72        406.34        16.35 o                         
  -8  21   2          0.20         -2.66         7.07 o                         
  -7  21   2         17.73         15.93         6.74 o                         
  -6  21   2        135.63        142.74         8.37 o                         
  -5  21   2          5.07          1.95         6.47 o                         
  -4  21   2        382.14        406.54        10.57 o                         
  -3  21   2         15.56          9.12         4.86 o                         
  -2  21   2         38.16         32.42         4.97 o                         
  -1  21   2         90.92         95.02         6.17 o                         
   0  21   2          0.21         -2.66         4.42 o                         
   1  21   2          4.64          5.62         4.92 o                         
   2  21   2        288.91        296.25         9.91 o                         
   3  21   2          5.81          0.79         5.08 o                         
   4  21   2         13.29         21.02         6.26 o                         
   5  21   2          7.94          5.20         7.45 o                         
   6  21   2        344.14        328.89        12.91 o                         
   7  21   2          3.06          3.22         5.89 o                         
   8  21   2          3.23         -0.82         6.02 o                         
   9  21   2        104.42        109.65         8.67 o                         
  10  21   2         56.98         63.43         8.09 o                         
  11  21   2          4.04         -1.39         7.10 o                         
  12  21   2         17.25         -6.01        10.48 o                         
 -12  22   2          6.54         -7.12        11.56 o                         
 -11  22   2        178.52        181.74        12.17 o                         
 -10  22   2         10.61          2.03         8.14 o                         
  -9  22   2         15.33         12.55         8.07 o                         
  -8  22   2        174.94        171.12        10.98 o                         
  -7  22   2          0.19          0.44         6.44 o                         
  -6  22   2          0.22         -2.82         6.20 o                         
  -5  22   2         44.01         45.56         6.70 o                         
  -4  22   2         15.38         16.16         6.06 o                         
  -3  22   2        529.18        543.92        11.39 o                         
  -2  22   2          2.78          9.24         5.55 o                         
  -1  22   2        251.82        280.42         9.03 o                         
   0  22   2         42.32         40.96         5.55 o                         
   1  22   2          0.83         -5.27         5.27 o                         
   2  22   2       1285.42       1298.95        17.53 o                         
   3  22   2        555.85        574.03        12.44 o                         
   4  22   2        552.08        565.03        13.17 o                         
   5  22   2         18.38         11.60         6.49 o                         
   6  22   2        463.78        440.06        13.39 o                         
   7  22   2          1.90         -2.48         6.52 o                         
   8  22   2        210.38        194.05         9.94 o                         
   9  22   2          8.14          5.52         6.45 o                         
  10  22   2         72.47         73.50         7.96 o                         
  11  22   2         12.51         -2.30         9.25 o                         
  12  22   2         62.61         59.29        13.03 o                         
 -11  23   2        294.19        337.69        19.25 o                         
 -10  23   2         29.87         27.27         8.12 o                         
  -9  23   2         25.79         29.79         7.95 o                         
  -8  23   2          0.10         -7.25         7.25 o                         
  -7  23   2         11.07         13.28         7.23 o                         
  -6  23   2        256.00        269.72        10.92 o                         
  -5  23   2         35.68         43.80         7.18 o                         
  -4  23   2        135.51        137.16         8.61 o                         
  -3  23   2        351.86        353.84        11.69 o                         
  -2  23   2         93.93        111.54         7.50 o                         
  -1  23   2         88.96         86.00         7.08 o                         
   0  23   2        503.62        471.53        12.07 o                         
   1  23   2        366.08        327.48        11.05 o                         
   2  23   2          1.17         -1.40         5.52 o                         
   3  23   2        188.06        188.95        12.38 o                         
   4  23   2          1.74         12.91         6.17 o                         
   5  23   2         17.63          4.29         5.97 o                         
   6  23   2        481.98        470.41        18.76 o                         
   7  23   2        212.65        233.64        11.19 o                         
   8  23   2         75.83         78.73         8.45 o                         
   9  23   2        154.78        166.78        12.08 o                         
  10  23   2         30.65         20.33         8.61 o                         
  11  23   2         85.38         91.80        12.20 o                         
 -10  24   2         17.43         12.12         8.96 o                         
  -9  24   2         33.01         34.36         9.19 o                         
  -8  24   2         41.10         43.66         8.82 o                         
  -7  24   2        359.32        390.80        14.11 o                         
  -6  24   2          0.06         -6.54         6.54 o                         
  -5  24   2        278.25        259.93        14.28 o                         
  -4  24   2         24.74         22.82         7.02 o                         
  -3  24   2       1008.60       1034.19        19.15 o                         
  -2  24   2         74.94         96.37         7.53 o                         
  -1  24   2         13.43          6.93         6.70 o                         
   0  24   2          2.87         -1.41         6.14 o                         
   1  24   2          0.75         -4.98         5.41 o                         
   2  24   2          3.34         -2.31         5.69 o                         
   3  24   2          0.71          7.80         6.27 o                         
   4  24   2         33.13         43.38         8.18 o                         
   5  24   2          0.67         -6.31         6.31 o                         
   6  24   2        117.43        124.31         8.69 o                         
   7  24   2        196.29        213.75        10.17 o                         
   8  24   2        269.32        267.95        11.10 o                         
   9  24   2          0.56          2.58         6.51 o                         
  10  24   2         39.48         35.93         9.37 o                         
  -9  25   2         71.99         55.19         9.82 o                         
  -8  25   2         81.57         76.40         9.97 o                         
  -7  25   2         35.62         31.31         7.97 o                         
  -6  25   2         60.20         56.77         8.66 o                         
  -5  25   2         26.37         19.26         7.60 o                         
  -4  25   2         34.95         44.29         8.00 o                         
  -3  25   2         85.03        115.45         9.54 o                         
  -2  25   2        143.22        154.18        11.88 o                         
  -1  25   2        206.13        224.30        11.69 o                         
   0  25   2          1.06         -5.38         6.95 o                         
   1  25   2         52.55         51.67         7.37 o                         
   2  25   2         48.40         40.21         7.54 o                         
   3  25   2         72.13         73.57         7.92 o                         
   4  25   2         57.80         71.61         7.82 o                         
   5  25   2         10.12          5.75         6.70 o                         
   6  25   2          0.06         -0.22         8.19 o                         
   7  25   2         28.13         27.10         7.23 o                         
   8  25   2          0.08         -4.61         6.73 o                         
   9  25   2          2.29          7.32         8.27 o                         
  -8  26   2         43.84         26.61        10.38 o                         
  -7  26   2        101.43        118.55        10.18 o                         
  -6  26   2        110.80         95.97        10.34 o                         
  -5  26   2          2.94          7.06         8.22 o                         
  -4  26   2        261.40        269.49        13.55 o                         
  -3  26   2         70.31         68.99        12.62 o                         
  -2  26   2        156.27        136.40        11.95 o                         
  -1  26   2         61.95         83.03         9.98 o                         
   0  26   2         39.05         48.34         7.34 o                         
   1  26   2          2.56          4.01         8.22 o                         
   2  26   2        338.83        320.63        12.27 o                         
   3  26   2        162.50        165.89         9.71 o                         
   4  26   2        277.18        273.14        14.28 o                         
   5  26   2         31.98         28.32         7.40 o                         
   6  26   2        396.48        387.46        13.22 o                         
   7  26   2        207.35        234.20        11.09 o                         
   8  26   2         15.02         13.74         8.71 o                         
  -7  27   2         36.21         22.32        24.81 o                         
  -6  27   2        232.36        237.42        13.69 o                         
  -5  27   2         85.98         95.27        10.81 o                         
  -4  27   2          9.41         18.46         9.60 o                         
  -3  27   2        366.92        372.62        17.23 o                         
  -2  27   2        100.50        121.98        12.01 o                         
  -1  27   2         47.23         59.16         9.25 o                         
   0  27   2          0.16          6.75         7.19 o                         
   1  27   2         13.35         16.35         7.76 o                         
   2  27   2         14.34          3.95         7.45 o                         
   3  27   2          0.12          4.57         6.86 o                         
   4  27   2        258.53        269.65        12.65 o                         
   5  27   2        304.49        345.82        13.83 o                         
   6  27   2          3.98         -7.56         7.56 o                         
   7  27   2        255.28        249.18        15.41 o                         
  -6  28   2         44.02         21.30        12.37 o                         
  -5  28   2          5.22        -12.11        12.11 o                         
  -4  28   2          0.26         -6.82        10.85 o                         
  -3  28   2        187.66        190.09        17.67 o                         
  -2  28   2          3.40         13.95         8.46 o                         
  -1  28   2          0.01         -7.60         7.60 o                         
   0  28   2          0.08         -5.67         8.26 o                         
   1  28   2         44.20         27.06         9.64 o                         
   2  28   2          0.35         -5.93         7.37 o                         
   3  28   2         91.86         93.30         9.64 o                         
   4  28   2         32.98         27.85         9.39 o                         
   5  28   2         18.68          3.80         8.30 o                         
  -4  29   2          0.02         29.12        22.86 o                         
  -3  29   2         58.69         67.71        12.61 o                         
  -2  29   2         18.88         -0.31         8.56 o                         
  -1  29   2        234.67        254.38        19.94 o                         
   0  29   2        118.66        139.88        21.23 o                         
   1  29   2         23.96         38.87         9.74 o                         
   2  29   2         90.88         83.84         9.91 o                         
   3  29   2        152.80        152.09        14.60 o                         
 -17   0   3        146.00        171.31        15.23 o                         
 -15   0   3         67.63         90.68        14.37 o                         
 -13   0   3        296.76        319.74        14.89 o                         
 -11   0   3        558.55        578.71        14.16 o                         
  -9   0   3        471.25        421.10         8.98 o                         
  -7   0   3       2521.43       2388.96        21.03 o                         
  -5   0   3       1461.51       1450.10        14.89 o                         
  -3   0   3       3416.46       3915.08        33.41 o                         
  -1   0   3      40234.33      42144.23       359.72 o                         
   1   0   3       4034.85       3779.05        33.16 o                         
   3   0   3       1080.21       1253.68        14.16 o                         
   5   0   3        996.04       1271.56        10.93 o                         
   7   0   3       2703.70       2726.08        21.48 o                         
   9   0   3        618.82        596.01         8.62 o                         
  11   0   3        388.68        329.96         7.41 o                         
  13   0   3        673.74        726.85        18.83 o                         
  15   0   3        423.36        444.17        21.23 o                         
  17   0   3         61.77         66.17        16.31 o                         
 -17   1   3        659.83        651.42        16.84 o                         
 -16   1   3        208.11        200.69        11.00 o                         
 -15   1   3         66.56         80.56         8.25 o                         
 -14   1   3        261.18        228.33         9.38 o                         
 -13   1   3        309.52        318.62        10.14 o                         
 -12   1   3        130.46        132.85         7.10 o                         
 -11   1   3        191.12        186.33         6.58 o                         
 -10   1   3       1963.81       1883.79        16.71 o                         
  -9   1   3        597.81        573.65         7.11 o                         
  -8   1   3       1161.35       1159.74         8.64 o                         
  -7   1   3        118.60         96.76         3.07 o                         
  -6   1   3        332.44        308.25         4.24 o                         
  -5   1   3       2149.75       2375.49        13.98 o                         
  -4   1   3        170.59        163.27         3.09 o                         
  -3   1   3        492.20        526.01         4.69 o                         
  -2   1   3       4377.61       4368.02        21.46 o                         
  -1   1   3        391.69        389.23         4.62 o                         
   0   1   3       2961.39       2882.13        15.36 o                         
   1   1   3       2346.88       2357.85        11.42 o                         
   2   1   3       8555.46       8541.17        45.84 o                         
   3   1   3       1764.01       1929.37        12.08 o                         
   4   1   3         80.84         98.16         2.38 o                         
   5   1   3        274.33        314.33         3.69 o                         
   6   1   3         10.21          6.46         1.63 o                         
   7   1   3         38.43         65.12         1.96 o                         
   8   1   3        358.60        316.83         4.27 o                         
   9   1   3       1109.35       1040.00         8.93 o                         
  10   1   3          3.71          2.48         2.48 o                         
  11   1   3         99.67         88.29         3.07 o                         
  12   1   3        222.52        218.06         4.69 o                         
  13   1   3        513.05        538.71        11.77 o                         
  14   1   3          7.39         13.73         5.98 o                         
  15   1   3         88.03         78.88         8.33 o                         
  16   1   3          5.98          4.54         8.10 o                         
  17   1   3         89.06         91.71        12.23 o                         
 -17   2   3         90.68         97.28         9.42 o                         
 -16   2   3         35.56         39.35         9.77 o                         
 -15   2   3         45.53         43.37         7.59 o                         
 -14   2   3         15.54         16.45         5.83 o                         
 -13   2   3         12.61          2.08         5.14 o                         
 -12   2   3         33.72         43.83         5.55 o                         
 -11   2   3         24.07         19.10         3.82 o                         
 -10   2   3       1750.53       1660.14        15.47 o                         
  -9   2   3        124.77        114.38         3.68 o                         
  -8   2   3       1108.64       1063.67         8.00 o                         
  -7   2   3         54.02         46.77         2.16 o                         
  -6   2   3        843.91        775.91         6.77 o                         
  -5   2   3        557.98        599.13         5.63 o                         
  -4   2   3        922.37       1021.77         7.91 o                         
  -3   2   3         50.83         47.11         2.07 o                         
  -2   2   3      11626.78      12398.40        61.46 o                         
  -1   2   3        144.11        145.80         2.34 o                         
   0   2   3       1067.86       1141.09         6.92 o                         
   1   2   3          1.27          1.14         0.92 o                         
   2   2   3        463.62        426.68         3.10 o                         
   3   2   3       2919.13       2995.90        16.12 o                         
   4   2   3        906.60        961.55         5.98 o                         
   5   2   3       6468.36       6887.81        34.38 o                         
   6   2   3       1337.81       1522.00         8.41 o                         
   7   2   3         14.83         23.18         1.51 o                         
   8   2   3       3205.42       3181.10        18.38 o                         
   9   2   3        397.24        328.98         4.85 o                         
  10   2   3        160.09        140.15         3.25 o                         
  11   2   3        234.02        207.87         4.28 o                         
  12   2   3        255.71        269.62         6.39 o                         
  13   2   3        381.80        357.95        11.71 o                         
  14   2   3         13.08         10.56         5.83 o                         
  15   2   3         10.81         15.83         7.24 o                         
  16   2   3         20.86         10.56         9.24 o                         
  17   2   3          2.55          9.16         9.82 o                         
 -17   3   3         42.66         22.21        10.86 o                         
 -16   3   3          5.71          3.02         7.06 o                         
 -15   3   3        323.84        335.01        12.70 o                         
 -14   3   3         10.27         24.32         5.89 o                         
 -13   3   3        359.21        333.36        10.12 o                         
 -12   3   3         12.54         17.65         5.07 o                         
 -11   3   3         65.34         69.12         4.54 o                         
 -10   3   3        147.34         97.08         4.73 o                         
  -9   3   3        639.31        570.43         7.09 o                         
  -8   3   3        651.89        742.03         6.59 o                         
  -7   3   3        310.58        304.00         4.19 o                         
  -6   3   3        838.50       1033.15         7.84 o                         
  -5   3   3         70.24         45.00         2.39 o                         
  -4   3   3       2786.61       3024.61        19.48 o                         
  -3   3   3        244.05        201.52         3.57 o                         
  -2   3   3        274.45        351.88         3.92 o                         
  -1   3   3       4396.85       4492.65        23.16 o                         
   0   3   3          0.85          3.80         1.11 o                         
   1   3   3          0.65          0.52         0.98 o                         
   2   3   3       2333.01       2276.59        10.60 o                         
   3   3   3         12.17         21.08         1.00 o                         
   4   3   3       1952.37       1815.46         9.56 o                         
   5   3   3         86.07        119.53         2.10 o                         
   6   3   3       2707.50       2839.82        14.95 o                         
   7   3   3        175.60        180.51         2.92 o                         
   8   3   3        146.94        203.30         4.15 o                         
   9   3   3        600.00        616.75         6.29 o                         
  10   3   3        461.30        430.55         5.44 o                         
  11   3   3        283.05        287.53         4.63 o                         
  12   3   3         31.19         14.56         3.47 o                         
  13   3   3        380.47        383.70         7.83 o                         
  14   3   3         67.87         87.57         7.48 o                         
  15   3   3          8.07          9.98         6.95 o                         
  16   3   3        150.59        152.81        12.35 o                         
  17   3   3         23.88         15.67        11.22 o                         
 -17   4   3         98.08        123.46        24.12 o                         
 -16   4   3          1.42          4.48         7.18 o                         
 -15   4   3          4.99         -1.56         6.58 o                         
 -14   4   3          5.16         11.60         6.54 o                         
 -13   4   3         10.48          6.18         5.20 o                         
 -12   4   3         31.51         40.92         5.53 o                         
 -11   4   3         37.23         53.26         4.40 o                         
 -10   4   3        739.59        710.50         9.32 o                         
  -9   4   3        656.74        640.97         8.45 o                         
  -8   4   3       1161.16       1149.49         9.42 o                         
  -7   4   3        117.39        113.78         3.21 o                         
  -6   4   3       3229.65       3376.92        19.28 o                         
  -5   4   3      10028.36      10903.75        59.81 o                         
  -4   4   3      10072.12      10829.86        56.94 o                         
  -3   4   3        226.89        185.70         3.68 o                         
  -2   4   3         33.29         53.73         2.12 o                         
  -1   4   3        128.08         99.42         2.51 o                         
   0   4   3       3711.59       3810.77        19.08 o                         
   2   4   3       1169.98       1391.64         7.56 o                         
   3   4   3        400.06        410.49         3.63 o                         
   4   4   3        250.51        248.81         3.10 o                         
   5   4   3        870.90        860.60         6.45 o                         
   6   4   3       1530.89       1727.13        10.73 o                         
   7   4   3         34.60         28.20         1.85 o                         
   8   4   3       1058.97        955.71         7.87 o                         
   9   4   3        292.13        330.59         4.76 o                         
  10   4   3        915.87        939.25         8.46 o                         
  11   4   3        285.75        276.84         4.67 o                         
  12   4   3        304.73        315.49         5.94 o                         
  13   4   3         43.22         49.30         5.03 o                         
  14   4   3         27.00         21.69         6.91 o                         
  15   4   3        303.74        299.70        14.64 o                         
  16   4   3          1.11         -3.83         8.72 o                         
  17   4   3        154.28        153.13        15.06 o                         
 -17   5   3        232.17        229.54        18.99 o                         
 -16   5   3          4.25          1.28         9.44 o                         
 -15   5   3        126.67        133.75        11.93 o                         
 -14   5   3          4.70         10.15         6.50 o                         
 -13   5   3         43.20         41.49         6.40 o                         
 -12   5   3         73.14         68.71         5.84 o                         
 -11   5   3        200.66        214.17         6.20 o                         
 -10   5   3          3.11          2.67         3.32 o                         
  -9   5   3        781.03        763.03         9.00 o                         
  -8   5   3        645.96        648.30         7.21 o                         
  -7   5   3        321.65        426.77         5.57 o                         
  -6   5   3        194.05        212.75         6.09 o                         
  -5   5   3       4245.32       4349.19        27.11 o                         
  -4   5   3        303.86        357.74         4.80 o                         
  -3   5   3       1664.10       1564.49        11.47 o                         
  -2   5   3          5.48         15.28         1.86 o                         
  -1   5   3        113.62        111.15         2.42 o                         
   0   5   3         96.94         95.85         1.96 o                         
   1   5   3        965.27        989.02         5.96 o                         
   2   5   3       1468.56       1620.67         9.05 o                         
   3   5   3        224.11        224.85         3.15 o                         
   4   5   3        771.10        777.50         5.95 o                         
   5   5   3        771.22        817.00         6.13 o                         
   6   5   3       1135.56       1244.91         8.02 o                         
   7   5   3          1.34          0.70         1.76 o                         
   8   5   3        559.64        578.74         6.17 o                         
   9   5   3        638.17        629.80         6.71 o                         
  10   5   3        239.36        249.78         6.22 o                         
  11   5   3        239.09        253.94         4.65 o                         
  12   5   3         43.08         45.87         3.44 o                         
  13   5   3        201.34        221.48         7.95 o                         
  14   5   3         19.30         13.25         6.40 o                         
  15   5   3        289.63        294.89        14.68 o                         
  16   5   3        322.30        325.34        22.23 o                         
  17   5   3         10.94          1.91        11.12 o                         
 -17   6   3         45.18         46.49        14.33 o                         
 -16   6   3        116.22        115.03        10.44 o                         
 -15   6   3        312.20        318.52        12.67 o                         
 -14   6   3        101.76        115.95         8.87 o                         
 -13   6   3          1.41         -5.37         5.37 o                         
 -12   6   3          6.89         13.38         5.06 o                         
 -11   6   3        206.13        192.37         6.96 o                         
 -10   6   3          6.05         12.83         3.76 o                         
  -9   6   3       2337.69       2198.09        19.22 o                         
  -8   6   3        299.80        276.11         5.36 o                         
  -7   6   3        207.54        158.70         3.95 o                         
  -6   6   3       2189.22       2465.39        17.55 o                         
  -5   6   3          2.46          1.99         2.13 o                         
  -4   6   3          1.31          4.85         2.04 o                         
  -3   6   3         35.57         40.26         2.37 o                         
  -2   6   3        482.67        505.27         5.89 o                         
  -1   6   3       9484.23      10060.72        54.33 o                         
   0   6   3        897.41        904.96         6.88 o                         
   1   6   3         11.13         34.56         1.68 o                         
   2   6   3       1129.22       1099.22         6.96 o                         
   3   6   3       2568.49       2653.09        14.98 o                         
   4   6   3        238.91        265.24         3.74 o                         
   5   6   3          0.51          6.20         1.65 o                         
   6   6   3        187.09        137.94         3.53 o                         
   7   6   3        157.77        153.33         3.29 o                         
   8   6   3         63.78         48.55         2.61 o                         
   9   6   3         56.06         61.84         2.86 o                         
  10   6   3         76.65         75.73         3.19 o                         
  11   6   3        171.64        174.67         5.14 o                         
  12   6   3        229.17        236.59         5.61 o                         
  13   6   3          1.01         -0.68         5.00 o                         
  14   6   3         42.56         39.05         5.96 o                         
  15   6   3         66.17         75.84        12.66 o                         
  16   6   3          0.01          2.72         8.93 o                         
  17   6   3        287.55        298.19        18.95 o                         
 -17   7   3         53.26         44.36        14.07 o                         
 -16   7   3         36.81         28.79         8.42 o                         
 -15   7   3        243.45        232.60        12.61 o                         
 -14   7   3        273.79        296.39        11.88 o                         
 -13   7   3        202.95        201.84         9.29 o                         
 -12   7   3         31.80         47.70         5.71 o                         
 -11   7   3        720.33        698.92        11.55 o                         
 -10   7   3         59.94         87.67         5.29 o                         
  -9   7   3       4695.39       4532.98        33.40 o                         
  -8   7   3        132.79        159.06         4.44 o                         
  -7   7   3        744.30        682.35         7.53 o                         
  -6   7   3        198.02        180.79         4.23 o                         
  -5   7   3       1061.91       1087.65         9.75 o                         
  -4   7   3        107.64        118.26         3.52 o                         
  -3   7   3         12.78         12.39         2.11 o                         
  -2   7   3       1135.28       1215.74        10.23 o                         
  -1   7   3       4190.63       4333.02        26.27 o                         
   0   7   3       1114.72       1168.32         8.43 o                         
   1   7   3        675.09        748.59         5.97 o                         
   2   7   3         46.28         58.06         2.02 o                         
   3   7   3        518.66        493.41         4.81 o                         
   4   7   3        224.58        250.35         3.72 o                         
   5   7   3          1.30          0.13         1.75 o                         
   6   7   3        324.30        381.85         5.09 o                         
   7   7   3         42.66         31.18         2.30 o                         
   8   7   3       1502.47       1372.57        10.99 o                         
   9   7   3        958.99        993.23        11.59 o                         
  10   7   3         81.35         97.17         4.35 o                         
  11   7   3        193.85        186.72         5.56 o                         
  12   7   3          0.02         -2.45         3.02 o                         
  13   7   3        116.73        112.65         5.79 o                         
  14   7   3        141.03        140.62         8.29 o                         
  15   7   3        170.30        189.97        13.04 o                         
  16   7   3          0.09         10.39         9.16 o                         
  17   7   3         86.63         91.22        12.03 o                         
 -17   8   3         64.52         73.04        14.97 o                         
 -16   8   3         11.67          5.98         8.52 o                         
 -15   8   3         10.72          9.57         7.82 o                         
 -14   8   3         17.51         21.06         7.70 o                         
 -13   8   3        113.40        117.29         7.94 o                         
 -12   8   3        107.44        101.75         6.74 o                         
 -11   8   3        318.16        290.04         8.35 o                         
 -10   8   3        198.83        220.71         7.19 o                         
  -9   8   3         15.58          9.87         3.75 o                         
  -8   8   3         60.70         67.37         3.81 o                         
  -7   8   3        222.23        218.77         5.30 o                         
  -6   8   3        388.94        421.92         5.99 o                         
  -5   8   3        757.03        802.03         8.31 o                         
  -4   8   3         72.77         67.28         3.23 o                         
  -3   8   3         30.25         17.73         2.46 o                         
  -2   8   3       3525.05       4061.74        25.11 o                         
  -1   8   3       3596.76       4048.81        26.27 o                         
   0   8   3       1571.36       1721.90        11.92 o                         
   1   8   3        134.03        116.65         2.72 o                         
   2   8   3       1715.68       2119.31        12.87 o                         
   3   8   3         25.19         31.83         1.91 o                         
   4   8   3       1358.57       1330.41         9.31 o                         
   5   8   3        617.09        617.14         5.79 o                         
   6   8   3        589.20        584.18         5.83 o                         
   7   8   3        245.30        246.07         5.67 o                         
   8   8   3       3265.06       3078.03        19.37 o                         
   9   8   3         52.55         73.54         3.63 o                         
  10   8   3        347.05        314.90         6.90 o                         
  11   8   3          8.31         15.87         3.81 o                         
  12   8   3        215.42        218.38         6.98 o                         
  13   8   3        110.25        134.00         7.98 o                         
  14   8   3          0.40         -4.03         5.76 o                         
  15   8   3          8.28          7.53         9.02 o                         
  16   8   3         63.83         72.22        11.55 o                         
  17   8   3         13.12          5.92        10.09 o                         
 -17   9   3          0.37        -12.33        12.33 o                         
 -16   9   3        264.51        251.96        13.47 o                         
 -15   9   3          1.58         -5.30        12.71 o                         
 -14   9   3        159.86        132.46        10.51 o                         
 -13   9   3        117.33        116.80         8.04 o                         
 -12   9   3        246.05        224.90         9.39 o                         
 -11   9   3          9.87         14.44         4.65 o                         
 -10   9   3         87.14         72.07         5.19 o                         
  -9   9   3        637.85        545.20         9.17 o                         
  -8   9   3       3629.61       3591.07        25.11 o                         
  -7   9   3        550.32        582.42         7.91 o                         
  -6   9   3        475.49        473.82         7.38 o                         
  -5   9   3       2585.84       2702.12        21.25 o                         
  -4   9   3          1.32          4.15         2.95 o                         
  -3   9   3        851.73        776.10         8.93 o                         
  -2   9   3       1085.16        969.63         9.85 o                         
  -1   9   3        304.66        350.58         5.53 o                         
   0   9   3       4889.18       5056.08        30.66 o                         
   1   9   3         13.97         12.82         1.79 o                         
   2   9   3        620.26        560.36         5.55 o                         
   3   9   3         77.88         74.52         3.25 o                         
   4   9   3        822.34        694.18         6.17 o                         
   5   9   3       1472.92       1553.74        10.49 o                         
   6   9   3        113.29        132.51         3.62 o                         
   7   9   3       1287.75       1294.74        10.88 o                         
   8   9   3        383.73        330.99         5.99 o                         
   9   9   3       1397.83       1471.53        14.19 o                         
  10   9   3         87.13         55.52         4.17 o                         
  11   9   3          8.90          9.48         4.21 o                         
  12   9   3          2.24         -3.07         4.03 o                         
  13   9   3         36.03         34.42         5.21 o                         
  14   9   3        164.89        167.60         9.92 o                         
  15   9   3          0.13          0.45         8.74 o                         
  16   9   3          3.59          8.83         9.37 o                         
 -16  10   3         69.07         69.67        14.75 o                         
 -15  10   3         10.33          0.65        11.07 o                         
 -14  10   3         12.08          5.19         7.57 o                         
 -13  10   3         77.53         88.76         8.43 o                         
 -12  10   3         24.03         11.51         6.12 o                         
 -11  10   3        488.58        464.19        10.97 o                         
 -10  10   3         33.44         39.28         5.35 o                         
  -9  10   3       1345.48       1390.76        21.39 o                         
  -8  10   3        319.94        270.93         7.37 o                         
  -7  10   3          1.08          4.05         3.16 o                         
  -6  10   3        671.34        696.27         9.01 o                         
  -5  10   3        258.46        247.47         6.05 o                         
  -4  10   3        649.88        573.98         8.18 o                         
  -3  10   3        203.51        211.08         5.27 o                         
  -2  10   3       2339.45       2457.13        19.22 o                         
  -1  10   3       1354.28       1229.72        11.09 o                         
   0  10   3        981.20       1155.94         9.51 o                         
   1  10   3         36.15         14.65         1.70 o                         
   2  10   3        116.28        139.64         3.29 o                         
   3  10   3       1087.58       1109.52         8.89 o                         
   4  10   3        865.78        822.27         7.28 o                         
   5  10   3         17.62         17.52         2.24 o                         
   6  10   3        761.30        747.83         7.78 o                         
   7  10   3         35.57         23.42         2.75 o                         
   8  10   3        663.60        687.43         9.07 o                         
   9  10   3        465.28        414.96         9.96 o                         
  10  10   3        989.69       1046.92        13.92 o                         
  11  10   3        161.30        163.02         7.31 o                         
  12  10   3          9.27          1.13         4.50 o                         
  13  10   3          5.20          8.89         5.66 o                         
  14  10   3        229.55        242.58        11.12 o                         
  15  10   3         96.99        113.26         9.98 o                         
  16  10   3          3.28         -1.57         9.42 o                         
 -16  11   3        649.12        622.89        26.57 o                         
 -15  11   3        199.10        193.21        12.41 o                         
 -14  11   3        232.56        257.60        13.32 o                         
 -13  11   3        195.12        187.45        10.41 o                         
 -12  11   3         12.63         10.01         5.91 o                         
 -11  11   3         45.26         46.97         6.01 o                         
 -10  11   3         12.72         13.38         4.86 o                         
  -9  11   3       3885.01       3536.53        32.28 o                         
  -8  11   3         19.76          2.59         3.99 o                         
  -7  11   3        577.53        521.39         8.29 o                         
  -6  11   3        460.21        427.77         7.55 o                         
  -5  11   3       2272.94       2273.84        19.41 o                         
  -4  11   3        571.92        585.84         9.02 o                         
  -3  11   3         14.66          5.30         2.98 o                         
  -2  11   3        474.42        534.20         8.01 o                         
  -1  11   3       3359.66       3569.33        24.70 o                         
   0  11   3        574.70        556.92         6.56 o                         
   1  11   3        391.89        449.73         5.56 o                         
   2  11   3        278.76        254.38         4.62 o                         
   3  11   3        845.41        845.01         7.56 o                         
   4  11   3        768.87        813.07         7.53 o                         
   5  11   3         61.58         61.76         2.97 o                         
   6  11   3        953.04        948.78        10.14 o                         
   7  11   3        115.68        132.74         5.13 o                         
   8  11   3         90.01         81.76         4.57 o                         
   9  11   3        593.66        597.61         9.81 o                         
  10  11   3        518.69        510.63        12.71 o                         
  11  11   3        166.03        201.06         7.79 o                         
  12  11   3        144.67        115.43         6.83 o                         
  13  11   3        111.89        121.45         7.07 o                         
  14  11   3          0.52          9.90         6.74 o                         
  15  11   3         66.29         84.99         8.15 o                         
  16  11   3        110.45        132.64        13.08 o                         
 -16  12   3          0.55         41.21        13.91 o                         
 -15  12   3          7.53         -7.85         7.85 o                         
 -14  12   3         12.14          0.98         7.72 o                         
 -13  12   3         31.49         35.87         7.62 o                         
 -12  12   3         43.78         49.27         6.88 o                         
 -11  12   3        183.54        182.16         8.85 o                         
 -10  12   3         80.41         66.06         8.64 o                         
  -9  12   3        712.19        655.30        13.01 o                         
  -8  12   3        233.96        223.85         9.15 o                         
  -7  12   3         52.11         69.59         4.35 o                         
  -6  12   3          6.72          0.56         3.17 o                         
  -5  12   3        396.77        390.13         7.66 o                         
  -4  12   3        680.71        691.73         9.51 o                         
  -3  12   3        392.05        414.01         7.45 o                         
  -2  12   3        167.68        151.12         5.04 o                         
  -1  12   3        321.58        283.39         5.82 o                         
   0  12   3         96.58         88.33         3.26 o                         
   1  12   3          1.79          1.82         2.25 o                         
   2  12   3        234.54        281.05         4.72 o                         
   3  12   3        129.19        152.48         3.85 o                         
   4  12   3       1097.84       1069.01         9.11 o                         
   5  12   3        132.63        130.67         4.10 o                         
   6  12   3        490.73        522.04         8.31 o                         
   7  12   3       1539.04       1525.60        15.57 o                         
   8  12   3        866.99        890.52        11.26 o                         
   9  12   3          0.05          3.44         3.90 o                         
  10  12   3        402.68        359.38         9.24 o                         
  11  12   3        207.37        199.34         7.64 o                         
  12  12   3        424.35        439.55        10.86 o                         
  13  12   3         13.32          6.69         5.38 o                         
  14  12   3         15.68         20.07         8.11 o                         
  15  12   3         97.51         94.69         8.77 o                         
  16  12   3        956.57        969.29        25.73 o                         
 -16  13   3        216.50        221.82        19.95 o                         
 -15  13   3         15.52         25.13         8.95 o                         
 -14  13   3         14.78          8.22         7.57 o                         
 -13  13   3          1.38         -3.58         6.88 o                         
 -12  13   3          2.03          2.55         6.82 o                         
 -11  13   3        214.05        212.81        10.38 o                         
 -10  13   3         13.85          9.25         6.60 o                         
  -9  13   3          0.11         -0.97         5.05 o                         
  -8  13   3        651.96        620.45        12.46 o                         
  -7  13   3         12.70         11.24         3.85 o                         
  -6  13   3          2.85         -2.49         3.38 o                         
  -5  13   3         13.00         31.18         3.92 o                         
  -4  13   3       2038.17       1996.68        19.70 o                         
  -3  13   3        112.31        112.36         4.88 o                         
  -2  13   3       1637.35       1654.88        14.79 o                         
  -1  13   3        770.19        860.48         9.85 o                         
   0  13   3       1309.84       1413.20        11.65 o                         
   1  13   3        463.28        495.38         6.24 o                         
   2  13   3        862.43        783.86         7.73 o                         
   3  13   3         99.34        100.39         3.70 o                         
   4  13   3       1119.13       1081.16        10.66 o                         
   5  13   3          8.21          6.98         3.10 o                         
   6  13   3        504.77        500.41         8.32 o                         
   7  13   3         22.24         20.22         4.15 o                         
   8  13   3          2.13          3.24         3.72 o                         
   9  13   3        490.26        521.59         9.91 o                         
  10  13   3        203.44        194.96         7.63 o                         
  11  13   3        375.94        414.51        10.16 o                         
  12  13   3          8.76          9.27         7.31 o                         
  13  13   3         21.19          6.75         6.02 o                         
  14  13   3         21.91         28.19         8.35 o                         
  15  13   3         18.71         17.31         7.51 o                         
 -15  14   3         14.33         27.15        13.74 o                         
 -14  14   3          1.73          3.71         8.09 o                         
 -13  14   3         49.26         44.05         9.66 o                         
 -12  14   3         18.08         18.65         7.21 o                         
 -11  14   3          0.05         -3.29         5.83 o                         
 -10  14   3         24.32         27.65         6.19 o                         
  -9  14   3         99.86         95.07         7.05 o                         
  -8  14   3        214.51        263.80         9.51 o                         
  -7  14   3         22.51         35.36         4.44 o                         
  -6  14   3          0.54          1.91         3.64 o                         
  -5  14   3       1650.88       1555.34        16.00 o                         
  -4  14   3         12.08         15.65         3.70 o                         
  -3  14   3        320.49        243.08         7.40 o                         
  -2  14   3        342.26        316.94         6.68 o                         
  -1  14   3         50.12         87.00         4.38 o                         
   0  14   3        233.29        201.45         4.87 o                         
   1  14   3        731.91        743.08         8.24 o                         
   2  14   3         31.97         49.95         3.23 o                         
   3  14   3        349.39        340.75         6.04 o                         
   4  14   3         14.86         16.49         3.31 o                         
   5  14   3       1253.56       1225.09        12.34 o                         
   6  14   3        264.07        203.87         6.11 o                         
   7  14   3         51.72         48.90         4.64 o                         
   8  14   3        539.36        560.74        10.81 o                         
   9  14   3       1430.05       1347.45        17.12 o                         
  10  14   3         42.03         52.25         5.92 o                         
  11  14   3         18.10          4.49         4.94 o                         
  12  14   3        590.61        620.21        13.23 o                         
  13  14   3         19.57         13.65         5.98 o                         
  14  14   3        105.68        118.97        12.33 o                         
  15  14   3         54.61         30.32        11.33 o                         
 -15  15   3        138.69        141.29        17.49 o                         
 -14  15   3        202.81        210.66        11.93 o                         
 -13  15   3        147.62        147.02        11.20 o                         
 -12  15   3          0.21         -4.29         6.83 o                         
 -11  15   3         12.92         16.99         7.25 o                         
 -10  15   3        108.94        106.44         7.93 o                         
  -9  15   3        178.62        189.15         8.99 o                         
  -8  15   3        312.89        297.18        10.98 o                         
  -7  15   3        181.36        202.45         7.41 o                         
  -6  15   3         79.76         91.93         5.66 o                         
  -5  15   3         32.22         29.27         4.26 o                         
  -4  15   3         11.54         10.13         3.75 o                         
  -3  15   3        619.79        552.61        11.82 o                         
  -2  15   3        337.69        406.14         7.69 o                         
  -1  15   3       1478.13       1471.34        14.25 o                         
   0  15   3       1802.62       1808.85        15.26 o                         
   1  15   3         13.36          6.98         2.80 o                         
   2  15   3       1583.24       1556.30        12.67 o                         
   3  15   3       1174.99       1124.46        10.77 o                         
   4  15   3         76.84         88.48         4.38 o                         
   5  15   3         57.07         77.22         4.70 o                         
   6  15   3         45.60         43.16         4.23 o                         
   7  15   3        139.66        127.86         5.92 o                         
   8  15   3          1.09         -4.05         4.05 o                         
   9  15   3        922.35        917.72        14.28 o                         
  10  15   3          5.56          0.86         4.89 o                         
  11  15   3        164.45        176.24         9.14 o                         
  12  15   3          3.70          7.52         6.00 o                         
  13  15   3         16.30          8.85         5.97 o                         
  14  15   3        294.28        307.75         9.82 o                         
  15  15   3        160.29        167.36        16.74 o                         
 -15  16   3         99.92         84.70        16.01 o                         
 -14  16   3         37.82         40.69         8.85 o                         
 -13  16   3          0.62          8.96         7.81 o                         
 -12  16   3          0.60         -7.11         7.11 o                         
 -11  16   3         24.34         17.11         7.35 o                         
 -10  16   3         30.93         26.39         7.14 o                         
  -9  16   3        239.47        242.19        11.63 o                         
  -8  16   3        691.35        693.61        15.43 o                         
  -7  16   3        281.13        306.16         9.60 o                         
  -6  16   3         88.76         87.29         5.85 o                         
  -5  16   3        571.57        551.37         9.82 o                         
  -4  16   3          3.28          2.85         3.80 o                         
  -3  16   3        596.65        556.04         8.97 o                         
  -2  16   3        187.02        179.17         5.92 o                         
  -1  16   3       1153.52       1224.53        14.97 o                         
   0  16   3         13.83         19.90         3.72 o                         
   1  16   3        159.81        173.02         5.51 o                         
   2  16   3         49.87         55.86         3.64 o                         
   3  16   3        108.77        104.49         4.74 o                         
   4  16   3        580.08        557.04         8.52 o                         
   5  16   3          0.11         -0.04         3.50 o                         
   6  16   3          3.26         -2.18         3.76 o                         
   7  16   3          9.34         23.57         5.53 o                         
   8  16   3         42.70         46.17         5.62 o                         
   9  16   3         61.01         55.12         5.92 o                         
  10  16   3         37.19         23.03         5.41 o                         
  11  16   3        640.71        669.35        13.16 o                         
  12  16   3        100.55         95.88         8.12 o                         
  13  16   3         81.21         82.62         8.44 o                         
  14  16   3          2.54         14.01         4.66 o                         
 -14  17   3         10.67         -8.48        11.06 o                         
 -13  17   3        313.50        297.64        14.96 o                         
 -12  17   3        344.92        343.79        14.95 o                         
 -11  17   3        824.76        817.84        18.43 o                         
 -10  17   3        252.67        246.30        11.57 o                         
  -9  17   3         80.45         70.03         8.03 o                         
  -8  17   3          0.06         -3.53         6.17 o                         
  -7  17   3         77.48         79.52         6.51 o                         
  -6  17   3         53.23         65.23         5.72 o                         
  -5  17   3          0.08          1.80         4.06 o                         
  -4  17   3         59.57         97.66         5.27 o                         
  -3  17   3       1053.61        992.80        12.30 o                         
  -2  17   3        353.51        362.92         7.95 o                         
  -1  17   3         32.29         28.90         3.80 o                         
   0  17   3         54.58         57.09         4.20 o                         
   1  17   3        679.98        601.88         9.06 o                         
   2  17   3       1658.27       1477.96        13.46 o                         
   3  17   3        442.60        457.36         8.86 o                         
   4  17   3        365.40        353.02         7.46 o                         
   5  17   3        486.37        506.92         8.87 o                         
   6  17   3       1173.41       1181.23        14.06 o                         
   7  17   3       1917.67       1956.06        21.66 o                         
   8  17   3         66.65         72.73         6.16 o                         
   9  17   3        171.47        160.94         7.98 o                         
  10  17   3         42.69         50.14         6.24 o                         
  11  17   3         11.69          3.24         5.91 o                         
  12  17   3          1.64          1.61         6.25 o                         
  13  17   3         12.77         16.68         5.58 o                         
  14  17   3         15.11         16.63         9.71 o                         
 -14  18   3          7.08         -2.95        11.01 o                         
 -13  18   3          4.23          0.86         7.87 o                         
 -12  18   3        326.27        333.80        14.15 o                         
 -11  18   3         55.79         61.64         9.14 o                         
 -10  18   3        106.41        103.56        11.47 o                         
  -9  18   3         32.15         14.22         7.41 o                         
  -8  18   3        107.05        111.19         9.38 o                         
  -7  18   3         14.74         10.59         5.31 o                         
  -6  18   3         40.03         36.08         5.86 o                         
  -5  18   3          5.06          3.77         4.40 o                         
  -4  18   3        106.32        104.76         5.65 o                         
  -3  18   3         75.63         93.87         5.39 o                         
  -2  18   3        966.96        917.78        12.05 o                         
  -1  18   3         39.07         41.60         4.20 o                         
   0  18   3         32.47         27.29         4.02 o                         
   1  18   3        550.49        563.94        11.91 o                         
   2  18   3        278.08        253.14         9.77 o                         
   3  18   3        450.06        435.05         8.25 o                         
   4  18   3        316.65        358.66         7.82 o                         
   5  18   3         31.52         32.41         4.63 o                         
   6  18   3        760.57        747.34        12.17 o                         
   7  18   3        555.00        498.45        14.62 o                         
   8  18   3        261.78        255.89         9.17 o                         
   9  18   3        511.12        522.96        12.11 o                         
  10  18   3          9.48          7.10         5.58 o                         
  11  18   3          0.05          4.09         6.71 o                         
  12  18   3         65.55         64.23         7.95 o                         
  13  18   3        107.85        113.69         8.31 o                         
  14  18   3         27.32         28.02        12.84 o                         
 -13  19   3        113.76        112.36        19.41 o                         
 -12  19   3         73.52         67.70         9.55 o                         
 -11  19   3         15.26         10.62         8.03 o                         
 -10  19   3         21.54          8.20         8.37 o                         
  -9  19   3         54.86         54.74         8.90 o                         
  -8  19   3         99.12        104.94         8.93 o                         
  -7  19   3        173.06        170.79         9.25 o                         
  -6  19   3        233.02        212.59         9.76 o                         
  -5  19   3        659.98        669.59        13.09 o                         
  -4  19   3        950.34        952.47        15.92 o                         
  -3  19   3        278.70        262.48         8.06 o                         
  -2  19   3        423.38        394.76         8.08 o                         
  -1  19   3        419.97        374.12         8.53 o                         
   0  19   3       1733.06       1689.15        16.73 o                         
   1  19   3        531.85        543.20         9.71 o                         
   2  19   3        286.99        321.76        10.29 o                         
   3  19   3         51.90         34.24         4.42 o                         
   4  19   3        367.57        368.92         9.24 o                         
   5  19   3          3.71          4.89         4.87 o                         
   6  19   3        221.18        225.75         8.85 o                         
   7  19   3        348.40        347.72        10.29 o                         
   8  19   3        324.74        313.15        10.97 o                         
   9  19   3          1.84         -2.46         5.39 o                         
  10  19   3         97.00        100.91        10.10 o                         
  11  19   3        224.01        244.95        11.31 o                         
  12  19   3        307.64        325.71        11.08 o                         
  13  19   3          0.02         -0.25         7.58 o                         
 -13  20   3          4.64        -10.05        11.11 o                         
 -12  20   3          6.02         -7.96         7.96 o                         
 -11  20   3         59.18         57.68         9.35 o                         
 -10  20   3         39.21         35.98         8.85 o                         
  -9  20   3        163.56        178.93        12.02 o                         
  -8  20   3         58.45         53.26         8.67 o                         
  -7  20   3         26.12         22.92         8.64 o                         
  -6  20   3         36.73         32.47         6.73 o                         
  -5  20   3        824.35        845.06        14.12 o                         
  -4  20   3         40.50         28.41         5.21 o                         
  -3  20   3         69.49         80.90         5.65 o                         
  -2  20   3         96.60        110.25         5.56 o                         
  -1  20   3        125.11        131.43         6.00 o                         
   0  20   3        228.39        242.31         8.05 o                         
   1  20   3         18.73         22.46         5.48 o                         
   2  20   3          6.43          6.99         4.60 o                         
   3  20   3         10.55          5.93         4.81 o                         
   4  20   3        480.66        470.01        11.33 o                         
   5  20   3         61.82         52.21         5.86 o                         
   6  20   3        433.98        430.95        13.93 o                         
   7  20   3         83.40         68.29         6.84 o                         
   8  20   3         39.33         62.91         6.89 o                         
   9  20   3        298.33        286.99        11.21 o                         
  10  20   3        586.73        582.64        15.44 o                         
  11  20   3        116.52        109.09         8.18 o                         
  12  20   3         70.84         81.64        10.76 o                         
  13  20   3          3.66          0.22         7.55 o                         
 -12  21   3         14.22         25.24        18.33 o                         
 -11  21   3        110.21        135.32        11.30 o                         
 -10  21   3        152.32        152.52        11.18 o                         
  -9  21   3        158.58        143.44        10.56 o                         
  -8  21   3          3.56          2.55         8.97 o                         
  -7  21   3        105.46        113.05         8.17 o                         
  -6  21   3         46.04         32.58         6.38 o                         
  -5  21   3        131.59        145.80         8.41 o                         
  -4  21   3        312.64        313.64         9.55 o                         
  -3  21   3        214.00        214.16         8.60 o                         
  -2  21   3         62.08         72.85         6.05 o                         
  -1  21   3        185.42        193.21         7.73 o                         
   0  21   3          3.03          2.40         4.81 o                         
   1  21   3          7.74          3.82         5.20 o                         
   2  21   3        385.60        371.89        10.31 o                         
   3  21   3        112.60        122.16         7.73 o                         
   4  21   3        147.28        139.83         7.90 o                         
   5  21   3          5.70          1.65         5.21 o                         
   6  21   3          1.79          8.45         5.61 o                         
   7  21   3        841.30        859.45        14.35 o                         
   8  21   3          4.38          4.52         5.49 o                         
   9  21   3        162.83        169.67         8.36 o                         
  10  21   3        116.39        114.50         7.62 o                         
  11  21   3        315.63        337.53        11.81 o                         
  12  21   3          3.47          6.17         8.02 o                         
 -11  22   3          6.80          2.26         8.53 o                         
 -10  22   3        205.57        198.13        12.42 o                         
  -9  22   3        549.91        584.73        19.09 o                         
  -8  22   3        233.27        221.47        12.05 o                         
  -7  22   3        507.03        513.15        16.37 o                         
  -6  22   3        779.98        789.37        15.91 o                         
  -5  22   3       2070.15       2165.86        26.06 o                         
  -4  22   3          3.79         -0.23         5.82 o                         
  -3  22   3        691.74        692.45        13.23 o                         
  -2  22   3          2.27         -0.19         5.01 o                         
  -1  22   3        728.70        765.12        13.63 o                         
   0  22   3         35.99         33.60         6.21 o                         
   1  22   3        149.57        169.31         8.47 o                         
   2  22   3          4.84          5.84         5.43 o                         
   3  22   3          0.42         -5.48         5.48 o                         
   4  22   3        188.36        216.07         9.37 o                         
   5  22   3        299.92        310.95        12.04 o                         
   6  22   3         43.57         44.26         6.81 o                         
   7  22   3         29.32         34.71         8.42 o                         
   8  22   3         43.51         36.76         6.63 o                         
   9  22   3          0.19          8.48         5.78 o                         
  10  22   3          0.10         -5.52         5.52 o                         
  11  22   3         75.39         97.28         9.60 o                         
 -11  23   3         33.83         19.30        12.91 o                         
 -10  23   3         22.18          0.83         7.69 o                         
  -9  23   3        219.06        222.41        14.14 o                         
  -8  23   3        166.07        178.49        11.36 o                         
  -7  23   3        358.10        364.33        13.41 o                         
  -6  23   3        182.57        185.84         9.90 o                         
  -5  23   3         18.30         18.94         7.08 o                         
  -4  23   3         13.17          7.46         6.63 o                         
  -3  23   3         36.96         28.84         6.08 o                         
  -2  23   3          0.15          0.05         5.26 o                         
  -1  23   3         27.19         22.39         7.16 o                         
   0  23   3        822.31        794.26        15.27 o                         
   1  23   3        172.32        179.01         8.52 o                         
   2  23   3        135.58        146.37         8.08 o                         
   3  23   3         22.85         27.24         6.29 o                         
   4  23   3         73.33         82.83         7.52 o                         
   5  23   3         15.89         18.08         6.40 o                         
   6  23   3        141.48        142.87         8.70 o                         
   7  23   3          0.18          2.03         7.36 o                         
   8  23   3         89.26         80.55         8.06 o                         
   9  23   3         23.32         11.01         8.26 o                         
  10  23   3          5.38         14.28         7.90 o                         
  11  23   3          3.83        -10.23        10.23 o                         
 -10  24   3          7.08          8.11         9.04 o                         
  -9  24   3         63.22         50.64         8.87 o                         
  -8  24   3         24.95         16.89         8.18 o                         
  -7  24   3         43.18         49.48         8.35 o                         
  -6  24   3         42.54         67.71         8.91 o                         
  -5  24   3        244.85        248.05        12.25 o                         
  -4  24   3        433.56        426.34        13.92 o                         
  -3  24   3        142.44        152.62         8.46 o                         
  -2  24   3         51.44         66.38         8.02 o                         
  -1  24   3         36.53         41.85         7.41 o                         
   0  24   3         35.45         32.13         6.55 o                         
   1  24   3         40.59         24.25         6.17 o                         
   2  24   3        243.43        256.68        10.54 o                         
   3  24   3          4.53          4.19         6.24 o                         
   4  24   3        920.48        955.86        18.05 o                         
   5  24   3        221.23        220.86        10.19 o                         
   6  24   3        591.23        600.78        14.41 o                         
   7  24   3         81.27         93.45         8.06 o                         
   8  24   3        157.18        148.23         9.11 o                         
   9  24   3         40.97         34.05         9.08 o                         
  10  24   3         29.37         12.71        10.04 o                         
  -9  25   3          7.75         13.46         8.92 o                         
  -8  25   3         19.67         26.30        12.99 o                         
  -7  25   3          4.72         -0.35         8.61 o                         
  -6  25   3         15.01          9.60         8.09 o                         
  -5  25   3         62.74         65.71         9.31 o                         
  -4  25   3         33.38         39.53         7.70 o                         
  -3  25   3         18.64         18.25         9.63 o                         
  -2  25   3          1.02         -7.80         7.80 o                         
  -1  25   3          3.12         15.42         9.58 o                         
   0  25   3        258.15        256.18        10.77 o                         
   1  25   3        480.83        460.53        13.40 o                         
   2  25   3        387.55        387.10        13.69 o                         
   3  25   3        193.34        186.04         9.83 o                         
   4  25   3        100.56         93.87         8.41 o                         
   5  25   3        151.47        162.92         9.57 o                         
   6  25   3          4.75         -1.51         7.51 o                         
   7  25   3         28.51         19.89         6.84 o                         
   8  25   3          5.34          9.73         7.36 o                         
   9  25   3          5.12        -10.37        10.37 o                         
  -8  26   3        111.20        140.36        22.86 o                         
  -7  26   3        138.49        130.10        15.25 o                         
  -6  26   3         25.78         19.55        13.58 o                         
  -5  26   3        340.04        361.98        21.80 o                         
  -4  26   3         88.27        113.26        12.39 o                         
  -3  26   3        424.37        433.81        17.47 o                         
  -2  26   3          5.46         11.43         7.98 o                         
  -1  26   3        238.01        254.09        11.92 o                         
   0  26   3          8.23          9.36         6.91 o                         
   1  26   3          0.30         -6.30         6.30 o                         
   2  26   3         22.69         13.56         6.88 o                         
   3  26   3         16.52          5.95         6.65 o                         
   4  26   3         94.38         86.99         8.43 o                         
   5  26   3        345.01        349.36        14.24 o                         
   6  26   3          9.63          1.61         6.81 o                         
   7  26   3         24.66         34.88         8.24 o                         
   8  26   3          0.07          2.58         9.53 o                         
  -7  27   3          1.94          9.17        13.07 o                         
  -6  27   3        223.55        242.93        23.33 o                         
  -5  27   3          0.11         -3.18         9.91 o                         
  -4  27   3        743.54        781.77        27.01 o                         
  -3  27   3        130.24        105.03        16.22 o                         
  -2  27   3        279.70        302.48        15.74 o                         
  -1  27   3         46.35         44.64         9.07 o                         
   0  27   3         71.06         72.45         8.87 o                         
   1  27   3          0.11         -7.00         7.00 o                         
   2  27   3          0.14          5.30         6.89 o                         
   3  27   3         22.79         14.54         7.62 o                         
   4  27   3         35.21         30.48         9.35 o                         
   5  27   3        671.63        727.72        16.65 o                         
   6  27   3         37.34         47.73         8.82 o                         
   7  27   3          0.81          1.42         9.85 o                         
  -5  28   3        134.83        120.29        14.79 o                         
  -4  28   3          0.71         -0.49        10.64 o                         
  -3  28   3         83.65         72.35        11.33 o                         
  -2  28   3         13.00         13.22         9.27 o                         
  -1  28   3          8.64         13.72        10.01 o                         
   0  28   3         11.96         26.38         8.10 o                         
   1  28   3          6.99          9.79         7.73 o                         
   2  28   3          4.20         11.65         8.04 o                         
   3  28   3        582.41        584.75        15.57 o                         
   4  28   3         21.52         12.31         8.13 o                         
   5  28   3          1.20         -0.42         9.83 o                         
  -3  29   3         12.07          0.49         9.53 o                         
  -2  29   3         15.78         10.93         9.51 o                         
  -1  29   3          3.52         -9.55         9.55 o                         
   0  29   3         45.56         26.16        11.40 o                         
   1  29   3        301.10        321.38        14.21 o                         
   2  29   3        176.48        209.58        23.16 o                         
   3  29   3          1.77          8.68        10.51 o                         
 -16   0   4         48.97         47.86        11.85 o                         
 -14   0   4         13.72         15.62         8.49 o                         
 -12   0   4        206.03        180.85        12.76 o                         
 -10   0   4       3027.17       2955.31        35.00 o                         
  -8   0   4        597.35        557.77         9.24 o                         
  -6   0   4       3848.03       4102.06        36.37 o                         
  -4   0   4         19.92         12.33         2.89 o                         
  -2   0   4         41.56         52.61         2.76 o                         
   0   0   4       2171.67       2062.31        13.82 o                         
   2   0   4       1972.19       2055.40        18.27 o                         
   4   0   4       3386.72       3659.84        30.04 o                         
   6   0   4       4871.52       4849.83        35.96 o                         
   8   0   4        132.85        152.32         6.55 o                         
  10   0   4          6.99          3.88         4.89 o                         
  12   0   4          9.33          4.19         6.88 o                         
  14   0   4         83.39         65.20        10.71 o                         
  16   0   4        411.86        441.01        20.52 o                         
 -17   1   4          4.19          6.06        10.40 o                         
 -16   1   4        246.76        249.65        12.05 o                         
 -15   1   4        230.02        228.80        11.32 o                         
 -14   1   4        989.83        964.37        16.45 o                         
 -13   1   4        550.01        534.85        12.17 o                         
 -12   1   4         11.65         13.09         5.07 o                         
 -11   1   4        577.46        553.52         9.92 o                         
 -10   1   4         89.41         90.28         5.36 o                         
  -9   1   4       3165.63       3115.53        20.67 o                         
  -8   1   4          4.86          2.75         2.13 o                         
  -7   1   4       1792.19       1903.51        13.62 o                         
  -6   1   4       1167.55       1251.75        10.24 o                         
  -5   1   4         67.18         78.48         2.96 o                         
  -4   1   4          0.18          2.94         2.45 o                         
  -3   1   4        263.05        249.14         4.09 o                         
  -2   1   4       1032.13       1022.80         7.62 o                         
  -1   1   4         27.08         30.35         1.76 o                         
   0   1   4      15428.47      15469.29        68.57 o                         
   1   1   4       2783.30       3046.23        14.41 o                         
   2   1   4        271.30        370.50         3.88 o                         
   3   1   4        299.68        274.18         3.58 o                         
   4   1   4      10471.56      11110.81        60.29 o                         
   5   1   4        348.41        312.12         4.52 o                         
   6   1   4        702.82        673.53         6.05 o                         
   7   1   4        667.47        634.24         6.28 o                         
   8   1   4          0.54         -1.64         2.63 o                         
   9   1   4        864.05        831.61        10.16 o                         
  10   1   4       1677.89       1486.94        14.73 o                         
  11   1   4        203.12        194.55         6.32 o                         
  12   1   4        512.14        524.87        10.01 o                         
  13   1   4         15.22         12.13         5.20 o                         
  14   1   4         40.17         28.65         6.32 o                         
  15   1   4       1032.74       1021.73        18.93 o                         
  16   1   4         27.99         37.60         7.96 o                         
  17   1   4         31.10         61.44        28.65 o                         
 -17   2   4         40.62         59.59        11.92 o                         
 -16   2   4        196.16        192.97        11.25 o                         
 -15   2   4        772.23        764.25        18.71 o                         
 -14   2   4         11.45          5.61         6.32 o                         
 -13   2   4        139.35        146.67         7.94 o                         
 -12   2   4        177.12        165.07         7.67 o                         
 -11   2   4         45.59         39.46         4.56 o                         
 -10   2   4          0.78          1.38         3.75 o                         
  -9   2   4         10.82          8.68         2.74 o                         
  -8   2   4         26.52         50.23         3.00 o                         
  -7   2   4          3.00          2.88         2.32 o                         
  -6   2   4       4837.70       5087.94        28.29 o                         
  -5   2   4       2670.13       3154.51        18.72 o                         
  -4   2   4       2855.75       2799.41        17.11 o                         
  -3   2   4        340.15        282.91         3.96 o                         
  -2   2   4       1602.12       1661.56         9.58 o                         
  -1   2   4        802.76        769.46         5.54 o                         
   0   2   4       4636.75       4950.26        21.73 o                         
   1   2   4       1238.05       1456.88         7.65 o                         
   2   2   4       1359.40       1281.31         7.31 o                         
   3   2   4         89.25         84.51         2.91 o                         
   4   2   4        676.95        793.06         6.65 o                         
   5   2   4         41.16         54.68         2.43 o                         
   6   2   4       1188.31       1216.90         9.79 o                         
   7   2   4       3264.18       3342.42        20.83 o                         
   8   2   4         39.36         33.66         3.35 o                         
   9   2   4         45.94         49.84         4.04 o                         
  10   2   4         29.18         31.38         4.93 o                         
  11   2   4       1060.92       1084.47        14.67 o                         
  12   2   4          2.21         -4.31         4.31 o                         
  13   2   4        819.68        809.48        13.67 o                         
  14   2   4          0.34         -4.22         6.56 o                         
  15   2   4          0.60         16.88         7.21 o                         
  16   2   4         31.81         49.58         8.84 o                         
  17   2   4        153.40        152.85        32.97 o                         
 -17   3   4          2.92         16.96        11.88 o                         
 -16   3   4        482.92        461.07        14.93 o                         
 -15   3   4        106.59         99.24         9.03 o                         
 -14   3   4        433.14        407.46        13.33 o                         
 -13   3   4         63.07         65.56         6.56 o                         
 -12   3   4         90.27         83.22         6.36 o                         
 -11   3   4          6.64          1.93         3.96 o                         
 -10   3   4        199.17        181.07         5.54 o                         
  -9   3   4        132.64        126.93         3.95 o                         
  -8   3   4        188.26        169.32         4.08 o                         
  -7   3   4       1922.11       2129.21        13.96 o                         
  -6   3   4       2745.69       2994.87        19.10 o                         
  -5   3   4       2163.65       2279.60        14.52 o                         
  -4   3   4       2014.36       2055.55        13.94 o                         
  -3   3   4       6364.95       6654.03        37.24 o                         
  -2   3   4       2407.68       2680.28        14.61 o                         
  -1   3   4        597.44        595.21         4.78 o                         
   0   3   4       1083.57       1069.45         6.18 o                         
   1   3   4       5390.95       5763.72        25.13 o                         
   2   3   4        118.17        154.12         1.98 o                         
   3   3   4        238.08        207.02         2.61 o                         
   4   3   4       3004.76       3377.22        17.69 o                         
   5   3   4       1833.55       2143.79        14.52 o                         
   6   3   4         10.87         14.08         2.25 o                         
   7   3   4        144.86        119.54         3.32 o                         
   8   3   4        364.27        360.42         6.74 o                         
   9   3   4          0.20         -2.35         3.19 o                         
  10   3   4        137.32        128.10         5.76 o                         
  11   3   4        975.07        992.43        18.87 o                         
  12   3   4          5.70          5.01         4.55 o                         
  13   3   4       1252.52       1281.11        17.22 o                         
  14   3   4         30.41         27.59         6.45 o                         
  15   3   4       1045.50       1106.22        30.74 o                         
  16   3   4         25.87         29.76        11.18 o                         
  17   3   4          6.91        -16.91        23.67 o                         
 -17   4   4        430.70        492.43        25.15 o                         
 -16   4   4         66.64         60.32        10.81 o                         
 -15   4   4         23.15         22.36         7.45 o                         
 -14   4   4        334.60        365.97        12.86 o                         
 -13   4   4        304.62        286.84         9.98 o                         
 -12   4   4        155.33        158.40         7.61 o                         
 -11   4   4          2.74          1.19         3.99 o                         
 -10   4   4        390.89        409.30         7.61 o                         
  -9   4   4        339.39        308.94         5.56 o                         
  -8   4   4         30.73         40.93         2.90 o                         
  -7   4   4         13.28         20.46         2.48 o                         
  -6   4   4         24.41         37.73         2.75 o                         
  -5   4   4        192.99        247.16         4.62 o                         
  -4   4   4         56.59         69.34         2.71 o                         
  -3   4   4        402.29        452.32         5.42 o                         
  -2   4   4        635.93        655.04         5.24 o                         
  -1   4   4        109.41        105.21         2.37 o                         
   0   4   4        174.90        199.01         2.66 o                         
   1   4   4         48.19         25.62         1.55 o                         
   2   4   4       2049.33       2240.99        11.66 o                         
   3   4   4        617.79        644.71         4.61 o                         
   4   4   4        259.95        293.80         3.52 o                         
   5   4   4        199.53        168.08         3.14 o                         
   6   4   4          0.03          1.34         1.71 o                         
   7   4   4       1772.90       1896.17        13.54 o                         
   8   4   4          0.60          3.74         2.18 o                         
   9   4   4       1303.11       1297.90        12.02 o                         
  10   4   4        103.34         95.06         5.01 o                         
  11   4   4         36.62         27.18         4.67 o                         
  12   4   4        348.21        334.00         9.68 o                         
  13   4   4          7.45          7.77         5.36 o                         
  14   4   4        180.32        193.63        13.07 o                         
  15   4   4          0.67          4.79         7.39 o                         
  16   4   4          5.93          3.81         8.47 o                         
  17   4   4         62.04         73.59        13.13 o                         
 -17   5   4          1.65         16.99        12.74 o                         
 -16   5   4          0.03          9.18         8.20 o                         
 -15   5   4         10.96         17.17         7.31 o                         
 -14   5   4        149.43        156.76         9.87 o                         
 -13   5   4         60.24         48.37         6.71 o                         
 -12   5   4        211.12        221.85         9.79 o                         
 -11   5   4         53.26         48.89         4.26 o                         
 -10   5   4         71.13         81.16         4.63 o                         
  -9   5   4        688.24        660.19         7.85 o                         
  -8   5   4        265.34        317.25         5.61 o                         
  -7   5   4       1260.41       1534.40        11.63 o                         
  -6   5   4          3.83         -2.28         2.28 o                         
  -5   5   4        377.17        455.30         6.10 o                         
  -4   5   4        772.77        981.48         8.90 o                         
  -3   5   4        537.98        529.07         6.01 o                         
  -2   5   4       2657.26       2692.30        15.38 o                         
  -1   5   4        231.95        263.09         3.33 o                         
   0   5   4       1676.08       1609.18         9.35 o                         
   1   5   4        377.73        408.45         3.57 o                         
   2   5   4         64.00         40.86         1.55 o                         
   3   5   4        161.47        148.81         3.02 o                         
   4   5   4       5139.88       5496.08        29.57 o                         
   5   5   4        980.30       1144.31         7.56 o                         
   6   5   4        593.14        653.64         6.44 o                         
   7   5   4          0.48          1.10         2.21 o                         
   8   5   4       1069.15       1062.71        10.18 o                         
   9   5   4          1.75          3.91         2.58 o                         
  10   5   4       1888.15       1733.61        16.00 o                         
  11   5   4        110.17        122.28         5.84 o                         
  12   5   4         32.47         23.82         5.23 o                         
  13   5   4        285.49        273.48         9.60 o                         
  14   5   4        327.97        326.89        12.81 o                         
  15   5   4          4.95          2.29         7.45 o                         
  16   5   4         51.36         45.46        11.26 o                         
  17   5   4          4.18         -9.54        10.89 o                         
 -17   6   4        101.47        103.47        15.89 o                         
 -16   6   4         51.00         67.66         9.60 o                         
 -15   6   4          0.96         18.42         8.17 o                         
 -14   6   4        535.65        534.76        17.80 o                         
 -13   6   4          0.00         -5.54         5.54 o                         
 -12   6   4        398.38        382.93        13.38 o                         
 -11   6   4         58.34         57.34         4.64 o                         
 -10   6   4       2462.70       2425.64        22.79 o                         
  -9   6   4         19.82         15.47         3.30 o                         
  -8   6   4        377.29        399.25         6.36 o                         
  -7   6   4         20.03         25.25         2.96 o                         
  -6   6   4       2907.23       3117.73        21.45 o                         
  -5   6   4        190.34        165.93         5.22 o                         
  -4   6   4        846.27        855.30         8.34 o                         
  -3   6   4        759.45        813.80         7.78 o                         
  -2   6   4        128.61        157.12         3.46 o                         
  -1   6   4         43.08         50.72         1.71 o                         
   0   6   4          5.88          9.19         1.59 o                         
   1   6   4         63.60         74.90         1.87 o                         
   2   6   4       3701.87       3873.02        19.51 o                         
   3   6   4         21.45         30.18         1.79 o                         
   4   6   4          0.27          2.73         1.46 o                         
   5   6   4        584.46        620.86         7.16 o                         
   6   6   4        247.08        184.32         3.21 o                         
   7   6   4       1948.48       1993.24        12.99 o                         
   8   6   4        451.07        401.66         5.07 o                         
   9   6   4          2.65          3.85         2.68 o                         
  10   6   4         69.49         56.52         3.85 o                         
  11   6   4        176.63        200.37         5.64 o                         
  12   6   4         10.96         10.59         3.70 o                         
  13   6   4        184.31        168.33         8.23 o                         
  14   6   4        196.74        199.74        12.17 o                         
  15   6   4         32.38         37.69         9.53 o                         
  16   6   4        151.07        187.25        22.75 o                         
  17   6   4          4.58         -6.68        11.37 o                         
 -17   7   4         33.41         25.82        13.28 o                         
 -16   7   4         29.59         23.68         8.60 o                         
 -15   7   4          0.97          5.92         7.83 o                         
 -14   7   4          0.14         -3.66         7.37 o                         
 -13   7   4         12.91         17.14         5.85 o                         
 -12   7   4        242.57        246.61        11.61 o                         
 -11   7   4        104.19        114.43         5.64 o                         
 -10   7   4         69.94         66.75         5.07 o                         
  -9   7   4         94.87         94.81         4.65 o                         
  -8   7   4       2350.46       2356.84        16.90 o                         
  -7   7   4        280.64        269.27         6.73 o                         
  -6   7   4         69.46         47.33         3.17 o                         
  -5   7   4        503.64        558.98         6.86 o                         
  -4   7   4        195.20        291.67         5.17 o                         
  -3   7   4          2.05         -0.08         2.01 o                         
  -2   7   4          6.36         10.48         2.20 o                         
  -1   7   4       1156.93       1314.26         9.53 o                         
   0   7   4       3114.94       3466.17        19.23 o                         
   1   7   4        350.39        358.38         3.87 o                         
   2   7   4          7.18          8.07         1.56 o                         
   3   7   4        620.05        666.41         5.48 o                         
   4   7   4        214.28        289.18         4.01 o                         
   5   7   4        367.33        333.30         4.22 o                         
   6   7   4        227.79        246.04         4.07 o                         
   7   7   4        274.94        279.65         4.39 o                         
   8   7   4          0.27          2.07         2.37 o                         
   9   7   4        123.32         93.27         3.05 o                         
  10   7   4          0.08         -1.34         3.11 o                         
  11   7   4        478.56        473.59         8.71 o                         
  12   7   4         81.92         87.69         6.37 o                         
  13   7   4          0.08         -6.29         6.29 o                         
  14   7   4         74.91         80.87        10.09 o                         
  15   7   4        155.90        154.30        11.93 o                         
  16   7   4         64.33         98.71        11.34 o                         
  17   7   4         75.75         95.86        16.46 o                         
 -17   8   4          0.47         -5.02        12.84 o                         
 -16   8   4         87.40         84.30        19.85 o                         
 -15   8   4         17.57         15.40         8.11 o                         
 -14   8   4        134.53        112.86        10.34 o                         
 -13   8   4          0.45          5.38         6.52 o                         
 -12   8   4          0.01         -7.75         7.75 o                         
 -11   8   4        145.67        139.37         6.54 o                         
 -10   8   4        231.57        216.51         7.23 o                         
  -9   8   4        182.15        133.90         5.56 o                         
  -8   8   4          4.61          4.50         2.82 o                         
  -7   8   4         48.25         45.31         3.36 o                         
  -6   8   4          8.27         10.13         2.58 o                         
  -5   8   4        103.79         93.38         3.45 o                         
  -4   8   4        296.78        315.74         6.07 o                         
  -3   8   4       1219.74       1368.36        11.32 o                         
  -2   8   4         17.08         32.20         2.35 o                         
  -1   8   4       1162.25       1247.51        10.16 o                         
   0   8   4         41.96         48.30         2.21 o                         
   1   8   4       1631.27       1624.01        10.21 o                         
   2   8   4       1694.46       1851.52        10.69 o                         
   3   8   4        786.15        813.80         6.44 o                         
   4   8   4          5.91         12.71         1.78 o                         
   5   8   4       1965.75       1963.69        12.58 o                         
   6   8   4         19.68         24.17         2.36 o                         
   7   8   4       1261.11       1186.07         9.75 o                         
   8   8   4       1171.53       1129.04         9.62 o                         
   9   8   4        282.81        247.99         4.51 o                         
  10   8   4        115.83         95.22         3.44 o                         
  11   8   4          1.33          7.56         4.74 o                         
  12   8   4          1.23          5.04         4.45 o                         
  13   8   4         38.34         37.40         5.15 o                         
  14   8   4         23.94         22.26         8.50 o                         
  15   8   4         18.46         15.88         9.11 o                         
  16   8   4          5.30         -7.32         9.59 o                         
 -16   9   4        105.07        103.99        12.47 o                         
 -15   9   4        254.15        255.24        16.07 o                         
 -14   9   4         37.47         31.37         8.32 o                         
 -13   9   4          0.17          9.22         8.37 o                         
 -12   9   4         21.37         34.14         6.31 o                         
 -11   9   4        987.16        960.54        14.79 o                         
 -10   9   4         54.52         49.25         5.46 o                         
  -9   9   4        780.07        738.07        11.57 o                         
  -8   9   4        278.55        246.62         5.97 o                         
  -7   9   4        223.73        201.60         5.31 o                         
  -6   9   4         59.64         59.42         3.25 o                         
  -5   9   4         25.62         11.77         2.98 o                         
  -4   9   4       2069.06       2043.98        16.39 o                         
  -3   9   4        793.55        839.59         9.47 o                         
  -2   9   4       4461.80       4634.03        30.34 o                         
  -1   9   4        262.02        327.03         4.90 o                         
   0   9   4        528.74        534.03         6.00 o                         
   1   9   4        388.10        462.66         5.22 o                         
   2   9   4        251.30        253.84         3.74 o                         
   3   9   4          0.75         -1.36         1.59 o                         
   4   9   4          2.56          0.16         1.81 o                         
   5   9   4         64.69         70.10         2.83 o                         
   6   9   4       1846.76       1875.90        14.03 o                         
   7   9   4        626.45        608.15         7.37 o                         
   8   9   4         58.89         52.35         2.71 o                         
   9   9   4         13.23          5.21         2.46 o                         
  10   9   4         13.30         28.75         3.27 o                         
  11   9   4         68.06         75.20         4.32 o                         
  12   9   4         12.29         14.60         4.92 o                         
  13   9   4        374.15        384.90        10.66 o                         
  14   9   4         29.57         41.00         9.54 o                         
  15   9   4        607.37        650.63        20.33 o                         
  16   9   4         19.63         25.12        18.13 o                         
 -16  10   4         19.82         13.60        12.87 o                         
 -15  10   4          0.21         12.34         8.32 o                         
 -14  10   4        270.33        252.21        13.24 o                         
 -13  10   4         56.14         58.53         8.87 o                         
 -12  10   4         40.63         40.38         6.65 o                         
 -11  10   4          5.88         10.84         5.79 o                         
 -10  10   4        880.36        800.67        13.88 o                         
  -9  10   4        131.85        111.27         6.59 o                         
  -8  10   4        208.54        200.96        10.83 o                         
  -7  10   4         84.68         80.44         4.38 o                         
  -6  10   4       1464.69       1441.67        13.79 o                         
  -5  10   4         60.44         48.44         3.67 o                         
  -4  10   4        450.22        478.50         7.37 o                         
  -3  10   4         75.60         90.05         4.32 o                         
  -2  10   4       1077.80       1169.44        12.77 o                         
  -1  10   4       3466.26       3716.68        24.79 o                         
   0  10   4       1088.90       1198.85         9.60 o                         
   1  10   4        344.88        362.00         4.79 o                         
   2  10   4        302.99        315.38         4.30 o                         
   3  10   4          0.18          3.12         1.82 o                         
   4  10   4       1760.83       1760.92        11.58 o                         
   5  10   4         25.19         32.69         2.56 o                         
   6  10   4       2354.88       2339.00        16.36 o                         
   7  10   4        366.54        399.49         7.19 o                         
   8  10   4       2153.56       1888.34        16.52 o                         
   9  10   4        399.19        395.34         6.96 o                         
  10  10   4          0.20         -1.40         3.00 o                         
  11  10   4         64.82         62.07         4.25 o                         
  12  10   4         90.58         85.80         6.33 o                         
  13  10   4         29.18         32.56         5.98 o                         
  14  10   4        297.03        295.50        16.54 o                         
  15  10   4         94.37         85.53        11.11 o                         
  16  10   4         80.83         91.26        13.44 o                         
 -16  11   4        134.03        146.85        19.16 o                         
 -15  11   4         12.36         16.06         8.66 o                         
 -14  11   4          1.57         15.58         8.20 o                         
 -13  11   4         94.30         87.90         9.68 o                         
 -12  11   4        320.71        339.62        15.77 o                         
 -11  11   4        222.39        230.91         9.68 o                         
 -10  11   4        212.16        188.66         8.00 o                         
  -9  11   4        616.28        652.30        12.78 o                         
  -8  11   4        221.06        156.16         7.14 o                         
  -7  11   4       1339.03       1317.41        13.50 o                         
  -6  11   4        141.43        125.06         5.31 o                         
  -5  11   4       1610.96       1625.27        15.68 o                         
  -4  11   4          5.52         -0.27         3.08 o                         
  -3  11   4       4873.87       4990.31        35.11 o                         
  -2  11   4          0.21          6.54         2.95 o                         
  -1  11   4         57.97         80.04         3.71 o                         
   0  11   4        604.54        489.49         6.24 o                         
   1  11   4       1835.38       1877.30        12.67 o                         
   2  11   4       2376.11       2330.78        13.59 o                         
   3  11   4        231.99        245.23         4.15 o                         
   4  11   4       2818.96       2899.09        17.23 o                         
   5  11   4        237.12        242.36         5.21 o                         
   6  11   4       1914.21       1923.21        15.78 o                         
   7  11   4        218.39        205.01         5.39 o                         
   8  11   4        669.24        708.93         9.13 o                         
   9  11   4        296.38        282.95         5.89 o                         
  10  11   4         77.95         77.94         6.19 o                         
  11  11   4         92.03         69.79         5.10 o                         
  12  11   4         16.88         14.67         3.57 o                         
  13  11   4         38.21         55.97         7.18 o                         
  14  11   4         12.64         19.41         5.98 o                         
  15  11   4          0.04          1.39         9.08 o                         
  16  11   4         16.20         13.38        10.18 o                         
 -16  12   4          0.23          5.75        13.16 o                         
 -15  12   4        118.41        115.10        11.29 o                         
 -14  12   4         22.91         28.20        11.00 o                         
 -13  12   4        194.31        212.02        11.59 o                         
 -12  12   4         91.34         81.10         8.41 o                         
 -11  12   4         75.50         73.92         7.21 o                         
 -10  12   4        264.64        275.48         9.82 o                         
  -9  12   4         51.20         54.41         5.65 o                         
  -8  12   4          5.32          4.81         4.14 o                         
  -7  12   4         45.76         40.53         4.46 o                         
  -6  12   4        340.42        328.48         7.54 o                         
  -5  12   4        688.92        631.89         9.60 o                         
  -4  12   4        995.40        958.89        11.45 o                         
  -3  12   4       2438.54       2311.65        20.63 o                         
  -2  12   4        480.18        516.68         8.10 o                         
  -1  12   4        552.51        497.79         7.40 o                         
   0  12   4        789.48        734.88         7.99 o                         
   1  12   4        463.38        429.92         5.67 o                         
   2  12   4       1012.96        971.63         8.24 o                         
   3  12   4       2777.48       2711.85        16.01 o                         
   4  12   4         62.28         46.69         3.02 o                         
   5  12   4        357.52        378.97         6.67 o                         
   6  12   4         14.71         16.68         3.11 o                         
   7  12   4       6539.22       6282.30        43.44 o                         
   8  12   4       3078.37       2962.26        24.07 o                         
   9  12   4          1.88          0.48         3.59 o                         
  10  12   4          8.30          8.58         4.04 o                         
  11  12   4        158.32        173.44         6.97 o                         
  12  12   4        401.96        407.85        11.63 o                         
  13  12   4        143.40        150.19         9.37 o                         
  14  12   4          0.13          0.68         6.13 o                         
  15  12   4         98.40        121.04        12.74 o                         
  16  12   4        147.98        151.89        13.72 o                         
 -15  13   4        267.20        236.68        14.00 o                         
 -14  13   4          3.47         -7.73         7.73 o                         
 -13  13   4        215.89        217.66        11.90 o                         
 -12  13   4         14.18         15.44         7.41 o                         
 -11  13   4        182.26        153.60         8.72 o                         
 -10  13   4          0.33         -1.43         5.14 o                         
  -9  13   4         12.28          9.28         5.92 o                         
  -8  13   4        101.79         88.19         6.11 o                         
  -7  13   4        142.49        155.84         5.84 o                         
  -6  13   4         47.56         49.53         4.40 o                         
  -5  13   4       1121.44       1081.93        12.77 o                         
  -4  13   4         35.88         45.61         4.16 o                         
  -3  13   4         14.49          4.38         3.36 o                         
  -2  13   4        333.60        361.27         6.94 o                         
  -1  13   4        353.85        251.11         5.96 o                         
   0  13   4        360.82        411.57         6.60 o                         
   1  13   4        872.56        948.36         8.88 o                         
   2  13   4        211.29        254.50         4.87 o                         
   3  13   4         10.49         12.33         2.59 o                         
   4  13   4        284.43        290.35         5.69 o                         
   5  13   4        834.79        759.57         9.33 o                         
   6  13   4        663.46        667.05        10.00 o                         
   7  13   4        876.01        820.33        10.92 o                         
   8  13   4        533.48        567.18         9.35 o                         
   9  13   4        156.93        171.16         6.56 o                         
  10  13   4         41.83         41.14         4.79 o                         
  11  13   4        835.56        878.62        14.16 o                         
  12  13   4         79.45         72.31         5.37 o                         
  13  13   4        390.50        422.79        13.90 o                         
  14  13   4         30.71         28.45         7.15 o                         
  15  13   4        908.58        934.98        31.50 o                         
 -15  14   4          3.60         16.71        13.20 o                         
 -14  14   4        426.57        439.36        17.13 o                         
 -13  14   4        290.86        285.40        12.82 o                         
 -12  14   4        263.60        249.33        11.88 o                         
 -11  14   4         25.95         26.99         6.64 o                         
 -10  14   4         49.38         53.30         6.43 o                         
  -9  14   4         34.42         37.21         6.75 o                         
  -8  14   4        108.38        110.31         8.43 o                         
  -7  14   4        872.81        896.28        12.38 o                         
  -6  14   4        453.81        432.95         8.90 o                         
  -5  14   4        545.74        524.23         9.22 o                         
  -4  14   4         42.46         41.51         4.47 o                         
  -3  14   4        881.83        932.59        11.69 o                         
  -2  14   4        106.38        107.67         4.78 o                         
  -1  14   4        420.54        408.52         7.28 o                         
   0  14   4         40.03         50.37         3.59 o                         
   1  14   4          0.23          0.33         2.55 o                         
   2  14   4        457.64        441.71         6.17 o                         
   3  14   4        148.74        133.35         4.37 o                         
   4  14   4       1167.81       1078.52        10.82 o                         
   5  14   4         63.05         40.09         3.74 o                         
   6  14   4        209.82        205.55         6.48 o                         
   7  14   4         35.21         35.79         4.55 o                         
   8  14   4         72.73         69.49         4.89 o                         
   9  14   4         66.09         57.53         4.89 o                         
  10  14   4         14.42         25.59         4.97 o                         
  11  14   4         18.81         21.45         4.40 o                         
  12  14   4         18.33          7.37         4.02 o                         
  13  14   4         86.12         79.28         8.77 o                         
  14  14   4          2.16         -2.07         6.55 o                         
  15  14   4         92.33        106.57        12.89 o                         
 -15  15   4          0.08          3.94        13.38 o                         
 -14  15   4          7.12          3.84         8.70 o                         
 -13  15   4        424.49        445.47        15.28 o                         
 -12  15   4        134.82        142.91        10.31 o                         
 -11  15   4        451.15        445.09        13.83 o                         
 -10  15   4        112.10        110.97         8.78 o                         
  -9  15   4        583.43        561.40        15.61 o                         
  -8  15   4         66.16         60.85         6.53 o                         
  -7  15   4         13.93         10.40         4.39 o                         
  -6  15   4        322.87        306.21         8.15 o                         
  -5  15   4        171.24        143.67         6.14 o                         
  -4  15   4         36.37         41.20         4.41 o                         
  -3  15   4        235.90        197.50         6.12 o                         
  -2  15   4         25.87         57.23         4.21 o                         
  -1  15   4        378.95        367.87         8.14 o                         
   0  15   4       1442.38       1319.07        12.61 o                         
   1  15   4        235.18        234.31         5.59 o                         
   2  15   4        464.86        474.10         6.78 o                         
   3  15   4        262.15        240.38         5.60 o                         
   4  15   4       1403.92       1341.03        12.22 o                         
   5  15   4        352.23        362.41         6.93 o                         
   6  15   4        352.12        346.59         7.62 o                         
   7  15   4         65.22         66.46         5.16 o                         
   8  15   4        146.07        143.31         6.07 o                         
   9  15   4        143.56        129.82         6.46 o                         
  10  15   4         35.26         29.83         4.79 o                         
  11  15   4          7.55          9.12         4.41 o                         
  12  15   4          0.14          3.89         4.96 o                         
  13  15   4         16.97         18.47         7.61 o                         
  14  15   4         75.76        101.29         9.38 o                         
  15  15   4        373.69        390.93        19.14 o                         
 -14  16   4         25.42         36.80         9.55 o                         
 -13  16   4         17.62         10.47         8.11 o                         
 -12  16   4          0.17          3.50         9.17 o                         
 -11  16   4         49.31         43.23         8.81 o                         
 -10  16   4        504.84        517.92        15.89 o                         
  -9  16   4          2.13          6.98         6.38 o                         
  -8  16   4         26.03         15.97         5.88 o                         
  -7  16   4         11.21         11.70         4.73 o                         
  -6  16   4          1.88          8.06         4.47 o                         
  -5  16   4         32.99         32.49         4.63 o                         
  -4  16   4        411.67        443.87         9.07 o                         
  -3  16   4       2521.03       2196.64        19.45 o                         
  -2  16   4        291.34        272.67         6.95 o                         
  -1  16   4        239.19        231.07         6.08 o                         
   0  16   4         11.75          9.56         3.42 o                         
   1  16   4         53.63         31.20         3.58 o                         
   2  16   4          7.11         21.74         3.66 o                         
   3  16   4        252.17        228.49         5.92 o                         
   4  16   4       1251.89       1189.79        12.15 o                         
   5  16   4        467.02        460.97         7.91 o                         
   6  16   4        952.17        900.05        11.79 o                         
   7  16   4         34.90         33.43         4.47 o                         
   8  16   4        173.43        176.07         7.12 o                         
   9  16   4        151.07        141.99         6.32 o                         
  10  16   4          3.41          1.25         4.44 o                         
  11  16   4        144.45        131.32         6.62 o                         
  12  16   4        429.98        428.98        10.25 o                         
  13  16   4          9.17          4.81         7.37 o                         
  14  16   4        169.60        155.09        15.46 o                         
 -14  17   4          5.61          7.34        13.17 o                         
 -13  17   4         44.34         42.47         9.09 o                         
 -12  17   4        315.85        307.20        13.73 o                         
 -11  17   4          3.35         -5.10         7.90 o                         
 -10  17   4         25.71         25.55         7.73 o                         
  -9  17   4         12.01          3.44         6.68 o                         
  -8  17   4        151.86        157.75         9.69 o                         
  -7  17   4         19.21         18.03         5.83 o                         
  -6  17   4        629.38        643.61        15.10 o                         
  -5  17   4        408.14        403.39         9.16 o                         
  -4  17   4        244.02        226.98         7.07 o                         
  -3  17   4        412.11        373.94         9.29 o                         
  -2  17   4       1611.33       1602.95        16.10 o                         
  -1  17   4        257.50        252.17         6.54 o                         
   0  17   4        283.55        285.09         7.08 o                         
   1  17   4         32.01         39.04         4.01 o                         
   2  17   4         30.99         45.75         4.26 o                         
   3  17   4          0.00         -3.16         3.46 o                         
   4  17   4         67.82         67.45         4.54 o                         
   5  17   4         75.51         78.45         4.64 o                         
   6  17   4        223.41        217.57         6.59 o                         
   7  17   4          5.99          8.37         4.48 o                         
   8  17   4        503.55        501.01        14.02 o                         
   9  17   4          8.83          8.42         4.80 o                         
  10  17   4        156.51        155.93         7.11 o                         
  11  17   4          2.22         -1.46         4.92 o                         
  12  17   4         35.41         31.01         5.57 o                         
  13  17   4          2.27         -2.35         7.60 o                         
  14  17   4          3.34        -10.03        10.40 o                         
 -14  18   4         99.92        136.93        33.23 o                         
 -13  18   4        139.57        156.87        11.88 o                         
 -12  18   4         61.73         49.62         8.98 o                         
 -11  18   4        317.06        285.26        14.31 o                         
 -10  18   4        291.18        280.68        12.69 o                         
  -9  18   4          1.38         -7.42         7.42 o                         
  -8  18   4        180.62        185.30        10.35 o                         
  -7  18   4         68.56         57.42        10.89 o                         
  -6  18   4        491.90        525.08        11.32 o                         
  -5  18   4         41.38         66.63         5.58 o                         
  -4  18   4        886.47        890.28        12.24 o                         
  -3  18   4        266.10        241.70         7.36 o                         
  -2  18   4       3180.59       3225.93        24.80 o                         
  -1  18   4          5.50          6.43         3.79 o                         
   0  18   4         33.62         24.44         4.03 o                         
   1  18   4        107.80        116.56         6.44 o                         
   2  18   4        186.21        176.44         6.16 o                         
   3  18   4       1241.31       1185.09        13.34 o                         
   4  18   4          6.86          1.50         3.94 o                         
   5  18   4        373.47        414.04         8.02 o                         
   6  18   4         40.82         35.95         4.90 o                         
   7  18   4        177.21        176.21         6.92 o                         
   8  18   4        575.68        600.45        12.40 o                         
   9  18   4        176.28        188.09         7.79 o                         
  10  18   4        288.42        295.49         9.09 o                         
  11  18   4          5.51         17.82         5.45 o                         
  12  18   4        702.50        745.36        13.90 o                         
  13  18   4         71.73         83.68        11.10 o                         
 -13  19   4        442.33        445.89        24.58 o                         
 -12  19   4         88.42         84.07        10.14 o                         
 -11  19   4        533.08        505.87        17.73 o                         
 -10  19   4          8.90         17.57         8.07 o                         
  -9  19   4         10.76         16.73         7.91 o                         
  -8  19   4        154.44        130.06        10.18 o                         
  -7  19   4        401.27        382.97        14.66 o                         
  -6  19   4        106.26         99.50         7.30 o                         
  -5  19   4          7.50          7.29         4.78 o                         
  -4  19   4         69.89         78.37         5.51 o                         
  -3  19   4         25.10         28.48         4.64 o                         
  -2  19   4         63.24         69.86         5.20 o                         
  -1  19   4        255.40        236.96         7.22 o                         
   0  19   4          0.61          3.78         5.63 o                         
   1  19   4        573.08        565.91        10.29 o                         
   2  19   4         11.79          9.10         4.14 o                         
   3  19   4         10.81          2.91         4.22 o                         
   4  19   4        119.70        116.82         5.71 o                         
   5  19   4        342.06        354.42         9.24 o                         
   6  19   4        136.04        151.44         6.66 o                         
   7  19   4        101.90        113.73         6.34 o                         
   8  19   4        337.25        333.45         8.96 o                         
   9  19   4        453.01        465.90        10.92 o                         
  10  19   4         36.07         26.27         6.40 o                         
  11  19   4         62.12         61.38         6.39 o                         
  12  19   4          9.08          3.26         7.45 o                         
  13  19   4        159.57        175.09        10.53 o                         
 -13  20   4          4.72         11.72        11.86 o                         
 -12  20   4          0.87         -7.87         7.87 o                         
 -11  20   4         28.33         25.30        11.75 o                         
 -10  20   4         75.21         81.92         9.59 o                         
  -9  20   4        168.16        184.21        12.18 o                         
  -8  20   4         61.34         55.18         8.37 o                         
  -7  20   4          1.51          7.74         6.17 o                         
  -6  20   4        436.49        451.73        12.41 o                         
  -5  20   4        980.05        974.16        16.72 o                         
  -4  20   4        165.17        164.38         7.40 o                         
  -3  20   4         54.59         49.90         5.52 o                         
  -2  20   4        492.07        463.10         9.33 o                         
  -1  20   4        307.65        287.61         8.96 o                         
   0  20   4        161.83        158.61         7.12 o                         
   1  20   4       1030.33       1014.96        13.84 o                         
   2  20   4         31.06         23.78         4.60 o                         
   3  20   4        323.94        305.11         8.54 o                         
   4  20   4         64.82         53.05         5.86 o                         
   5  20   4        178.25        183.68         8.45 o                         
   6  20   4          3.13         -2.86         5.26 o                         
   7  20   4        139.25        134.98         7.25 o                         
   8  20   4         59.76         50.79         6.04 o                         
   9  20   4        102.31        107.18         6.68 o                         
  10  20   4         71.24         69.23         6.78 o                         
  11  20   4         18.60         22.46         5.82 o                         
  12  20   4        305.01        314.96        13.85 o                         
 -12  21   4         53.08         47.66        12.80 o                         
 -11  21   4         42.24         49.36         9.55 o                         
 -10  21   4          0.01         -1.49         8.65 o                         
  -9  21   4          8.01         -5.12         8.06 o                         
  -8  21   4        148.88        140.94        13.81 o                         
  -7  21   4         38.88         41.01         7.50 o                         
  -6  21   4        255.33        255.24        10.44 o                         
  -5  21   4        342.17        353.28        10.31 o                         
  -4  21   4        241.40        248.17         9.31 o                         
  -3  21   4        198.00        197.13         7.43 o                         
  -2  21   4       1012.66       1030.21        19.53 o                         
  -1  21   4         18.83         15.54         5.58 o                         
   0  21   4        294.38        281.48         9.84 o                         
   1  21   4          3.71          6.24         5.09 o                         
   2  21   4        960.94        973.65        14.80 o                         
   3  21   4        193.61        205.63         8.92 o                         
   4  21   4        346.92        352.60        10.16 o                         
   5  21   4        105.60        103.88         7.43 o                         
   6  21   4        291.49        249.33         9.71 o                         
   7  21   4          4.09          9.21         5.79 o                         
   8  21   4          0.76         -4.31         5.55 o                         
   9  21   4         18.27          1.23         5.56 o                         
  10  21   4         10.93          4.33         5.43 o                         
  11  21   4         95.86        113.79         8.14 o                         
  12  21   4          4.16         13.13         7.77 o                         
 -11  22   4         43.30         45.58        11.03 o                         
 -10  22   4          7.00          2.07         9.19 o                         
  -9  22   4        197.58        193.64        13.29 o                         
  -8  22   4         25.77         29.43         8.10 o                         
  -7  22   4        423.30        456.04        14.13 o                         
  -6  22   4          0.37         -4.75         8.26 o                         
  -5  22   4        141.94        154.57         9.75 o                         
  -4  22   4         17.55         25.02         5.91 o                         
  -3  22   4        121.70        148.45         8.03 o                         
  -2  22   4          0.04         -6.65         6.65 o                         
  -1  22   4          2.17         -1.58         5.61 o                         
   0  22   4          6.45         -3.09         5.15 o                         
   1  22   4         13.60          8.85         5.50 o                         
   2  22   4        124.71        124.06         7.84 o                         
   3  22   4          9.35         11.95         5.54 o                         
   4  22   4         39.72         34.15         6.42 o                         
   5  22   4        196.62        205.03         9.29 o                         
   6  22   4         11.88         17.71         6.95 o                         
   7  22   4        287.85        302.71        10.71 o                         
   8  22   4        373.55        384.52        11.50 o                         
   9  22   4        187.17        178.23         8.98 o                         
  10  22   4        296.47        292.47        11.11 o                         
  11  22   4        234.01        249.37        12.13 o                         
 -11  23   4          0.44         -7.54        15.30 o                         
 -10  23   4          0.11         -3.56         7.98 o                         
  -9  23   4         12.57         25.79         8.34 o                         
  -8  23   4         92.56         93.29         9.75 o                         
  -7  23   4         13.70         15.05         7.98 o                         
  -6  23   4        113.96        137.02        11.19 o                         
  -5  23   4         81.70         96.55         8.85 o                         
  -4  23   4         19.95         30.35         6.27 o                         
  -3  23   4        116.06        120.79         8.86 o                         
  -2  23   4          0.10         -4.72         5.70 o                         
  -1  23   4          1.55         -3.03         5.65 o                         
   0  23   4          1.73          5.42         5.64 o                         
   1  23   4        141.94        145.45         8.57 o                         
   2  23   4         88.02         97.47         7.76 o                         
   3  23   4        181.08        178.77         8.68 o                         
   4  23   4         14.99          9.85         6.22 o                         
   5  23   4        212.50        199.10         9.60 o                         
   6  23   4         63.64         64.10         7.24 o                         
   7  23   4          3.11          3.59         6.29 o                         
   8  23   4          7.15         11.02         6.03 o                         
   9  23   4          0.08          9.19         6.23 o                         
  10  23   4        183.02        184.92        11.26 o                         
 -10  24   4         41.75         23.11        11.00 o                         
  -9  24   4         48.30         39.54         9.80 o                         
  -8  24   4         13.98         22.40         9.03 o                         
  -7  24   4        746.83        749.70        20.84 o                         
  -6  24   4         22.49         10.84         8.70 o                         
  -5  24   4       1007.98        961.74        30.10 o                         
  -4  24   4        166.70        149.85        11.94 o                         
  -3  24   4        156.67        151.38         9.89 o                         
  -2  24   4          1.71         -1.15         6.32 o                         
  -1  24   4         46.70         45.28         7.12 o                         
   0  24   4          7.89          9.98         5.86 o                         
   1  24   4         19.18         21.82         6.60 o                         
   2  24   4        643.08        628.35        14.50 o                         
   3  24   4         13.61          6.31         5.94 o                         
   4  24   4          0.07         -0.03         6.11 o                         
   5  24   4          0.09         -3.50         6.22 o                         
   6  24   4         84.99        100.95         8.11 o                         
   7  24   4          0.11         -1.03         6.37 o                         
   8  24   4         57.00         51.85         7.38 o                         
   9  24   4         75.55         55.95         9.13 o                         
  10  24   4        107.66        104.27        16.31 o                         
  -9  25   4        163.96        162.88        15.30 o                         
  -8  25   4         59.98         62.50        13.14 o                         
  -7  25   4         81.19         68.22        10.71 o                         
  -6  25   4        422.42        462.05        16.92 o                         
  -5  25   4          0.09         -1.49        11.11 o                         
  -4  25   4         18.35          6.51         8.74 o                         
  -3  25   4         38.31         39.28         8.42 o                         
  -2  25   4          3.83          7.63         6.99 o                         
  -1  25   4          0.55         -1.84         6.44 o                         
   0  25   4         18.94         12.50         6.81 o                         
   1  25   4          3.48          1.01         6.36 o                         
   2  25   4        774.26        738.04        16.24 o                         
   3  25   4          1.71         -1.05         6.46 o                         
   4  25   4        677.61        675.42        15.35 o                         
   5  25   4        150.85        151.79         9.42 o                         
   6  25   4         11.34          4.07         6.27 o                         
   7  25   4          1.25         -5.64         6.98 o                         
   8  25   4         49.16         48.06         8.92 o                         
   9  25   4         44.40         19.19        11.01 o                         
  -8  26   4         71.98         63.44        14.98 o                         
  -7  26   4        205.68        197.79        16.01 o                         
  -6  26   4         49.31         55.60        11.07 o                         
  -5  26   4          2.73         -8.71         8.71 o                         
  -4  26   4         16.23         27.97         9.46 o                         
  -3  26   4          8.57          9.99         8.60 o                         
  -2  26   4         13.36         14.64         7.34 o                         
  -1  26   4         74.87         76.55         8.37 o                         
   0  26   4         60.60         79.50         8.26 o                         
   1  26   4          7.16          7.44         6.87 o                         
   2  26   4         14.61         15.63         6.69 o                         
   3  26   4        253.33        275.63        11.61 o                         
   4  26   4        300.38        328.99        12.31 o                         
   5  26   4        245.78        225.55        10.80 o                         
   6  26   4         13.44          0.13         6.60 o                         
   7  26   4         40.79         58.67         9.34 o                         
   8  26   4        451.39        461.05        21.56 o                         
  -7  27   4          0.52        -19.55        19.55 o                         
  -6  27   4          4.48         -5.18        12.12 o                         
  -5  27   4         65.79         52.12        11.30 o                         
  -4  27   4        464.41        515.28        19.76 o                         
  -3  27   4         55.79         51.72        10.50 o                         
  -2  27   4         63.59         72.33        16.57 o                         
  -1  27   4          6.09         -1.53         7.57 o                         
   0  27   4        283.61        310.33        13.42 o                         
   1  27   4         79.69         77.19         8.47 o                         
   2  27   4        934.77        960.47        18.38 o                         
   3  27   4        179.14        187.15        10.48 o                         
   4  27   4          5.73          6.66         6.99 o                         
   5  27   4        172.87        175.09        11.13 o                         
   6  27   4          3.97         -7.16         9.40 o                         
  -5  28   4         91.73         68.06        13.83 o                         
  -4  28   4        460.32        488.57        29.05 o                         
  -3  28   4          3.14         -6.71         8.56 o                         
  -2  28   4         84.84        106.72        12.89 o                         
  -1  28   4         31.90         42.36         9.48 o                         
   0  28   4          2.05         15.53         7.98 o                         
   1  28   4        260.45        261.94        12.92 o                         
   2  28   4          3.98          9.83         7.43 o                         
   3  28   4          3.34         -4.20         7.88 o                         
   4  28   4         95.42        102.82        10.85 o                         
   5  28   4         49.82         69.80        11.68 o                         
  -2  29   4         28.73         19.39        10.59 o                         
  -1  29   4         12.79         -8.70        10.34 o                         
   0  29   4         46.34         55.11        11.39 o                         
   1  29   4        118.07        123.89        11.81 o                         
   2  29   4         43.18         47.55        11.72 o                         
 -17   0   5        210.46        253.64        28.23 o                         
 -15   0   5        128.38        126.46        13.86 o                         
 -13   0   5          7.98         14.56         7.92 o                         
 -11   0   5        290.36        256.81        10.92 o                         
  -9   0   5        600.36        572.48        12.71 o                         
  -7   0   5        629.18        774.70        15.90 o                         
  -5   0   5        633.03        675.18        10.62 o                         
  -3   0   5        123.87        167.66         8.48 o                         
  -1   0   5       5412.07       5320.60        39.86 o                         
   1   0   5       2759.73       2927.03        21.27 o                         
   3   0   5        835.86        645.88         9.82 o                         
   5   0   5        494.33        371.73         6.46 o                         
   7   0   5        142.48        203.05         4.91 o                         
   9   0   5       2500.91       2481.30        28.80 o                         
  11   0   5        693.21        665.36        14.36 o                         
  13   0   5       1132.43       1226.53        23.31 o                         
  15   0   5        373.91        444.09        25.96 o                         
  17   0   5        442.16        413.22        34.93 o                         
 -17   1   5         12.27         26.04        12.13 o                         
 -16   1   5        735.81        669.71        17.30 o                         
 -15   1   5        346.17        354.14        14.62 o                         
 -14   1   5        106.12        113.02         9.14 o                         
 -13   1   5        250.14        249.37         9.55 o                         
 -12   1   5        404.36        378.33         9.22 o                         
 -11   1   5         20.10         12.79         4.24 o                         
 -10   1   5         30.53         28.73         4.35 o                         
  -9   1   5        560.97        569.48         8.02 o                         
  -8   1   5       2547.98       2556.75        17.65 o                         
  -7   1   5       1954.06       1897.85        13.82 o                         
  -6   1   5       2177.23       2341.30        15.71 o                         
  -5   1   5        776.71        742.83         7.67 o                         
  -4   1   5       4229.58       4507.73        26.91 o                         
  -3   1   5       7987.56       8656.29        51.96 o                         
  -2   1   5         77.58        116.19         2.77 o                         
  -1   1   5       7508.39       8136.63        42.19 o                         
   0   1   5       6142.65       6446.76        28.15 o                         
   1   1   5       1094.12       1193.99         6.62 o                         
   2   1   5        942.46        944.26         7.59 o                         
   3   1   5        184.97        228.57         3.80 o                         
   4   1   5        317.99        398.54         4.38 o                         
   5   1   5         88.43        100.83         3.69 o                         
   6   1   5        862.57        935.16         9.34 o                         
   7   1   5         87.91        104.74         2.89 o                         
   8   1   5         35.71         34.76         3.30 o                         
   9   1   5         35.88         42.51         3.93 o                         
  10   1   5         70.32         49.16         4.40 o                         
  11   1   5          7.40          5.35         4.04 o                         
  12   1   5         47.31         49.90         4.99 o                         
  13   1   5        984.59       1006.90        15.25 o                         
  14   1   5        269.13        250.74         9.78 o                         
  15   1   5        540.57        555.81        18.01 o                         
  16   1   5         96.23        115.97        14.66 o                         
  17   1   5        286.39        339.55        32.79 o                         
 -17   2   5          0.65          3.03        10.14 o                         
 -16   2   5         57.43         61.64         8.84 o                         
 -15   2   5        196.54        227.63        12.15 o                         
 -14   2   5        201.28        192.20        11.58 o                         
 -13   2   5         31.75         29.91         5.92 o                         
 -12   2   5        304.07        273.72         8.29 o                         
 -11   2   5        100.91        112.14         5.88 o                         
 -10   2   5        499.65        442.60         9.32 o                         
  -9   2   5         77.00         90.20         4.03 o                         
  -8   2   5       1178.15       1059.26         9.98 o                         
  -7   2   5        240.30        240.45         6.91 o                         
  -6   2   5        402.28        350.49         5.53 o                         
  -5   2   5       1648.61       1678.13        12.63 o                         
  -4   2   5       1365.28       1436.70        10.95 o                         
  -3   2   5        521.53        521.73         5.45 o                         
  -2   2   5         35.52         41.19         2.22 o                         
  -1   2   5       1141.19       1062.88         6.84 o                         
   0   2   5        172.70        150.96         2.41 o                         
   1   2   5       1222.95       1242.35         6.78 o                         
   2   2   5          0.22          1.34         1.03 o                         
   3   2   5        389.35        514.23         5.06 o                         
   4   2   5         26.86         45.55         2.20 o                         
   5   2   5         24.76         17.71         1.64 o                         
   6   2   5       1193.26       1235.27         9.62 o                         
   7   2   5         24.15         23.30         2.05 o                         
   8   2   5       2799.27       2670.31        20.03 o                         
   9   2   5         12.81          5.44         4.27 o                         
  10   2   5       4124.27       3910.03        31.10 o                         
  11   2   5         90.35        111.42         5.61 o                         
  12   2   5         12.98          0.06         4.46 o                         
  13   2   5        410.39        436.79        10.87 o                         
  14   2   5         63.44         71.26         6.88 o                         
  15   2   5         31.72         13.65         8.75 o                         
  16   2   5         33.33         28.99        14.78 o                         
  17   2   5          0.32          8.59        20.70 o                         
 -17   3   5         26.51          7.25        12.67 o                         
 -16   3   5        950.42       1000.73        20.71 o                         
 -15   3   5        528.21        539.51        15.63 o                         
 -14   3   5        297.64        361.75        13.68 o                         
 -13   3   5         23.58         11.46         5.58 o                         
 -12   3   5         35.47         38.64         5.09 o                         
 -11   3   5        240.35        237.83         7.47 o                         
 -10   3   5        413.56        361.47         8.29 o                         
  -9   3   5         60.55         44.06         3.29 o                         
  -8   3   5       3291.95       3022.89        19.45 o                         
  -7   3   5        274.43        324.02         5.38 o                         
  -6   3   5        198.03        182.70         4.33 o                         
  -5   3   5          0.79          4.73         2.05 o                         
  -4   3   5       2497.42       2622.15        15.86 o                         
  -3   3   5        324.25        366.80         4.39 o                         
  -2   3   5       1348.35       1661.19         9.79 o                         
  -1   3   5        459.70        492.67         4.37 o                         
   0   3   5        892.01        793.80         5.08 o                         
   1   3   5       1777.29       2089.38         9.94 o                         
   2   3   5       7235.59       7465.62        35.18 o                         
   3   3   5       1103.47       1199.03         7.40 o                         
   4   3   5        102.80         67.60         1.98 o                         
   5   3   5         15.97         13.59         1.58 o                         
   6   3   5       2495.69       2574.26        17.45 o                         
   7   3   5        386.46        364.87         5.75 o                         
   8   3   5       1592.99       1497.43        13.93 o                         
   9   3   5          5.20         -1.62         3.28 o                         
  10   3   5        379.12        401.16         8.80 o                         
  11   3   5        996.10        952.16        14.22 o                         
  12   3   5         75.96         67.23         6.02 o                         
  13   3   5        125.32        143.21         8.16 o                         
  14   3   5         36.43         53.90         7.26 o                         
  15   3   5         49.70         47.49         9.43 o                         
  16   3   5          5.57        -10.83        14.97 o                         
  17   3   5          4.63         11.15        28.30 o                         
 -17   4   5         15.09         10.32        12.64 o                         
 -16   4   5         79.53         86.21         9.33 o                         
 -15   4   5          0.20         -8.03         8.03 o                         
 -14   4   5         25.35         21.72         7.12 o                         
 -13   4   5         57.41         63.41         6.64 o                         
 -12   4   5        224.26        211.07         7.58 o                         
 -11   4   5         77.76         69.82         5.05 o                         
 -10   4   5          2.13         -0.57         3.84 o                         
  -9   4   5         46.69         52.16         3.37 o                         
  -8   4   5        854.47        915.56         8.75 o                         
  -7   4   5        339.67        323.40         5.27 o                         
  -6   4   5        107.82        105.95         3.62 o                         
  -5   4   5       4812.64       5096.83        29.29 o                         
  -4   4   5       4142.03       4296.12        24.87 o                         
  -3   4   5         11.53         11.44         1.94 o                         
  -2   4   5        250.41        223.05         3.35 o                         
  -1   4   5        946.01        874.02         6.37 o                         
   0   4   5        326.54        296.10         3.05 o                         
   1   4   5       7313.33       7539.33        32.88 o                         
   2   4   5       3589.28       3746.36        18.64 o                         
   3   4   5       1500.39       1494.19         9.07 o                         
   4   4   5        705.00        800.99         5.98 o                         
   5   4   5       1283.62       1306.08         9.92 o                         
   6   4   5         37.45         37.85         2.61 o                         
   7   4   5         88.90         65.97         3.58 o                         
   8   4   5        242.87        187.82         5.79 o                         
   9   4   5       1049.94       1154.18        13.44 o                         
  10   4   5         10.43          3.52         4.17 o                         
  11   4   5         30.94         25.50         4.98 o                         
  12   4   5          0.61         -4.67         4.67 o                         
  13   4   5          0.02         -6.33         6.33 o                         
  14   4   5        283.04        311.55        12.48 o                         
  15   4   5         22.97         22.44        12.17 o                         
  16   4   5          5.18         22.00        11.82 o                         
  17   4   5        141.77        167.32        29.29 o                         
 -17   5   5         10.14          9.45        12.76 o                         
 -16   5   5         48.35         25.47        10.60 o                         
 -15   5   5         96.15        106.88        10.58 o                         
 -14   5   5          2.71          0.53         6.73 o                         
 -13   5   5        562.68        567.76        13.66 o                         
 -12   5   5        143.22        145.70         6.74 o                         
 -11   5   5         17.95         23.33         4.47 o                         
 -10   5   5       1007.14       1017.16        11.56 o                         
  -9   5   5       1188.09       1198.90        10.57 o                         
  -8   5   5        136.14        151.48         4.19 o                         
  -7   5   5       2498.56       2495.15        16.82 o                         
  -6   5   5          0.20          4.66         2.69 o                         
  -5   5   5        292.28        288.93         6.84 o                         
  -4   5   5        173.44        239.88         4.58 o                         
  -3   5   5       4378.97       4649.14        27.38 o                         
  -2   5   5         75.94         96.09         2.53 o                         
  -1   5   5         22.81         25.84         1.47 o                         
   0   5   5         17.89         10.82         1.32 o                         
   1   5   5        655.41        646.06         4.65 o                         
   2   5   5        293.66        369.76         3.29 o                         
   3   5   5       1684.79       1878.71        10.48 o                         
   4   5   5         61.66         65.81         2.11 o                         
   5   5   5        570.01        572.43         5.76 o                         
   6   5   5          8.48         13.18         1.98 o                         
   7   5   5        177.94        156.25         4.98 o                         
   8   5   5          6.32         13.67         3.37 o                         
   9   5   5       3899.31       3814.96        30.23 o                         
  10   5   5        474.10        469.29         9.59 o                         
  11   5   5       1138.45       1184.39        16.32 o                         
  12   5   5        533.57        533.87        11.89 o                         
  13   5   5       1810.08       1836.68        22.41 o                         
  14   5   5        124.75        122.08         9.40 o                         
  15   5   5         67.70         70.79        10.58 o                         
  16   5   5          3.02         29.66        15.53 o                         
  17   5   5         63.42         91.76        19.01 o                         
 -17   6   5         46.84         58.74        16.69 o                         
 -16   6   5         11.36         -3.34         8.30 o                         
 -15   6   5         63.78         62.45         9.56 o                         
 -14   6   5        215.94        204.24        12.20 o                         
 -13   6   5        187.70        181.19         9.30 o                         
 -12   6   5          1.88          3.08         5.09 o                         
 -11   6   5        339.66        336.19         9.01 o                         
 -10   6   5          0.42         -1.05         3.76 o                         
  -9   6   5        260.03        266.45         5.76 o                         
  -8   6   5       1303.14       1376.18        11.97 o                         
  -7   6   5        505.17        532.88         7.34 o                         
  -6   6   5          0.36          3.72         2.65 o                         
  -5   6   5        499.79        450.05         6.43 o                         
  -4   6   5       8154.25       8668.24        50.85 o                         
  -3   6   5          3.11          4.77         1.79 o                         
  -2   6   5         16.67         11.44         1.61 o                         
  -1   6   5        502.97        538.05         4.85 o                         
   0   6   5       2115.94       2438.76        13.19 o                         
   1   6   5         86.49        115.30         2.28 o                         
   2   6   5        525.87        596.84         4.58 o                         
   3   6   5         26.50         82.36         2.05 o                         
   4   6   5         17.39         35.74         1.85 o                         
   5   6   5       2402.10       2434.60        18.08 o                         
   6   6   5          0.04          1.48         2.13 o                         
   7   6   5        358.91        384.28         6.39 o                         
   8   6   5          2.47         -1.43         2.21 o                         
   9   6   5         70.57         87.79         4.93 o                         
  10   6   5        123.95        124.35         6.02 o                         
  11   6   5        225.04        222.52         8.15 o                         
  12   6   5         34.87         35.41         5.70 o                         
  13   6   5        316.05        326.84        10.50 o                         
  14   6   5        220.82        211.69        12.23 o                         
  15   6   5         92.93         95.49        12.99 o                         
  16   6   5          0.13        -17.63        17.63 o                         
 -17   7   5         26.17         26.33        14.01 o                         
 -16   7   5        255.21        238.98        14.09 o                         
 -15   7   5          1.37          0.11         8.08 o                         
 -14   7   5          1.18          8.71         7.77 o                         
 -13   7   5        107.11         94.07         8.52 o                         
 -12   7   5          0.16          1.55         6.96 o                         
 -11   7   5        851.99        829.22        14.47 o                         
 -10   7   5        489.75        533.98         9.55 o                         
  -9   7   5        173.20        152.83         5.27 o                         
  -8   7   5        657.81        603.04         8.66 o                         
  -7   7   5        588.23        535.45         7.66 o                         
  -6   7   5        198.84        202.20         5.05 o                         
  -5   7   5          0.04          0.41         2.62 o                         
  -4   7   5        528.11        533.17         6.93 o                         
  -3   7   5       1085.43       1184.24         9.66 o                         
  -2   7   5        115.52        172.66         3.53 o                         
  -1   7   5          1.06          0.07         1.38 o                         
   0   7   5       2445.22       2575.43        14.02 o                         
   1   7   5       1917.83       2205.06        11.62 o                         
   2   7   5        949.90        989.33         6.44 o                         
   3   7   5        711.14        798.63         6.64 o                         
   4   7   5        594.32        641.78         5.62 o                         
   5   7   5          2.92          5.55         1.76 o                         
   6   7   5         54.18         66.09         2.18 o                         
   7   7   5        200.77        209.23         4.96 o                         
   8   7   5        292.40        334.55         6.14 o                         
   9   7   5        227.52        253.87         5.59 o                         
  10   7   5        212.93        184.94         5.67 o                         
  11   7   5         50.68         53.06         6.09 o                         
  12   7   5         12.86         17.31         5.80 o                         
  13   7   5         84.05         91.36         7.61 o                         
  14   7   5        124.07        129.49        10.88 o                         
  15   7   5        113.73        128.79        19.60 o                         
  16   7   5         62.52         58.22        12.74 o                         
 -16   8   5        107.48        123.51        11.65 o                         
 -15   8   5          6.44         -5.32         7.97 o                         
 -14   8   5         11.25         -3.56         7.68 o                         
 -13   8   5         80.46         69.22         8.80 o                         
 -12   8   5        117.24        110.93        10.41 o                         
 -11   8   5        113.13        117.89         6.83 o                         
 -10   8   5        490.50        420.02         9.66 o                         
  -9   8   5         59.04         50.12         4.05 o                         
  -8   8   5       3006.26       2874.21        20.87 o                         
  -7   8   5        545.63        528.95         9.90 o                         
  -6   8   5         59.16         52.54         3.38 o                         
  -5   8   5        291.20        275.21         6.60 o                         
  -4   8   5       3806.98       4024.14        26.40 o                         
  -3   8   5          6.88         11.19         2.43 o                         
  -2   8   5         44.22         51.21         2.59 o                         
  -1   8   5          0.02          0.98         1.75 o                         
   0   8   5        256.30        249.59         3.47 o                         
   1   8   5         28.59         23.21         1.90 o                         
   2   8   5         84.67         67.93         2.23 o                         
   3   8   5        231.98        245.36         3.99 o                         
   4   8   5         56.99         57.06         2.36 o                         
   5   8   5         59.80         52.88         2.67 o                         
   6   8   5       1081.68        986.19         8.33 o                         
   7   8   5        229.09        198.88         3.31 o                         
   8   8   5        180.55        188.29         5.36 o                         
   9   8   5        298.92        291.72         6.81 o                         
  10   8   5         20.73         10.91         3.19 o                         
  11   8   5         10.53          7.14         3.56 o                         
  12   8   5         51.05         54.86         7.34 o                         
  13   8   5         12.29         11.76         6.18 o                         
  14   8   5        413.06        402.54        19.21 o                         
  15   8   5          0.79         -4.48        10.57 o                         
  16   8   5         48.60         55.89        13.00 o                         
 -16   9   5        331.87        368.86        27.98 o                         
 -15   9   5         43.53         38.23         9.21 o                         
 -14   9   5        233.97        229.59        13.06 o                         
 -13   9   5        346.75        343.72        15.79 o                         
 -12   9   5        875.47        891.41        18.27 o                         
 -11   9   5        850.16        855.12        14.29 o                         
 -10   9   5        242.21        211.83         8.18 o                         
  -9   9   5       1128.67       1090.33        14.40 o                         
  -8   9   5         30.24         13.48         3.59 o                         
  -7   9   5        878.73        853.89        10.63 o                         
  -6   9   5        225.27        188.32         5.77 o                         
  -5   9   5        155.83        163.35         5.81 o                         
  -4   9   5          2.60          5.54         2.90 o                         
  -3   9   5       1051.66       1106.70        10.32 o                         
  -2   9   5         62.48         52.54         3.23 o                         
  -1   9   5          6.49          5.23         2.01 o                         
   0   9   5        318.45        296.21         4.93 o                         
   1   9   5        534.29        493.36         5.00 o                         
   2   9   5        497.98        466.25         4.73 o                         
   3   9   5        562.22        639.40         5.73 o                         
   4   9   5        306.42        332.37         4.57 o                         
   5   9   5        255.65        251.33         5.20 o                         
   6   9   5       1644.43       1578.77        13.06 o                         
   7   9   5          3.83          2.23         2.08 o                         
   8   9   5        437.41        388.14         4.76 o                         
   9   9   5       1473.74       1367.41        13.77 o                         
  10   9   5        277.06        300.39         7.91 o                         
  11   9   5          0.52         -2.80         3.81 o                         
  12   9   5          0.71         -2.76         5.61 o                         
  13   9   5         24.76         15.85         7.66 o                         
  14   9   5         38.97         38.02         9.49 o                         
  15   9   5          1.63        -12.54        14.00 o                         
  16   9   5          8.94         -3.03        11.01 o                         
 -16  10   5          0.97          7.03        12.63 o                         
 -15  10   5          0.59         -8.07         8.07 o                         
 -14  10   5        158.12        168.95        12.36 o                         
 -13  10   5         61.87         69.53        13.92 o                         
 -12  10   5          3.75         -3.59         6.30 o                         
 -11  10   5        124.87        115.09         7.15 o                         
 -10  10   5         16.95          9.82         5.18 o                         
  -9  10   5         46.13         61.07         5.56 o                         
  -8  10   5        657.58        628.22         9.68 o                         
  -7  10   5          0.82         -1.07         3.26 o                         
  -6  10   5        167.79        153.07         5.33 o                         
  -5  10   5         78.55         72.42         4.11 o                         
  -4  10   5        481.48        453.57         7.42 o                         
  -3  10   5        573.03        563.27         7.90 o                         
  -2  10   5        183.95        218.78         5.24 o                         
  -1  10   5          7.43          3.52         2.21 o                         
   0  10   5        564.04        536.28         6.06 o                         
   1  10   5        853.93        900.35         8.17 o                         
   2  10   5        668.96        634.31         5.93 o                         
   3  10   5        548.88        465.32         5.19 o                         
   4  10   5        139.16        170.58         3.75 o                         
   5  10   5       2121.34       1950.90        13.51 o                         
   6  10   5        329.21        324.64         5.27 o                         
   7  10   5        346.86        367.27         5.88 o                         
   8  10   5          2.69         12.00         2.04 o                         
   9  10   5        867.00        851.91         8.52 o                         
  10  10   5        599.85        560.99        12.44 o                         
  11  10   5        370.86        387.96         9.18 o                         
  12  10   5        111.96        120.52         6.25 o                         
  13  10   5        463.43        484.28        13.79 o                         
  14  10   5         20.05         16.45        11.49 o                         
  15  10   5         23.34         37.44        12.12 o                         
  16  10   5         38.91         49.70        13.15 o                         
 -16  11   5         65.55         69.69        15.31 o                         
 -15  11   5          4.34         -8.35         8.35 o                         
 -14  11   5         12.86         22.02         8.57 o                         
 -13  11   5         54.94         69.75         9.54 o                         
 -12  11   5        117.85        110.00         8.14 o                         
 -11  11   5         69.98         73.39         6.64 o                         
 -10  11   5        117.07        126.70         7.33 o                         
  -9  11   5          1.18          6.95         5.25 o                         
  -8  11   5        390.82        417.93         9.46 o                         
  -7  11   5       1678.57       1670.63        16.10 o                         
  -6  11   5        372.51        396.17         9.50 o                         
  -5  11   5       3513.04       3436.92        25.59 o                         
  -4  11   5       3970.28       4038.67        28.66 o                         
  -3  11   5       5373.35       5251.37        35.11 o                         
  -2  11   5         32.71         65.97         3.96 o                         
  -1  11   5       2588.55       2463.04        17.24 o                         
   0  11   5         63.70         77.01         2.99 o                         
   1  11   5        164.69        158.31         3.68 o                         
   2  11   5         44.04         52.94         2.62 o                         
   3  11   5        323.03        350.67         4.87 o                         
   4  11   5       1654.21       1690.69        12.38 o                         
   5  11   5       1801.17       1669.94        12.88 o                         
   6  11   5          0.79          1.67         2.39 o                         
   7  11   5        374.50        372.32         6.12 o                         
   8  11   5        484.21        484.97         7.24 o                         
   9  11   5        166.83        190.22         4.69 o                         
  10  11   5        684.09        649.10        11.53 o                         
  11  11   5        591.38        590.81        11.96 o                         
  12  11   5        121.91        129.04         7.73 o                         
  13  11   5        996.27       1059.14        20.83 o                         
  14  11   5         17.08         15.60         8.99 o                         
  15  11   5        251.34        285.57        18.92 o                         
  16  11   5        102.62         94.11        14.70 o                         
 -16  12   5         85.68         44.55        14.74 o                         
 -15  12   5          8.39         12.90         8.94 o                         
 -14  12   5        287.45        271.38        14.38 o                         
 -13  12   5         55.54         54.62         9.44 o                         
 -12  12   5        563.81        537.28        16.08 o                         
 -11  12   5         83.40         85.44         7.09 o                         
 -10  12   5         11.49         15.95         5.62 o                         
  -9  12   5        182.70        180.54         8.65 o                         
  -8  12   5       1215.24       1212.81        15.60 o                         
  -7  12   5         86.99        103.26         5.45 o                         
  -6  12   5        546.48        565.35        10.01 o                         
  -5  12   5         48.96         65.62         4.59 o                         
  -4  12   5        406.32        476.79         8.40 o                         
  -3  12   5        236.58        291.04         6.86 o                         
  -2  12   5         58.56         59.04         4.69 o                         
  -1  12   5       1636.81       1695.31        14.14 o                         
   0  12   5        227.66        213.55         4.64 o                         
   1  12   5       1010.68       1045.90         8.71 o                         
   2  12   5        145.22        183.68         3.94 o                         
   3  12   5        158.04        155.82         3.99 o                         
   4  12   5        488.09        443.85         6.48 o                         
   5  12   5          0.09          2.45         2.67 o                         
   6  12   5        218.45        183.75         4.91 o                         
   7  12   5        819.05        792.69         9.02 o                         
   8  12   5        278.82        281.43         6.33 o                         
   9  12   5          0.64          2.14         2.57 o                         
  10  12   5        295.10        310.18         5.77 o                         
  11  12   5         45.45         61.26         5.69 o                         
  12  12   5         53.51         63.14         7.51 o                         
  13  12   5         11.39         15.22         9.17 o                         
  14  12   5        123.56        124.97        12.15 o                         
  15  12   5         39.17         35.84        18.08 o                         
 -15  13   5          0.42          2.95        10.11 o                         
 -14  13   5        451.55        476.82        21.75 o                         
 -13  13   5          3.87         -3.45         7.95 o                         
 -12  13   5        131.52        134.34        10.60 o                         
 -11  13   5          6.27          5.14         5.99 o                         
 -10  13   5         19.73         18.47         5.80 o                         
  -9  13   5        390.95        374.71        11.12 o                         
  -8  13   5         61.95         64.49         5.56 o                         
  -7  13   5          6.58          9.49         4.12 o                         
  -6  13   5          2.31         -0.38         3.77 o                         
  -5  13   5          2.78          1.83         3.61 o                         
  -4  13   5        583.87        563.95         9.33 o                         
  -3  13   5        317.19        289.45         7.09 o                         
  -2  13   5         52.30         26.23         3.51 o                         
  -1  13   5         12.68          0.53         3.43 o                         
   0  13   5       1441.11       1405.74        12.15 o                         
   1  13   5        220.16        238.84         4.78 o                         
   2  13   5       3457.16       3319.14        21.17 o                         
   3  13   5        163.86        181.45         4.73 o                         
   4  13   5       1063.71       1017.12        10.38 o                         
   5  13   5        162.89        165.77         5.43 o                         
   6  13   5       5352.20       5160.94        36.50 o                         
   7  13   5        202.02        171.31         5.40 o                         
   8  13   5         43.80         55.20         4.07 o                         
   9  13   5        101.02         96.46         4.71 o                         
  10  13   5        657.87        672.02         9.58 o                         
  11  13   5          0.02         -1.45         4.81 o                         
  12  13   5         45.98         35.80         6.09 o                         
  13  13   5         69.26         70.83         7.34 o                         
  14  13   5         54.08         43.75        10.17 o                         
  15  13   5        324.36        352.17        25.30 o                         
 -15  14   5         47.10         79.34        20.87 o                         
 -14  14   5         62.10         56.31         9.99 o                         
 -13  14   5        227.35        235.36        13.84 o                         
 -12  14   5        392.55        411.98        15.52 o                         
 -11  14   5        632.11        605.49        15.62 o                         
 -10  14   5        165.52        160.17         8.40 o                         
  -9  14   5        197.61        245.48        10.13 o                         
  -8  14   5        492.04        475.33        12.87 o                         
  -7  14   5        168.77        161.67         7.24 o                         
  -6  14   5          1.01          1.92         3.94 o                         
  -5  14   5        130.39        123.71         5.76 o                         
  -4  14   5        122.78        124.98         6.09 o                         
  -3  14   5          1.04          0.48         3.59 o                         
  -2  14   5         25.84         23.90         3.65 o                         
  -1  14   5        158.12        131.97         4.88 o                         
   0  14   5        532.85        548.95         7.65 o                         
   1  14   5        901.30        912.32        10.10 o                         
   2  14   5        245.63        237.92         6.15 o                         
   3  14   5        308.95        288.88         5.84 o                         
   4  14   5         36.22         25.00         3.35 o                         
   5  14   5        100.43        116.83         4.83 o                         
   6  14   5        652.66        686.18        10.37 o                         
   7  14   5        492.35        472.21         8.19 o                         
   8  14   5         19.27         22.33         3.79 o                         
   9  14   5        194.76        189.13         5.96 o                         
  10  14   5        824.63        846.56        11.23 o                         
  11  14   5        312.87        314.95        10.04 o                         
  12  14   5        233.14        234.83         9.57 o                         
  13  14   5        372.08        360.75        23.11 o                         
  14  14   5          6.02          1.73         9.53 o                         
  15  14   5         10.14         -9.84         9.84 o                         
 -15  15   5         58.35        100.66        16.34 o                         
 -14  15   5        114.51        104.71        11.72 o                         
 -13  15   5        443.78        447.12        17.09 o                         
 -12  15   5         23.49         20.96         8.72 o                         
 -11  15   5         13.82         26.51         7.37 o                         
 -10  15   5        103.02         98.11         8.22 o                         
  -9  15   5          0.90         -5.85         6.07 o                         
  -8  15   5        108.12        111.06         7.73 o                         
  -7  15   5        277.97        255.12         8.44 o                         
  -6  15   5        133.36        115.65         6.03 o                         
  -5  15   5       1275.36       1281.61        15.02 o                         
  -4  15   5        351.45        287.96         7.85 o                         
  -3  15   5       3507.74       3186.60        24.96 o                         
  -2  15   5        168.15        127.62         5.30 o                         
  -1  15   5       1254.61       1139.93        11.80 o                         
   0  15   5        291.94        238.48         5.94 o                         
   1  15   5       1560.03       1496.03        13.75 o                         
   2  15   5         14.23         21.79         3.44 o                         
   3  15   5        420.45        414.93         6.86 o                         
   4  15   5        684.09        661.97         8.81 o                         
   5  15   5         20.98         24.04         3.73 o                         
   6  15   5        233.66        213.65         6.42 o                         
   7  15   5        149.29        142.25         5.48 o                         
   8  15   5        352.13        320.91         8.37 o                         
   9  15   5        275.22        295.09         7.20 o                         
  10  15   5        306.70        296.70         7.85 o                         
  11  15   5        253.34        261.77         7.04 o                         
  12  15   5         37.32         29.09         6.93 o                         
  13  15   5        350.13        362.64        13.04 o                         
  14  15   5         18.35          2.21         9.94 o                         
 -14  16   5         21.94         30.71        11.42 o                         
 -13  16   5         86.38        102.50        10.15 o                         
 -12  16   5        477.29        484.09        17.24 o                         
 -11  16   5         30.62         25.83        11.70 o                         
 -10  16   5        100.02         97.21         8.40 o                         
  -9  16   5        181.53        148.51        12.11 o                         
  -8  16   5         21.60         12.28         5.99 o                         
  -7  16   5        142.77        144.55         7.85 o                         
  -6  16   5         20.92         17.06         4.64 o                         
  -5  16   5        538.85        545.54        10.18 o                         
  -4  16   5       1099.22        985.09        13.09 o                         
  -3  16   5       1068.51       1085.30        12.84 o                         
  -2  16   5       2193.79       2162.73        19.13 o                         
  -1  16   5         10.06         11.55         3.57 o                         
   0  16   5        713.42        670.68         9.21 o                         
   1  16   5         12.30         17.15         3.96 o                         
   2  16   5        147.67        157.59         5.34 o                         
   3  16   5         49.06         55.49         4.34 o                         
   4  16   5          7.26          6.27         3.40 o                         
   5  16   5         27.62         14.99         3.82 o                         
   6  16   5         27.67         31.30         4.14 o                         
   7  16   5         36.15         36.92         4.54 o                         
   8  16   5        107.82        109.09         5.37 o                         
   9  16   5        414.37        438.25         9.05 o                         
  10  16   5         89.28         84.84         5.54 o                         
  11  16   5        145.33        146.62         6.17 o                         
  12  16   5         28.01         24.86         6.98 o                         
  13  16   5        167.08        178.74        10.71 o                         
  14  16   5        101.42        116.01         8.72 o                         
 -14  17   5          3.39          4.66        17.05 o                         
 -13  17   5          0.68         -7.65         7.65 o                         
 -12  17   5        439.94        443.75        35.14 o                         
 -11  17   5         92.66         91.59         9.58 o                         
 -10  17   5         31.15         29.29         7.72 o                         
  -9  17   5        908.08        907.73        21.40 o                         
  -8  17   5          0.11         -1.47         5.90 o                         
  -7  17   5          2.78          1.72         5.15 o                         
  -6  17   5         42.74         58.50         5.87 o                         
  -5  17   5          9.05         12.16         4.57 o                         
  -4  17   5       1034.05        984.91        12.72 o                         
  -3  17   5        126.62        132.20         5.88 o                         
  -2  17   5         62.42         67.94         5.00 o                         
  -1  17   5        569.25        516.37         8.88 o                         
   0  17   5        208.70        223.15         6.60 o                         
   1  17   5        410.82        400.38         8.65 o                         
   2  17   5         57.67         50.08         4.18 o                         
   3  17   5         47.19         49.67         4.44 o                         
   4  17   5         16.19         10.92         3.82 o                         
   5  17   5          0.80          1.84         3.73 o                         
   6  17   5          6.91          0.32         3.84 o                         
   7  17   5         96.69         94.71         5.33 o                         
   8  17   5          5.52          2.14         4.29 o                         
   9  17   5         42.41         52.55         5.99 o                         
  10  17   5        134.27        126.42         7.07 o                         
  11  17   5        252.76        258.27         9.36 o                         
  12  17   5         90.42        105.21         8.81 o                         
  13  17   5          1.14         -6.09         7.35 o                         
  14  17   5          4.66        -10.75        12.70 o                         
 -13  18   5        408.64        441.74        16.37 o                         
 -12  18   5        428.84        438.79        16.06 o                         
 -11  18   5        570.81        604.61        18.76 o                         
 -10  18   5         48.81         43.91         8.36 o                         
  -9  18   5        243.23        259.32        17.00 o                         
  -8  18   5        535.25        604.97        15.36 o                         
  -7  18   5          5.71         -2.64         5.79 o                         
  -6  18   5        127.44        132.56         7.53 o                         
  -5  18   5        715.85        721.87        12.08 o                         
  -4  18   5        736.10        785.10        11.69 o                         
  -3  18   5        652.32        668.65        11.36 o                         
  -2  18   5          1.53         15.46         4.16 o                         
  -1  18   5        420.39        473.37        10.32 o                         
   0  18   5       1045.92       1061.10        13.57 o                         
   1  18   5        983.07        920.76        12.50 o                         
   2  18   5         11.59          4.27         3.74 o                         
   3  18   5        391.00        407.62         8.44 o                         
   4  18   5         24.00         19.48         4.19 o                         
   5  18   5        908.66        897.07        12.44 o                         
   6  18   5          0.10         -0.41         3.98 o                         
   7  18   5        606.28        618.71        10.71 o                         
   8  18   5         10.24         13.76         4.37 o                         
   9  18   5         21.26         20.12         4.79 o                         
  10  18   5        297.08        316.09        14.53 o                         
  11  18   5         49.14         49.28         6.05 o                         
  12  18   5         13.22         24.10         7.49 o                         
  13  18   5         15.03         27.99        12.69 o                         
 -13  19   5        147.23        151.91        15.17 o                         
 -12  19   5          1.83         -0.73         8.26 o                         
 -11  19   5          0.31         -8.48         8.48 o                         
 -10  19   5        332.37        306.02        13.68 o                         
  -9  19   5         31.43         31.39         8.93 o                         
  -8  19   5        164.60        185.95        11.00 o                         
  -7  19   5        240.24        228.88        19.11 o                         
  -6  19   5        218.07        225.12         8.97 o                         
  -5  19   5          0.46          1.59         5.94 o                         
  -4  19   5         37.89         34.74         5.23 o                         
  -3  19   5         18.30         13.83         4.80 o                         
  -2  19   5       1327.47       1297.86        14.86 o                         
  -1  19   5         65.91         66.69         6.17 o                         
   0  19   5        481.19        492.59        10.82 o                         
   1  19   5        136.01        130.78         6.25 o                         
   2  19   5        101.12         89.37         5.45 o                         
   3  19   5        106.84         91.70         5.46 o                         
   4  19   5        480.57        479.69         9.74 o                         
   5  19   5        119.53        119.79         6.18 o                         
   6  19   5         14.18         22.16         5.10 o                         
   7  19   5         96.24         99.27         6.14 o                         
   8  19   5         28.48         22.76         4.74 o                         
   9  19   5        259.74        269.88         8.68 o                         
  10  19   5        120.88        133.37         7.40 o                         
  11  19   5         93.13        102.36         6.71 o                         
  12  19   5        161.06        150.14         9.10 o                         
  13  19   5         59.85         76.95        12.60 o                         
 -12  20   5         15.20         -8.20         8.20 o                         
 -11  20   5          0.92         -2.18        12.09 o                         
 -10  20   5         71.17         52.31         9.12 o                         
  -9  20   5         31.44         17.94         8.62 o                         
  -8  20   5        854.76        853.16        19.15 o                         
  -7  20   5         79.77         93.70         8.51 o                         
  -6  20   5        452.33        446.51        11.62 o                         
  -5  20   5        510.45        515.97        11.90 o                         
  -4  20   5        824.25        817.89        13.96 o                         
  -3  20   5         30.97         28.69         4.94 o                         
  -2  20   5        861.81        842.28        12.72 o                         
  -1  20   5        149.99        150.59         7.03 o                         
   0  20   5        100.37         93.15         5.89 o                         
   1  20   5        288.32        296.59         8.68 o                         
   2  20   5        425.74        369.92         8.74 o                         
   3  20   5        323.78        345.02         8.58 o                         
   4  20   5         98.32        100.02         6.52 o                         
   5  20   5        682.36        705.54        12.47 o                         
   6  20   5         49.76         50.25         5.74 o                         
   7  20   5        808.91        833.42        15.61 o                         
   8  20   5         54.41         71.95         6.77 o                         
   9  20   5        526.58        543.89        11.61 o                         
  10  20   5         12.50         11.87         5.38 o                         
  11  20   5        104.78         93.06         6.38 o                         
  12  20   5         98.05        110.79         8.70 o                         
 -12  21   5        147.20        150.72        15.18 o                         
 -11  21   5          5.62         15.86         9.47 o                         
 -10  21   5          1.92          2.51         8.08 o                         
  -9  21   5         90.62         80.96        10.60 o                         
  -8  21   5        312.85        305.12        18.77 o                         
  -7  21   5        245.67        264.25        11.70 o                         
  -6  21   5         17.81         26.37         6.95 o                         
  -5  21   5         41.42         54.12         6.42 o                         
  -4  21   5        376.46        365.75        10.75 o                         
  -3  21   5         60.88         53.55         5.79 o                         
  -2  21   5         10.13          3.47         4.93 o                         
  -1  21   5         32.30         29.79         5.24 o                         
   0  21   5          0.34          4.46         4.67 o                         
   1  21   5        102.91        100.39         6.68 o                         
   2  21   5         99.18         99.40         6.04 o                         
   3  21   5         44.27         43.74         5.96 o                         
   4  21   5        333.39        345.96        10.80 o                         
   5  21   5         39.04         39.08         6.31 o                         
   6  21   5        307.76        305.73        10.42 o                         
   7  21   5         35.21         45.26         6.32 o                         
   8  21   5        591.09        594.59        14.39 o                         
   9  21   5          0.71          6.85         5.66 o                         
  10  21   5         40.11         50.94         7.02 o                         
  11  21   5        273.91        280.78        11.13 o                         
 -11  22   5          2.57         11.98        10.95 o                         
 -10  22   5          7.86         -0.37         9.08 o                         
  -9  22   5          0.81         -7.97         7.97 o                         
  -8  22   5         72.86         85.93         9.65 o                         
  -7  22   5        461.48        499.87        15.71 o                         
  -6  22   5        159.29        172.02        10.91 o                         
  -5  22   5          4.31          0.99         5.64 o                         
  -4  22   5       1054.27       1075.65        19.69 o                         
  -3  22   5        552.36        584.86        13.53 o                         
  -2  22   5        186.71        196.43         9.21 o                         
  -1  22   5        237.74        240.90         9.37 o                         
   0  22   5        114.26        112.33         7.39 o                         
   1  22   5        574.59        580.96        12.44 o                         
   2  22   5        500.18        505.51        11.76 o                         
   3  22   5         42.65         47.83         6.83 o                         
   4  22   5          1.55         -4.75         5.58 o                         
   5  22   5        348.59        346.71        11.11 o                         
   6  22   5         31.93         24.92         6.24 o                         
   7  22   5          4.08         -4.28         7.43 o                         
   8  22   5         87.52         96.57         7.47 o                         
   9  22   5          6.06          6.96         6.64 o                         
  10  22   5        610.89        593.48        19.43 o                         
  11  22   5          2.56         -6.43         6.43 o                         
 -10  23   5        180.99        176.68        12.42 o                         
  -9  23   5         33.25         41.75        10.17 o                         
  -8  23   5         13.01         -6.93         8.57 o                         
  -7  23   5        157.59        154.90        11.04 o                         
  -6  23   5         82.84         66.90         8.73 o                         
  -5  23   5          0.30          9.12         8.36 o                         
  -4  23   5         91.10        112.43        10.81 o                         
  -3  23   5         55.22         65.18         7.85 o                         
  -2  23   5        100.81        111.40         7.87 o                         
  -1  23   5        179.40        205.41         9.17 o                         
   0  23   5         23.90         12.63         6.51 o                         
   1  23   5        385.88        396.92        11.98 o                         
   2  23   5        262.55        260.01         9.77 o                         
   3  23   5         14.90          4.08         7.65 o                         
   4  23   5        279.09        245.12        10.13 o                         
   5  23   5          7.86         10.12         6.17 o                         
   6  23   5        107.62        113.62         8.08 o                         
   7  23   5          1.83         -5.74         5.74 o                         
   8  23   5         73.17         87.82         9.60 o                         
   9  23   5          0.08         -3.34         5.69 o                         
  10  23   5          9.05         20.87         7.67 o                         
  -9  24   5         62.79         70.44        11.07 o                         
  -8  24   5         85.63         70.89        10.76 o                         
  -7  24   5          0.45          0.60         9.25 o                         
  -6  24   5         15.08         11.78         8.92 o                         
  -5  24   5          0.02         -8.13         8.51 o                         
  -4  24   5          2.34         -6.44         6.44 o                         
  -3  24   5         91.05         88.68         8.60 o                         
  -2  24   5         38.35         61.08         7.15 o                         
  -1  24   5        138.24        162.36         9.32 o                         
   0  24   5         13.58          2.58         8.00 o                         
   1  24   5        124.05        119.08         8.08 o                         
   2  24   5        162.02        158.79         8.64 o                         
   3  24   5         26.86         21.87         6.75 o                         
   4  24   5         19.61         21.04         6.67 o                         
   5  24   5         72.76         61.77         7.53 o                         
   6  24   5        164.25        182.42         9.52 o                         
   7  24   5          0.03         -2.27         6.13 o                         
   8  24   5          7.24          8.95         6.90 o                         
   9  24   5        116.34        115.56        10.78 o                         
  -8  25   5        146.55        170.75        15.25 o                         
  -7  25   5        335.55        359.41        17.53 o                         
  -6  25   5          1.24         22.18         9.49 o                         
  -5  25   5        160.69        179.61        15.46 o                         
  -4  25   5         13.82          1.84         8.36 o                         
  -3  25   5         48.23         48.95         7.84 o                         
  -2  25   5        147.44        143.95         9.47 o                         
  -1  25   5         32.54         41.82         7.25 o                         
   0  25   5          9.39         10.57         6.62 o                         
   1  25   5         19.30         17.30         6.31 o                         
   2  25   5        165.79        195.51        10.55 o                         
   3  25   5        219.77        209.59        10.22 o                         
   4  25   5         13.56          0.33         6.44 o                         
   5  25   5         10.61         12.17         6.61 o                         
   6  25   5        214.73        225.97        10.50 o                         
   7  25   5          0.30          3.28         7.00 o                         
   8  25   5        481.95        472.74        17.46 o                         
  -7  26   5         18.22         -4.20        14.56 o                         
  -6  26   5        302.98        276.12        18.42 o                         
  -5  26   5         14.39         22.23         9.69 o                         
  -4  26   5        136.87        127.82        12.15 o                         
  -3  26   5        101.80         91.83         9.55 o                         
  -2  26   5         13.20         -4.10         7.58 o                         
  -1  26   5         13.70         11.09         7.55 o                         
   0  26   5        168.49        178.29        10.13 o                         
   1  26   5         76.15         88.41         7.95 o                         
   2  26   5         58.98         49.74         7.85 o                         
   3  26   5          1.78          8.75         7.62 o                         
   4  26   5          4.01          1.24         6.70 o                         
   5  26   5        116.31        122.66         9.01 o                         
   6  26   5         12.59         16.16         7.67 o                         
   7  26   5         16.50         22.24        10.32 o                         
  -6  27   5         29.60         33.44        13.53 o                         
  -5  27   5         41.13         36.92        10.53 o                         
  -4  27   5         73.50         63.14        10.33 o                         
  -3  27   5          0.06         -8.24         8.24 o                         
  -2  27   5         64.45         64.82         9.31 o                         
  -1  27   5         15.51         18.64         7.98 o                         
   0  27   5        214.01        209.77        10.26 o                         
   1  27   5         26.78         24.12         7.62 o                         
   2  27   5          0.00          5.36         6.87 o                         
   3  27   5        480.49        502.75        17.12 o                         
   4  27   5         12.58          3.69         7.53 o                         
   5  27   5        304.66        317.00        14.62 o                         
   6  27   5          6.84          4.83        10.09 o                         
  -4  28   5          1.95         -8.63         8.63 o                         
  -3  28   5          0.22        -11.39        11.39 o                         
  -2  28   5         21.85         27.90        10.36 o                         
  -1  28   5          5.81          6.22         7.29 o                         
   0  28   5        144.04        155.35        10.27 o                         
   1  28   5        120.49        127.15         9.73 o                         
   2  28   5        366.42        369.85        15.29 o                         
   3  28   5          9.91          3.79         7.93 o                         
   4  28   5          1.14         -7.05         9.61 o                         
 -16   0   6          4.65          6.27        15.11 o                         
 -14   0   6         94.91        101.46        12.73 o                         
 -12   0   6        733.35        750.47        22.69 o                         
 -10   0   6       4112.15       3733.20        48.12 o                         
  -8   0   6       2203.27       2035.23        23.96 o                         
  -6   0   6          0.53         -2.38         3.36 o                         
  -4   0   6         18.40         28.19         3.60 o                         
  -2   0   6       2326.81       2945.89        24.50 o                         
   0   0   6       1838.00       1925.54        13.84 o                         
   2   0   6       9203.67      10521.27        76.65 o                         
   4   0   6        215.74        218.23         6.64 o                         
   6   0   6         56.66         55.99         2.84 o                         
   8   0   6        384.16        343.68         8.93 o                         
  10   0   6         29.67         14.99         7.93 o                         
  12   0   6         42.32         36.99         7.36 o                         
  14   0   6        609.53        571.48        35.98 o                         
  16   0   6        316.55        313.91        31.33 o                         
 -17   1   6         97.55        132.64        13.74 o                         
 -16   1   6         40.37         51.87         8.73 o                         
 -15   1   6         69.89         69.19         9.53 o                         
 -14   1   6          4.91          8.57         6.89 o                         
 -13   1   6         14.72         25.49         5.79 o                         
 -12   1   6        647.32        662.21        11.69 o                         
 -11   1   6        142.41        144.96         6.56 o                         
 -10   1   6         64.58         54.06         5.20 o                         
  -9   1   6        117.54        117.53         4.86 o                         
  -8   1   6         86.16         59.56         3.75 o                         
  -7   1   6        178.36        155.88         4.67 o                         
  -6   1   6          4.41          1.30         2.49 o                         
  -5   1   6        468.83        518.15         6.60 o                         
  -4   1   6        477.88        534.12         6.24 o                         
  -3   1   6        279.55        289.35         4.25 o                         
  -2   1   6        537.99        532.99         4.74 o                         
  -1   1   6       2321.02       2511.86        16.02 o                         
   0   1   6       7277.24       8206.95        35.72 o                         
   1   1   6       1074.17       1254.63         7.39 o                         
   2   1   6        613.03        619.28         5.05 o                         
   3   1   6        134.00        156.41         3.57 o                         
   4   1   6       1343.30       1310.75         9.94 o                         
   5   1   6        501.03        554.33         6.19 o                         
   6   1   6       1543.53       1474.10        12.11 o                         
   7   1   6        334.94        345.73         5.63 o                         
   8   1   6       3805.28       3640.39        24.18 o                         
   9   1   6        681.06        643.73         9.36 o                         
  10   1   6          1.16          5.25         3.56 o                         
  11   1   6        106.74        110.89         5.82 o                         
  12   1   6        346.69        367.89         9.90 o                         
  13   1   6        118.68        105.51         7.79 o                         
  14   1   6        103.69         86.76        10.63 o                         
  15   1   6        181.60        192.09        50.32 o                         
  16   1   6         15.52         37.78        14.20 o                         
  17   1   6         43.38         19.25        14.73 o                         
 -17   2   6         31.67         41.14        11.49 o                         
 -16   2   6         16.22         12.85         7.67 o                         
 -15   2   6        192.24        176.10        11.86 o                         
 -14   2   6          0.21         -3.30         6.54 o                         
 -13   2   6          4.96          1.30         5.51 o                         
 -12   2   6         20.02         13.76         4.89 o                         
 -11   2   6        442.56        434.64         9.47 o                         
 -10   2   6       1214.74       1240.67        15.54 o                         
  -9   2   6        254.16        245.91         6.33 o                         
  -8   2   6          9.36          9.35         3.04 o                         
  -7   2   6        904.83        971.98         9.57 o                         
  -6   2   6          0.94          2.91         2.65 o                         
  -5   2   6        387.85        342.38         5.73 o                         
  -4   2   6         24.55         21.58         2.45 o                         
  -3   2   6        721.41        719.98         6.40 o                         
  -2   2   6        106.36         99.03         2.48 o                         
  -1   2   6       8012.78       8589.56        40.69 o                         
   0   2   6        221.98        221.22         2.92 o                         
   1   2   6       5240.48       5599.72        26.24 o                         
   2   2   6         55.53         72.25         1.76 o                         
   3   2   6        169.36        129.83         3.06 o                         
   4   2   6         17.76         13.67         2.02 o                         
   5   2   6       5003.96       5255.10        35.21 o                         
   6   2   6        270.08        263.09         4.57 o                         
   7   2   6       2601.48       2665.90        17.76 o                         
   8   2   6        375.08        432.06         7.09 o                         
   9   2   6        131.53         81.70         4.76 o                         
  10   2   6         23.20          9.71         3.88 o                         
  11   2   6         59.77         45.60         4.84 o                         
  12   2   6         12.53          6.10         4.56 o                         
  13   2   6         69.06         80.69        10.90 o                         
  14   2   6         39.12         75.22        10.11 o                         
  15   2   6         12.26         15.64        11.27 o                         
  16   2   6         11.33          6.86        17.59 o                         
  17   2   6          6.74         -6.16        13.27 o                         
 -17   3   6        159.31        173.76        23.57 o                         
 -16   3   6         10.59         11.76         7.73 o                         
 -15   3   6        153.49        170.83        12.12 o                         
 -14   3   6          0.63         -3.78         6.60 o                         
 -13   3   6         23.17         16.96         5.81 o                         
 -12   3   6        146.07        150.14         7.39 o                         
 -11   3   6        567.57        558.44        11.18 o                         
 -10   3   6        728.49        698.59        11.19 o                         
  -9   3   6       1078.16       1094.82        10.99 o                         
  -8   3   6       2026.99       1876.83        15.11 o                         
  -7   3   6        498.08        471.94         6.80 o                         
  -6   3   6        400.70        397.83         6.24 o                         
  -5   3   6       2099.59       2193.10        14.44 o                         
  -4   3   6         27.40         34.00         2.40 o                         
  -3   3   6        825.14        785.90         6.77 o                         
  -2   3   6        420.41        454.63         4.08 o                         
  -1   3   6       4217.09       4495.04        25.38 o                         
   0   3   6       2447.07       2425.38        12.61 o                         
   1   3   6         39.81         43.12         1.61 o                         
   2   3   6       2636.15       2679.41        14.31 o                         
   3   3   6         64.52         40.10         1.88 o                         
   4   3   6        281.91        283.58         3.63 o                         
   5   3   6         99.05        125.55         2.58 o                         
   6   3   6        153.67        163.32         3.32 o                         
   7   3   6         70.42         64.97         2.97 o                         
   8   3   6        374.66        393.02         6.89 o                         
   9   3   6        595.12        585.29        10.81 o                         
  10   3   6        134.42        141.09         5.62 o                         
  11   3   6       1077.98       1025.83        13.89 o                         
  12   3   6         60.43         40.39         5.59 o                         
  13   3   6        914.62        918.65        17.23 o                         
  14   3   6          0.14         -8.13         8.13 o                         
  15   3   6        878.83        905.58        27.60 o                         
  16   3   6         59.37         83.58        13.67 o                         
  17   3   6         94.97        134.61        25.81 o                         
 -17   4   6         12.86         10.75        12.94 o                         
 -16   4   6         13.67          7.45         8.66 o                         
 -15   4   6         51.26         65.93         8.67 o                         
 -14   4   6         23.68         21.02         7.18 o                         
 -13   4   6        184.99        178.34         8.75 o                         
 -12   4   6        812.97        857.58        15.97 o                         
 -11   4   6        889.34        908.04        13.05 o                         
 -10   4   6       1412.53       1322.56        15.23 o                         
  -9   4   6        665.96        623.17         8.61 o                         
  -8   4   6        326.92        303.23         5.60 o                         
  -7   4   6        472.84        460.00         6.82 o                         
  -6   4   6          6.29         20.87         2.61 o                         
  -5   4   6         93.54        115.25         3.40 o                         
  -4   4   6          6.11         -0.81         1.90 o                         
  -3   4   6        674.42        692.76         6.41 o                         
  -2   4   6          2.02          1.63         1.49 o                         
  -1   4   6       6504.69       6790.15        33.84 o                         
   0   4   6        832.11        895.26         5.72 o                         
   1   4   6        830.17        786.86         5.15 o                         
   2   4   6       1495.71       1738.93         9.82 o                         
   3   4   6        221.18        226.68         3.19 o                         
   4   4   6         35.09         51.10         2.20 o                         
   5   4   6       1805.36       1798.55        12.07 o                         
   6   4   6          7.42          9.88         2.21 o                         
   7   4   6         60.42         60.34         3.54 o                         
   8   4   6         39.48         39.40         3.52 o                         
   9   4   6        559.68        653.04         9.36 o                         
  10   4   6          2.88          0.50         3.83 o                         
  11   4   6         97.65        107.79         6.36 o                         
  12   4   6        110.87        132.08         7.06 o                         
  13   4   6         25.13         22.37         6.51 o                         
  14   4   6          1.70         -1.19         8.45 o                         
  15   4   6         21.87          6.19        14.84 o                         
  16   4   6         96.07        105.32        14.49 o                         
 -17   5   6         39.36         44.26        14.31 o                         
 -16   5   6        283.80        271.39        14.59 o                         
 -15   5   6         61.87         57.94         9.53 o                         
 -14   5   6         11.96          8.17         8.37 o                         
 -13   5   6         85.28         81.59         9.00 o                         
 -12   5   6         64.57         77.37         6.93 o                         
 -11   5   6         10.42         17.37         4.61 o                         
 -10   5   6         84.08         80.75         5.66 o                         
  -9   5   6         28.78         43.99         3.38 o                         
  -8   5   6        140.19        152.71         4.33 o                         
  -7   5   6        989.66        908.80         9.01 o                         
  -6   5   6        441.06        573.25         7.12 o                         
  -5   5   6        979.57       1073.22        11.02 o                         
  -4   5   6       5092.63       5300.30        31.48 o                         
  -3   5   6        188.15        236.57         4.41 o                         
  -2   5   6        495.98        523.19         4.82 o                         
  -1   5   6       5208.11       5444.60        27.71 o                         
   0   5   6       2365.62       2303.62        12.33 o                         
   1   5   6       6569.35       7148.80        31.62 o                         
   2   5   6       4618.22       4543.87        21.32 o                         
   3   5   6        530.21        564.16         4.66 o                         
   4   5   6       7032.26       7101.83        35.68 o                         
   5   5   6        380.55        331.45         4.75 o                         
   6   5   6        926.25        900.70         9.79 o                         
   7   5   6        179.50        189.74         5.24 o                         
   8   5   6        677.21        651.07         8.96 o                         
   9   5   6        299.82        334.91         8.15 o                         
  10   5   6         16.89          7.18         4.17 o                         
  11   5   6          1.62         -0.37         4.45 o                         
  12   5   6          6.36         15.62         5.12 o                         
  13   5   6         13.75         13.04         6.29 o                         
  14   5   6         11.46         10.64         7.44 o                         
  15   5   6         72.43         97.43        14.22 o                         
  16   5   6         44.63         70.16        48.19 o                         
 -17   6   6         60.39         56.85        14.76 o                         
 -16   6   6         10.33         12.45         9.03 o                         
 -15   6   6         12.21          3.14         8.15 o                         
 -14   6   6         22.38         19.47         8.34 o                         
 -13   6   6         10.09         10.20         6.76 o                         
 -12   6   6        427.90        432.08        14.04 o                         
 -11   6   6        221.91        222.73         8.10 o                         
 -10   6   6        256.67        258.44         8.25 o                         
  -9   6   6        887.94        862.99         9.38 o                         
  -8   6   6        249.49        229.09         5.55 o                         
  -7   6   6       1223.21       1294.85        11.01 o                         
  -6   6   6         17.20         22.73         3.12 o                         
  -5   6   6          1.17         -0.32         2.65 o                         
  -4   6   6          0.81          1.86         2.29 o                         
  -3   6   6        606.00        647.52         6.07 o                         
  -2   6   6       1687.13       1676.56        10.34 o                         
  -1   6   6        270.47        278.78         3.57 o                         
   0   6   6          0.21          4.89         1.41 o                         
   1   6   6        840.39        836.95         5.79 o                         
   2   6   6         44.38         51.06         1.81 o                         
   3   6   6       1114.54       1186.40         7.87 o                         
   4   6   6         94.64        130.33         3.20 o                         
   5   6   6        564.33        524.92         6.10 o                         
   6   6   6        225.61        202.39         4.54 o                         
   7   6   6          1.24         -1.21         3.12 o                         
   8   6   6        100.10         97.61         4.82 o                         
   9   6   6         21.22         14.15         3.91 o                         
  10   6   6        343.50        314.30         8.54 o                         
  11   6   6         11.99          2.48         4.44 o                         
  12   6   6          0.89         -5.04         6.40 o                         
  13   6   6        154.00        140.81         8.96 o                         
  14   6   6          0.19          2.18         8.23 o                         
  15   6   6         13.82         25.51        15.39 o                         
  16   6   6        204.60        193.28        22.17 o                         
 -16   7   6          9.83          9.72         8.86 o                         
 -15   7   6         14.17          8.20         8.60 o                         
 -14   7   6         35.12         34.42         8.70 o                         
 -13   7   6          7.19          9.88        10.31 o                         
 -12   7   6        205.65        230.85         9.45 o                         
 -11   7   6        425.76        437.09        11.92 o                         
 -10   7   6         29.40         25.11         4.89 o                         
  -9   7   6       2776.42       2618.51        20.05 o                         
  -8   7   6        569.98        539.07         7.73 o                         
  -7   7   6        614.15        659.27         8.74 o                         
  -6   7   6         90.55         93.32         4.37 o                         
  -5   7   6       1780.33       1760.50        15.97 o                         
  -4   7   6        141.34        157.77         3.84 o                         
  -3   7   6          0.66          2.68         1.79 o                         
  -2   7   6          0.06          2.90         1.60 o                         
  -1   7   6        538.76        549.55         4.94 o                         
   0   7   6        151.75        163.73         2.88 o                         
   1   7   6         25.56         29.65         1.73 o                         
   2   7   6        677.47        717.67         5.37 o                         
   3   7   6        411.75        498.57         4.41 o                         
   4   7   6          1.34          1.82         1.66 o                         
   5   7   6        239.86        251.75         5.04 o                         
   6   7   6       2070.75       2070.41        16.49 o                         
   7   7   6        461.92        447.73         6.58 o                         
   8   7   6          6.79          2.62         3.72 o                         
   9   7   6        179.73        158.16         6.73 o                         
  10   7   6        249.04        278.90         8.34 o                         
  11   7   6        709.88        651.39        12.62 o                         
  12   7   6         28.24         26.61         5.91 o                         
  13   7   6        465.04        423.78        14.38 o                         
  14   7   6        279.85        273.37        26.52 o                         
  15   7   6        414.08        411.18        35.97 o                         
  16   7   6        173.19        180.13        22.22 o                         
 -16   8   6          4.66         -9.74         9.74 o                         
 -15   8   6        125.56        126.76        11.63 o                         
 -14   8   6         48.23         43.60         9.20 o                         
 -13   8   6        697.08        643.55        18.14 o                         
 -12   8   6        620.98        649.53        13.46 o                         
 -11   8   6        857.49        831.35        16.29 o                         
 -10   8   6         57.35         81.19         7.44 o                         
  -9   8   6       1980.74       1969.82        16.81 o                         
  -8   8   6          2.03          0.87         3.35 o                         
  -7   8   6       1396.09       1282.51        13.43 o                         
  -6   8   6         60.28         41.59         3.83 o                         
  -5   8   6        612.73        619.35         8.18 o                         
  -4   8   6        677.60        735.65         7.51 o                         
  -3   8   6        247.99        240.88         4.57 o                         
  -2   8   6        347.41        394.64         4.56 o                         
  -1   8   6         51.84         56.51         2.18 o                         
   0   8   6          1.59          3.96         1.36 o                         
   1   8   6        539.52        649.31         5.24 o                         
   2   8   6         10.16         20.01         1.78 o                         
   3   8   6        389.05        389.35         4.36 o                         
   4   8   6          0.40         -0.41         1.97 o                         
   5   8   6       2353.90       2268.82        14.91 o                         
   6   8   6        154.95        133.31         5.34 o                         
   7   8   6       2913.04       2911.95        22.20 o                         
   8   8   6       1174.56       1131.73        13.60 o                         
   9   8   6       1428.45       1419.82        16.62 o                         
  10   8   6        411.25        394.37         9.52 o                         
  11   8   6        193.29        216.31         8.64 o                         
  12   8   6        437.41        439.16        12.39 o                         
  13   8   6         13.18         16.01         6.30 o                         
  14   8   6         70.13        108.55        14.25 o                         
  15   8   6         18.65         25.13        11.55 o                         
  16   8   6          9.85        -10.05        21.73 o                         
 -16   9   6         37.06         50.39        14.25 o                         
 -15   9   6         15.07          3.17         8.61 o                         
 -14   9   6        220.57        189.35        12.53 o                         
 -13   9   6         77.33         70.39         9.32 o                         
 -12   9   6         47.38         52.84         7.00 o                         
 -11   9   6         36.35         39.86         6.58 o                         
 -10   9   6         16.12         14.22         5.47 o                         
  -9   9   6        765.13        736.35        13.51 o                         
  -8   9   6        559.88        527.32         9.20 o                         
  -7   9   6        207.01        213.04         6.30 o                         
  -6   9   6       4099.03       3883.19        28.35 o                         
  -5   9   6        594.53        584.41         8.50 o                         
  -4   9   6        354.36        313.17         5.67 o                         
  -3   9   6        871.54        751.49         7.80 o                         
  -2   9   6       3324.01       3426.91        19.47 o                         
  -1   9   6        136.81        109.79         3.15 o                         
   0   9   6        405.27        400.55         5.32 o                         
   1   9   6       1782.19       1881.17        11.61 o                         
   2   9   6        421.73        427.53         4.73 o                         
   3   9   6         11.77          5.44         1.87 o                         
   4   9   6        311.00        281.81         4.44 o                         
   5   9   6        185.48        189.67         3.92 o                         
   6   9   6        614.71        574.32         6.05 o                         
   7   9   6         10.40         10.33         2.95 o                         
   8   9   6         55.14         50.19         3.62 o                         
   9   9   6          3.80         12.32         3.18 o                         
  10   9   6        214.60        196.03         7.57 o                         
  11   9   6         46.01         40.11         6.00 o                         
  12   9   6         28.87         20.55         6.41 o                         
  13   9   6        105.82        119.65        10.41 o                         
  14   9   6         28.12         42.41        11.40 o                         
  15   9   6        484.13        488.22        21.83 o                         
  16   9   6          1.13         -0.76        15.25 o                         
 -16  10   6         12.17         17.23        13.59 o                         
 -15  10   6         20.37         29.04         9.40 o                         
 -14  10   6         56.52         49.49         9.63 o                         
 -13  10   6        249.95        278.16        13.95 o                         
 -12  10   6        704.43        675.85        16.46 o                         
 -11  10   6         10.52          2.14         5.35 o                         
 -10  10   6        172.63        160.50         7.41 o                         
  -9  10   6        129.40        140.71         6.62 o                         
  -8  10   6        359.63        337.49         7.80 o                         
  -7  10   6        136.94        134.58         5.45 o                         
  -6  10   6        244.69        264.43         6.71 o                         
  -5  10   6        455.50        491.93         9.39 o                         
  -4  10   6        277.96        272.05         5.83 o                         
  -3  10   6         12.02         22.56         2.69 o                         
  -2  10   6       1441.72       1467.84        11.60 o                         
  -1  10   6        661.64        578.07         7.06 o                         
   0  10   6       1159.80       1135.52         8.87 o                         
   1  10   6       3727.19       3785.47        21.19 o                         
   2  10   6        674.69        686.78         6.29 o                         
   3  10   6        915.17        871.40         7.35 o                         
   4  10   6       1554.04       1497.77        11.12 o                         
   5  10   6          3.63         12.24         2.33 o                         
   6  10   6         96.59        114.54         3.88 o                         
   7  10   6        126.08        119.03         2.97 o                         
   8  10   6        588.51        561.93         8.48 o                         
   9  10   6         36.36         36.36         3.69 o                         
  10  10   6          9.24         10.21         3.56 o                         
  11  10   6          7.65          9.58         5.35 o                         
  12  10   6        519.18        525.82        13.92 o                         
  13  10   6        160.56        179.81         9.95 o                         
  14  10   6        114.68        100.97        13.40 o                         
  15  10   6          0.50          4.47        11.10 o                         
  16  10   6        176.47        194.15        22.04 o                         
 -16  11   6        160.81        177.11        18.87 o                         
 -15  11   6          1.15          8.04         8.89 o                         
 -14  11   6        773.12        778.82        20.68 o                         
 -13  11   6        409.02        423.56        20.01 o                         
 -12  11   6         77.91         82.99         9.57 o                         
 -11  11   6         77.31         72.63         6.81 o                         
 -10  11   6        425.58        430.60        12.46 o                         
  -9  11   6        222.51        221.33         8.56 o                         
  -8  11   6          3.54          2.48         3.74 o                         
  -7  11   6         65.63         67.01         4.68 o                         
  -6  11   6          1.23         -0.40         3.44 o                         
  -5  11   6        117.28        109.38         4.94 o                         
  -4  11   6        169.14        151.75         6.10 o                         
  -3  11   6         76.01         58.05         3.54 o                         
  -2  11   6        256.38        241.11         5.32 o                         
  -1  11   6        540.92        546.87         6.69 o                         
   0  11   6       2204.30       2257.91        14.51 o                         
   1  11   6        216.42        228.53         5.19 o                         
   2  11   6         29.23         29.32         2.50 o                         
   3  11   6        755.77        810.11         7.54 o                         
   4  11   6       1751.13       1686.13        12.75 o                         
   5  11   6          0.88          6.40         2.37 o                         
   6  11   6       1113.31       1128.46         9.92 o                         
   7  11   6        245.64        240.42         4.88 o                         
   8  11   6        675.52        670.13         8.46 o                         
   9  11   6         79.08         85.62         5.20 o                         
  10  11   6        227.40        254.18         7.42 o                         
  11  11   6         26.82         35.15         4.46 o                         
  12  11   6         95.23        123.16         8.71 o                         
  13  11   6        223.89        234.12        14.73 o                         
  14  11   6         15.51          8.35        11.46 o                         
  15  11   6         36.98         25.45        12.38 o                         
 -15  12   6          0.84         -6.63         9.48 o                         
 -14  12   6         18.94         19.59         9.29 o
[truncated: 549,019 more chars]
